# Supplementary material for: The Effect of Magnetic Resonance Imaging Based Radiomics Models in Discriminating stage I–II and III–IVa Nasopharyngeal Carcinoma
Source: Diagnostics (Basel). 2023 Jan 13;13(2):300. doi: 10.3390/diagnostics13020300 (PMC9857437; doi:10.3390/diagnostics13020300)
Supplement: Supplementary file 1 [file diagnostics-13-00300-s001.zip]

Archive with 2 entries (2 files):
- supplement A.xlsx
- supplement B.xlsx
