# Supplementary material for: The Effect of Magnetic Resonance Imaging Based Radiomics Models in Discriminating stage I–II and III–IVa Nasopharyngeal Carcinoma
Source: Diagnostics (Basel). 2023 Jan 13;13(2):300. doi: 10.3390/diagnostics13020300 (PMC9857437; doi:10.3390/diagnostics13020300)
Supplement: Supplementary file 1 [file diagnostics-13-00300-s001.zip › supplement A.xlsx]

## Sheet: CE-T1WI
clinical stage	VoxelVolume	Maximum3DDiameter	MeshVolume	MajorAxisLength	Sphericity	LeastAxisLength	Elongation	SurfaceVolumeRatio	Maximum2DDiameterSlice	Flatness	SurfaceArea	MinorAxisLength	Maximum2DDiameterColumn	Maximum2DDiameterRow	GrayLevelVariance	HighGrayLevelEmphasis	DependenceEntropy	DependenceNonUniformity	GrayLevelNonUniformity	SmallDependenceEmphasis	SmallDependenceHighGrayLevelEmphasis	DependenceNonUniformityNormalized	LargeDependenceEmphasis	LargeDependenceLowGrayLevelEmphasis	DependenceVariance	LargeDependenceHighGrayLevelEmphasis	SmallDependenceLowGrayLevelEmphasis	LowGrayLevelEmphasis	JointAverage	SumAverage	JointEntropy	ClusterShade	MaximumProbability	Idmn	JointEnergy	Contrast	DifferenceEntropy	InverseVariance	DifferenceVariance	Idn	Idm	Correlation	Autocorrelation	SumEntropy	MCC	SumSquares	ClusterProminence	Imc2	Imc1
2	11736	68.7168	11607.5	59.5048	0.345831	26.4631	0.529319	0.617601	49.2443	0.444722	7168.8	31.497	42.9535	60.2163	1.36923	41.9197	5.98575	758.316	3197.58	0.0570694	2.59671	0.0646146	90.2587	2.30084	21.1377	3724.99	0.00199978	0.0277763	6.3954	12.7908	4.22098	3.9888	0.165634	0.990608	0.0910655	2.2388	1.83615	0.461671	1.13058	0.940128	0.593951	0.178584	41.1417	2.75857	0.389085	1.35994	80.928	0.396857	-0.0702313
2	22435	69.1231	22344.5	55.0004	0.469164	24.7674	0.685948	0.365962	51.5461	0.450313	8177.23	37.7274	65.5134	61.327	6.35951	341.275	6.47299	2546.65	2778.22	0.128354	44.9617	0.113513	32.2724	0.0998425	7.66309	10831.1	0.000484718	0.00329733	18.3383	36.6767	6.45335	4.6667	0.0417052	0.990202	0.0194947	10.5911	2.75861	0.340812	4.72178	0.935047	0.366271	0.142892	337.191	3.89602	0.406206	6.19265	1134.33	0.364639	-0.055672
2	5235	41.3884	5179.83	32.6254	0.486479	19.4742	0.88672	0.574533	35.8469	0.596904	2975.98	28.9296	36.0694	39.8246	3.79503	129.09	6.30789	468.841	868.382	0.0970848	12.7322	0.0895589	51.1899	0.4193	13.6119	6553.41	0.00128349	0.00925617	11.2751	22.5502	5.55643	-7.16726	0.0962939	0.98854	0.0381745	5.35131	2.35733	0.397935	2.45391	0.931202	0.46108	0.222734	127.917	3.50603	0.344753	3.46446	361.646	0.431955	-0.0683897
2	15008	61.6441	14951.9	47.6998	0.583842	21.4476	0.579141	0.33622	46.4866	0.449636	5027.12	27.6249	57.3847	43.9659	1.43111	58.1378	5.97393	965.925	3904.11	0.0530626	3.18394	0.0643606	91.4805	1.66766	19.5089	5224.51	0.0015206	0.0198248	7.52912	15.0582	4.33104	0.258938	0.144413	0.987914	0.0823207	2.52071	1.91112	0.45889	1.20753	0.931122	0.567702	0.0787097	56.7979	2.74818	0.30377	1.37057	49.438	0.354114	-0.0624529
2	2430	45.793	2391.42	44.8691	0.487714	10.1425	0.354911	0.741481	28.6356	0.226047	1773.19	15.9245	39.0512	24.5153	1.24452	30.4267	5.82875	173.665	637.123	0.0618814	2.04465	0.0714671	76.6979	2.72736	18.4364	2325.91	0.00339133	0.0406709	5.41488	10.8298	4.16806	-0.613558	0.145664	0.975793	0.0837919	2.16328	1.83786	0.463741	0.992193	0.904012	0.577899	0.0759692	29.4143	2.66236	0.318868	1.17459	24.3916	0.379228	-0.0642906
1	2262	35.2136	2232.83	32.0644	0.561587	8.82618	0.582307	0.658843	26.2488	0.275264	1471.09	18.6713	30.4138	30.4138	1.18343	55.7029	5.77203	152.544	644.301	0.0566766	3.1745	0.0674376	85.1132	1.59004	18.3104	4740.98	0.00166815	0.0212739	7.40219	14.8044	3.94517	-2.83114	0.163772	0.983753	0.0982262	1.7354	1.71081	0.480243	0.789574	0.919398	0.600836	0.170991	54.981	2.60953	0.445058	1.05624	38.4087	0.375425	-0.0657023
2	12722	50.4975	12649.4	39.2329	0.473667	24.9254	0.832941	0.438182	50.2494	0.635318	5542.73	32.6787	46.1411	43.9659	1.2703	29.9225	5.9228	792.619	3443.17	0.056708	1.92706	0.062303	94.4543	3.4551	21.1731	2770.32	0.00380143	0.0423848	5.37829	10.7566	4.14411	0.727275	0.163497	0.990028	0.0905044	2.05317	1.80591	0.471599	0.976027	0.9365	0.588558	0.130347	29.0832	2.68565	0.323997	1.18371	42.1004	0.319897	-0.0552824
2	11700	55.8032	11600.4	47.9193	0.398788	20.1674	0.693502	0.535696	51.6624	0.420861	6214.28	33.2321	53.535	45.2769	2.71311	109.487	6.01701	1058.27	2164.55	0.114821	12.9596	0.0904502	45.84	0.439832	11.4844	4958.37	0.00151383	0.0104114	10.3857	20.7715	5.25507	-1.30146	0.0876648	0.986952	0.0411752	4.98481	2.32848	0.409931	2.16048	0.925031	0.451735	0.0136164	107.905	3.17429	0.283533	2.5335	132.916	0.325657	-0.0461379
2	18849	71.9097	18755.5	45.0002	0.480427	25.6884	0.746028	0.378861	52.469	0.57085	7105.73	33.5714	61.9112	67.1863	2.26565	107.82	6.22007	1320.18	4067.91	0.0635165	6.93718	0.0700399	77.3894	0.745815	17.9656	8331.32	0.000815062	0.0105547	10.3401	20.6802	4.80322	0.823383	0.125032	0.994443	0.0606372	3.33288	2.05041	0.445541	1.6281	0.95218	0.533543	0.17086	107.291	3.06544	0.423152	2.03947	202.867	0.387172	-0.0680214
1	10200	43.795	10148.8	32.0679	0.58576	20.874	0.856194	0.381324	39.6232	0.650932	3869.96	27.4564	39.4081	36.6197	1.1186	30.8125	5.96408	564.812	3086.32	0.0447535	1.55307	0.0553737	121.257	4.17629	25.6236	3732.27	0.00284084	0.0400967	5.46574	10.9315	3.82251	0.50113	0.181271	0.991789	0.11711	1.69788	1.68557	0.472953	0.883558	0.944411	0.632143	0.142649	30.0247	2.53561	0.37053	0.99929	40.647	0.373782	-0.0670019
1	2346	40.3733	2282.42	36.9597	0.39167	13.4199	0.66914	0.937776	35.7771	0.363094	2140.4	24.7312	35.5106	31.3209	3.63774	98.422	6.19208	214.393	412.573	0.116198	9.88097	0.0913866	50.1338	0.504133	14.7349	5387.76	0.00264396	0.0143301	9.98456	19.9691	5.20608	-20.14	0.1019	0.981913	0.0461095	5.20777	2.28025	0.414581	2.60564	0.918416	0.489214	0.136006	100.216	3.28903	0.523063	3.11988	346.231	0.584051	-0.104026
2	14937	79.9812	14867.2	69.8074	0.496583	17.5781	0.39906	0.396049	40.5216	0.251808	5888.13	27.8573	79.8812	60.075	1.73079	57.5003	6.02989	1073.24	3438.25	0.0609331	3.55188	0.0718508	74.9684	1.38989	16.7763	4252.49	0.00163212	0.0202585	7.49032	14.9806	4.62762	0.348881	0.11728	0.98623	0.0647841	2.85922	1.99171	0.451128	1.27219	0.924565	0.534468	0.122533	56.3099	2.93126	0.250125	1.63452	60.9972	0.30189	-0.0555684
2	8814	63.1902	8712.75	70.7615	0.413955	15.501	0.364322	0.567735	58.4209	0.21906	4946.53	25.78	60.5392	36.6742	1.60326	56.1576	6.02806	591.147	2198.5	0.0637221	3.65063	0.0670691	82.2555	1.5364	19.7354	4614.7	0.00179426	0.0211146	7.42847	14.8569	4.40762	-0.0293675	0.141036	0.98759	0.0787483	2.62191	1.92239	0.458541	1.29551	0.930926	0.567895	0.119043	55.3692	2.82451	0.396945	1.49757	71.6294	0.388846	-0.0679431
2	9726	53.4603	9660.46	49.7365	0.389766	20.9876	0.609629	0.582569	46	0.421976	5627.88	30.3208	51.4296	35.5106	2.02652	67.0953	6.11426	707.954	2126	0.0655913	4.18568	0.0727898	73.0621	1.10291	17.5882	5148.06	0.00151227	0.0181325	8.1713	16.3426	4.65503	-7.50761	0.12118	0.984058	0.0646645	2.89954	1.99498	0.452906	1.3575	0.921108	0.545748	0.18049	67.1205	2.99221	0.350039	1.79909	98.0457	0.372754	-0.0671812
2	27932	84.8116	27757.7	69.0649	0.359158	28.9091	0.596297	0.444704	55.8032	0.418579	12343.9	41.1832	79.2465	78.6384	1.29631	42.1273	5.97513	1725.12	7566.29	0.053572	2.4291	0.0617616	96.5512	2.45533	21.7211	3984.81	0.00187065	0.0275644	6.41573	12.8315	4.17286	0.549679	0.16565	0.989309	0.0905475	2.21485	1.84311	0.460929	1.08032	0.935419	0.587309	0.0821865	41.2665	2.67283	0.288707	1.21234	35.936	0.330728	-0.0598699
1	1898	35.4824	1868.21	33.9253	0.541682	9.30455	0.502476	0.724878	35.1283	0.274266	1354.22	17.0466	35.3553	19.6977	0.872614	29.3246	5.74485	119.925	614.137	0.0467213	1.4752	0.063185	103.434	3.69874	19.7762	3078.98	0.00267525	0.0409166	5.35896	10.7179	3.57593	-1.35871	0.190414	0.985496	0.128293	1.2573	1.53364	0.487758	0.63174	0.92675	0.659431	0.218025	28.8981	2.45579	0.369925	0.808138	18.4559	0.408022	-0.0760571
1	8424	47.676	8375.5	34.9707	0.487728	14.657	0.967793	0.488243	36.0139	0.419122	4089.28	33.8444	45	39.3954	1.41483	71.2456	6.02581	527.154	2215.76	0.0540495	3.76156	0.0625776	95.3495	1.3865	21.7655	6798.52	0.00107889	0.0160751	8.3972	16.7944	4.2157	-2.22566	0.157162	0.988018	0.0874015	2.16111	1.82873	0.464844	1.06274	0.931981	0.590834	0.142921	70.7052	2.74367	0.375061	1.27268	52.0357	0.348179	-0.0616389
2	10614	54.1664	10548.9	42.0441	0.511061	18.9009	0.644469	0.431462	39.5601	0.449551	4551.44	27.0961	43.9659	47.4131	0.914133	30.3233	5.81922	611.679	3349.95	0.0401698	1.32932	0.0576295	118.801	4.20899	22.9882	3535.67	0.00211451	0.0382302	5.43585	10.8717	3.68806	0.668464	0.195008	0.988888	0.119652	1.41144	1.60856	0.475269	0.685677	0.934309	0.640329	0.164971	29.69	2.47245	0.292989	0.847147	20.2201	0.303775	-0.0571945
1	2784	30.3645	2749.25	26.2643	0.582847	12.037	0.656087	0.592277	22.0227	0.458305	1628.32	17.2317	26.4008	27.7849	1.55243	41.9461	5.99042	185.818	699.815	0.0653153	2.99049	0.0667451	82.3851	2.12027	19.8138	3396.1	0.00239716	0.0291766	6.39789	12.7958	4.32537	1.68485	0.152701	0.98527	0.0807661	2.28941	1.85956	0.471544	1.10131	0.924234	0.576739	0.166556	41.1755	2.81328	0.416783	1.3868	57.116	0.430858	-0.0704817
1	1614	45.5412	1531.71	45.0809	0.343817	8.16741	0.522889	1.2202	38.0526	0.181172	1868.99	23.5723	45.2769	31.9531	3.14214	118.179	5.99146	155.135	320.436	0.120999	14.0313	0.0961184	43.9232	0.400091	12.0224	5375.27	0.00207438	0.013184	10.9053	21.8105	4.83847	-17.7064	0.124931	0.987837	0.0551787	3.26897	2.06894	0.435555	1.41122	0.928072	0.512443	0.202061	119.531	3.10382	0.449279	2.23433	388.103	0.48605	-0.0866312
2	24111	65.215	24018.9	45.278	0.480181	26.3679	0.865235	0.349055	64.3817	0.582356	8383.93	39.1761	61.4003	48.8365	0.936757	57.0037	5.80848	1359.89	7785.21	0.0402693	2.31188	0.0564012	124.239	2.23454	23.76	7096.22	0.000992547	0.0191605	7.49742	14.9948	3.62903	-0.694634	0.193843	0.99023	0.129362	1.47968	1.61837	0.4804	0.739264	0.938823	0.640707	0.10729	56.3067	2.4003	0.305741	0.835203	20.7906	0.319424	-0.0606585
2	9510	62.7853	9402.71	47.9559	0.372909	21.3327	0.659002	0.614418	57.5674	0.444841	5777.19	31.603	53.2259	48.8365	1.88479	56.0612	6.02839	756.376	2085.48	0.0783488	4.46149	0.0795349	61.6332	1.16812	14.8108	3453.36	0.00220499	0.02125	7.40527	14.8105	4.78301	-0.0844666	0.111502	0.984142	0.0577086	3.34331	2.07967	0.442744	1.52172	0.919976	0.518108	0.0909631	55.0064	2.99453	0.256675	1.83982	75.1561	0.329555	-0.054957
2	12174	55.6866	12101.7	41.9918	0.493389	19.5751	0.741249	0.42692	38.6264	0.466164	5166.44	31.1264	55.3173	54.5894	1.18552	71.4579	5.92702	763.42	3398.2	0.0456588	3.20723	0.0627091	98.5186	1.40112	20.62	7128.78	0.000879916	0.0153089	8.40918	16.8184	4.08833	-1.74733	0.154156	0.989066	0.0937951	1.93987	1.77718	0.468765	0.916546	0.933849	0.596245	0.140565	70.8776	2.6641	0.24695	1.13319	32.5063	0.299299	-0.057063
2	27630	58.8812	27571	48.5971	0.580518	23.7426	0.863803	0.275751	55.0091	0.488559	7602.73	41.9784	56.8595	47.8853	1.0145	43.1972	5.93987	1495.8	8648.73	0.0363096	1.57066	0.054137	133.724	3.21718	25.7614	5781.76	0.00145817	0.0263387	6.51113	13.0223	3.75173	-1.09946	0.192845	0.989744	0.122915	1.55901	1.6482	0.470448	0.796226	0.938328	0.641357	0.156337	42.5446	2.50334	0.328743	0.929383	26.0176	0.359215	-0.0688886
2	2034	32.8634	1985.92	27.594	0.486853	14.4375	0.664402	0.790253	26.4764	0.523211	1569.38	18.3335	29.4109	30.5941	4.00355	70.2891	6.16179	221.185	320.974	0.122338	9.14131	0.108744	34.0993	0.604762	7.69366	2364.26	0.00323775	0.0222754	8.19802	16.396	5.73465	-4.16556	0.0614411	0.978023	0.0307087	6.20606	2.43253	0.401794	2.7515	0.905898	0.431985	0.219685	68.0855	3.59584	0.413852	3.9775	460.311	0.506563	-0.0781944
2	19690	64.8151	19545.1	59.6172	0.449087	24.8331	0.462521	0.399767	41.6173	0.416543	7813.49	27.5742	63.9062	63.2456	12.6702	342.621	6.57273	3050.83	1642.35	0.246803	85.7841	0.154943	16.4749	0.052992	4.08761	5592.29	0.00118056	0.00372337	18.2719	36.5438	7.4973	-5.6447	0.0192222	0.983481	0.00864785	21.6929	3.26077	0.268023	8.91908	0.914664	0.268358	0.0949609	335.035	4.37407	0.26525	12.0193	2828.4	0.339128	-0.0405252
2	3696	33.0757	3663.62	23.6252	0.550294	15.4616	0.895382	0.570058	26.4764	0.654453	2088.48	21.1536	27.8029	31.9531	1.1578	28.8739	5.95021	229.182	1027.95	0.053205	1.56109	0.0620082	97.9356	3.63698	21.9497	2846.05	0.00377066	0.0440939	5.30292	10.6058	3.9918	-1.0276	0.167175	0.983124	0.0969385	1.81976	1.74189	0.467844	0.875394	0.920083	0.608682	0.131808	28.2651	2.61693	0.307298	1.05384	23.9795	0.346056	-0.0635254
2	7374	54.7083	7303.5	46.5677	0.456449	12.8805	0.607716	0.546069	41.7732	0.276598	3988.22	28.2999	51.8652	38.6264	1.81575	55.5975	5.99167	552.129	1677.86	0.0643427	3.55474	0.0748752	69.7982	1.31358	15.6778	3942.24	0.00182855	0.0218379	7.40016	14.8003	4.58889	-2.24581	0.117493	0.986117	0.0656861	2.92914	1.98475	0.453906	1.35183	0.925185	0.538438	0.105879	54.9547	2.91136	0.512186	1.65632	69.5017	0.381393	-0.0674228
2	5544	33.9706	5502.12	27.5643	0.579548	16.6789	0.799524	0.472662	30.8869	0.60509	2600.65	22.0383	31.9531	31.9531	1.66173	42.6457	6.03115	379.6	1346.49	0.0655203	3.00115	0.0684703	79.645	2.01648	19.0445	3342.4	0.00268264	0.0289423	6.41887	12.8377	4.55971	1.71679	0.132638	0.98595	0.0710715	2.98011	1.99769	0.450398	1.4544	0.926427	0.549132	0.0978263	41.362	2.89339	0.33554	1.64999	70.846	0.384162	-0.0649955
1	5820	34.5832	5777.46	24.3959	0.59084	19.7556	0.977663	0.456144	31.4006	0.809791	2635.35	23.851	32.5576	29.4109	1.21204	39.4818	6.05024	337.727	1631.84	0.0455256	1.71734	0.0580288	113.935	2.99777	25.7103	4557.47	0.00222927	0.0305234	6.23757	12.4751	3.98378	-1.44776	0.194641	0.987135	0.102329	1.64747	1.70218	0.467729	0.811184	0.929936	0.623924	0.225967	39.1582	2.67232	0.291125	1.07424	33.7345	0.368244	-0.0641743
2	17326	63.3798	17149.8	52.7358	0.304711	26.8452	0.760584	0.615427	62.7694	0.509051	10554.4	40.11	54.6717	46.8615	1.90893	70.3333	6.15017	1252.75	3900.8	0.0734375	5.27221	0.0723048	72.8449	1.07182	18.6084	5185.84	0.00162252	0.0166863	8.31356	16.6271	4.67366	-2.43095	0.122245	0.987548	0.0654352	2.98406	2.01379	0.449654	1.42159	0.929879	0.544496	0.141798	69.3723	2.97075	0.338244	1.74868	83.7079	0.372524	-0.0629098
1	4062	38.0263	4011.58	32.4961	0.483256	10.7779	0.730445	0.629798	35.4683	0.331667	2526.49	23.7366	36.2353	26	2.21947	39.1381	6.17636	286.508	882.165	0.0754843	3.27125	0.0705336	72.9468	2.06771	17.0029	2848.01	0.00395496	0.0354307	6.14325	12.2865	4.72141	4.45684	0.13042	0.987847	0.0632943	2.92397	1.99463	0.452583	1.42868	0.931173	0.551322	0.232375	38.2067	3.07497	0.413401	1.92826	156.061	0.438225	-0.0742906
1	2880	32.665	2842.96	25.7773	0.540195	12.8223	0.744844	0.631941	27.2947	0.497426	1796.58	19.2001	30.2324	22.8035	1.37377	41.7448	5.93563	183.126	761.66	0.0665888	2.81187	0.0635853	89.6264	2.2381	21.9872	3767.39	0.0030336	0.0290536	6.37134	12.7427	4.14099	-2.12583	0.161978	0.985026	0.0915405	1.93391	1.78847	0.472039	0.925549	0.923666	0.597065	0.185155	40.8254	2.72958	0.292702	1.19814	38.8705	0.366312	-0.0589806
1	8598	49.5883	8527.62	38.9564	0.482337	18.795	0.725569	0.490747	43.566	0.482461	4184.91	28.2656	47.0106	33.9706	1.10834	56.5691	5.92447	503.167	2519.9	0.0465766	2.66912	0.0585214	108.6	1.98007	22.9636	6156.31	0.00120547	0.0195107	7.45579	14.9116	3.91221	-1.04159	0.17373	0.988624	0.107986	1.73161	1.71569	0.467656	0.861718	0.934217	0.621444	0.141143	55.7377	2.57441	0.345396	1.01469	26.5847	0.366887	-0.0662499
2	5118	41.3159	5057.21	30.905	0.481053	12.8715	0.892454	0.585672	37.2156	0.416485	2961.86	27.5813	40.7185	26.8328	2.74146	55.0479	6.33142	382.571	982.308	0.0864873	4.80274	0.07475	66.5248	1.32506	17.3441	3681.62	0.00362391	0.0261416	7.31581	14.6316	5.06307	-1.64002	0.108377	0.982992	0.0512615	3.66414	2.12883	0.442	1.79473	0.919334	0.521353	0.223705	54.0831	3.24983	0.384363	2.39335	172.8	0.448342	-0.0701703
1	7188	54.0463	7101.25	41.0083	0.407016	20.663	0.939982	0.61815	50.3289	0.503875	4389.64	38.5471	51.4296	40.2492	0.967917	29.9626	5.88718	431.201	2234.29	0.0426438	1.30909	0.0599891	108.011	3.87026	21.9102	3203.97	0.00230632	0.039214	5.41306	10.8261	3.80766	0.0638906	0.194247	0.98184	0.115439	1.6024	1.66576	0.462749	0.805862	0.919658	0.636879	0.153314	29.4465	2.5381	0.300833	0.946365	21.5515	0.373505	-0.0720365
2	3738	38.8844	3702.08	31.2878	0.560286	14.0297	0.598646	0.557946	27.1662	0.44841	2065.56	18.7303	37.0135	31.3209	1.14468	40.8165	5.83816	235.548	1060.99	0.050831	2.01276	0.0630146	95.6351	2.37797	21.0979	4061.84	0.0021166	0.0289685	6.35604	12.7121	3.85857	-2.28888	0.172096	0.986277	0.104552	1.76984	1.71264	0.479407	0.837511	0.926729	0.608028	0.0953571	40.5097	2.52008	0.371051	0.994884	25.0553	0.380253	-0.06897
1	1254	29.9333	1230.5	26.9037	0.485801	6.45159	0.647084	0.928963	21.9317	0.239803	1143.09	17.4089	24.5153	26.4008	1.20122	19.7791	5.68198	101.632	328.652	0.0614407	1.17294	0.0810459	63.7018	3.66411	12.1919	1296.25	0.00767288	0.0745304	4.38187	8.76374	4.11443	-0.0401135	0.145509	0.973108	0.0822409	1.90273	1.74179	0.486242	0.828144	0.897582	0.583499	0.168796	19.3952	2.70365	0.335995	1.14517	24.8183	0.446889	-0.0790287
2	33840	87.1665	33663.2	65.0178	0.3604	39.9237	0.657741	0.415573	66.6108	0.614044	13989.5	42.7649	63.5689	82.201	1.88401	72.9095	6.17005	2375.38	7787.07	0.0570852	4.36133	0.0701944	79.8103	1.1677	17.9537	5696.76	0.00109774	0.0156192	8.44312	16.8862	4.73935	1.69212	0.129221	0.991706	0.064876	3.13243	2.03073	0.444676	1.50877	0.942391	0.543697	0.158298	71.5827	3.02495	0.389913	1.86261	99.6241	0.365993	-0.0664187
1	1350	31.3847	1276.04	27.4038	0.368682	13.2964	0.645479	1.20933	27.6586	0.485203	1543.15	17.6886	29.8329	24.5153	2.38343	57.6489	5.76139	139.732	270.092	0.137308	7.34421	0.103505	36.643	0.66813	9.58755	2184.42	0.00507227	0.0230782	7.5193	15.0386	4.92417	-5.41079	0.101747	0.976871	0.0503549	3.66227	2.13253	0.440952	1.57466	0.902023	0.487262	0.128258	56.8308	3.1001	0.346592	2.11839	107.18	0.439607	-0.066287
1	6732	56.4004	6650.04	38.5082	0.451542	20.0727	0.664523	0.569523	38.2099	0.521257	3787.35	25.5896	37.0135	34.4819	0.458409	19.5296	5.54123	353.075	2855.78	0.0266772	0.541755	0.0524473	163.738	9.15833	27.7929	3073.01	0.00204765	0.0569863	4.37883	8.75766	2.73933	0.0810975	0.314781	0.989162	0.207175	0.724578	1.2567	0.454773	0.385216	0.938698	0.73214	0.139846	19.2352	1.95825	0.258886	0.423281	3.93986	0.267992	-0.0605793
2	57226	103.058	57036	80.4571	0.374315	31.9765	0.678775	0.335633	70.7248	0.397435	19143.2	54.6122	92.1954	95.5196	1.32001	71.4592	6.07307	3244.49	16050.2	0.0432717	3.13905	0.0566961	116.067	1.66269	24.5923	8328.21	0.000810794	0.0153227	8.40895	16.8179	4.10905	-0.207186	0.167593	0.993962	0.0998205	2.03078	1.78432	0.461707	1.04451	0.951852	0.611767	0.170536	70.927	2.70391	0.338468	1.23183	58.8543	0.369781	-0.0700219
2	3150	36.0139	3104.29	26.0688	0.52757	12.3803	0.875017	0.628371	30.0666	0.47491	1950.65	22.8107	33.541	30.8058	0.998698	29.9978	5.85589	194.916	928.255	0.0480436	1.4416	0.0618782	100.891	3.57101	20.8707	3038.25	0.00272996	0.0400658	5.42875	10.8575	3.82077	-0.662483	0.17262	0.978803	0.105631	1.47152	1.62892	0.478325	0.695262	0.911036	0.630704	0.191934	29.6504	2.56736	0.242983	0.914623	17.7183	0.314003	-0.0615289
2	23694	62.8013	23608.5	50.3205	0.465008	26.4785	0.868625	0.362522	55.1543	0.526196	8558.6	43.7096	53.6656	57.6888	0.664421	42.6958	5.68955	1290.02	8650.11	0.03182	1.37454	0.054445	145.109	3.51712	25.4407	6167.15	0.000997888	0.0252388	6.4855	12.971	3.27462	-0.201856	0.210609	0.991126	0.15461	1.12024	1.47161	0.473861	0.566113	0.942243	0.677119	0.113645	42.1345	2.22469	0.310352	0.632869	9.49733	0.305124	-0.0638716
2	13152	67.1937	13047.3	46.4379	0.447895	20.6247	0.701021	0.458636	43.4166	0.444135	5983.95	32.554	46.5188	46.0977	2.06111	57.2046	6.15548	969.555	2842.56	0.0624207	3.81338	0.0737192	71.8475	1.37524	16.1368	3993.91	0.00170649	0.0207968	7.43877	14.8775	4.87693	3.93342	0.114579	0.987522	0.0569817	3.41778	2.07975	0.442789	1.63721	0.930016	0.529676	0.163778	55.6687	3.10593	0.324537	2.04228	113.28	0.379727	-0.0652136
2	5448	46.4973	5336.67	33.8794	0.377841	18.694	0.950232	0.732406	40.8534	0.551781	3908.61	32.1932	41.8808	45.607	0.842891	29.8421	5.77593	322.675	1818.81	0.0429774	1.35035	0.0592282	110.334	3.99284	22.6051	3205.72	0.00214296	0.0385564	5.38578	10.7716	3.54807	0.615575	0.222601	0.987691	0.13394	1.31249	1.54906	0.473128	0.669728	0.933069	0.661271	0.176294	29.149	2.41488	0.382308	0.798531	18.7994	0.380757	-0.0766503
1	2202	46.3681	2157.92	49.5004	0.452851	13.7383	0.280236	0.826389	44.1022	0.277539	1783.28	13.8718	46.3249	17.0294	1.43669	29.9441	5.92333	173.697	532.53	0.0654226	1.96935	0.0788813	67.0091	2.5235	14.8836	2013.07	0.00396333	0.044335	5.34824	10.6965	4.34335	-2.24754	0.13856	0.976138	0.0729459	2.11435	1.82034	0.477133	0.942756	0.903378	0.573198	0.21937	28.9024	2.8554	0.335161	1.35539	39.8533	0.399364	-0.0685045
1	2670	41.4849	2585.46	39.5552	0.340368	11.8642	0.660211	1.0352	34.2053	0.299941	2676.46	26.1148	40.2244	31.3209	2.79853	63.0266	6.07543	253.343	496.088	0.113537	7.06305	0.094885	43.7154	0.74466	11.0329	2789.43	0.00365575	0.0210216	7.83894	15.6779	5.14366	0.449612	0.100167	0.985918	0.045558	3.87723	2.14825	0.442328	1.78905	0.924491	0.500816	0.232517	62.0829	3.3083	0.395261	2.57025	213.331	0.467275	-0.0797036
2	3216	48.4149	3154.67	38.9013	0.365962	10.5407	0.809228	0.901012	34.2345	0.27096	2842.39	31.48	47.8853	42.2966	2.00111	48.8529	5.94105	256.442	714.825	0.0829785	3.60996	0.0797393	61.4347	1.28292	15.763	3176.49	0.00378078	0.0280957	7.00356	14.0071	4.58568	-6.94402	0.154653	0.980772	0.0671654	2.511	1.92756	0.45955	1.12489	0.912292	0.551555	0.249892	49.502	3.00088	0.36698	1.70452	92.195	0.395226	-0.0682088
2	6126	40.0125	6061.25	32.947	0.518169	17.3103	0.734403	0.511869	33.541	0.525397	3102.56	24.1964	37.8021	34	1.09617	42.3777	5.88955	374.71	1792.73	0.0446255	1.89543	0.0611672	103.877	2.54969	20.8785	4443.29	0.0016286	0.0272883	6.46057	12.9211	3.92412	-1.23277	0.168181	0.988905	0.104585	1.68653	1.69654	0.473386	0.822566	0.934402	0.620417	0.167387	41.9143	2.60146	0.372567	1.01845	29.2392	0.345325	-0.0645071
2	3900	46.0543	3810.71	42.2324	0.390481	18.0528	0.52124	0.792894	44.4185	0.427465	3021.49	22.0132	36.2353	28.8444	2.35038	53.2238	6.18267	316.039	783.301	0.0894879	4.80115	0.0810356	58.2031	1.17862	14.7107	3125.83	0.00323541	0.0248353	7.18552	14.371	4.96806	-2.34609	0.108806	0.980507	0.0521011	3.62997	2.12383	0.437212	1.73983	0.913847	0.520948	0.150537	51.9842	3.1476	0.348031	2.16707	113.725	0.430995	-0.0710046
2	20172	74.6056	20020.3	54.6083	0.381818	24.4225	0.776238	0.466448	50.04	0.447231	9338.45	42.389	73.3485	57.5847	1.9053	56.4609	6.1867	1366.12	4661.02	0.0600547	3.57884	0.0677237	82.8805	1.56735	19.2844	4635.12	0.00168242	0.0213558	7.41743	14.8349	4.69354	1.49917	0.128786	0.988717	0.0671951	3.08575	2.01611	0.444837	1.53526	0.934454	0.552893	0.159921	55.3158	3.01199	0.328846	1.84033	101.836	0.38138	-0.0680195
1	5964	52.4404	5867.79	49.9389	0.384885	17.2873	0.717123	0.696618	46.5296	0.346169	4087.61	35.8123	52.4023	38.6264	1.28594	41.4884	6.08571	357.739	1628.66	0.0524998	2.16255	0.059983	103.678	2.60092	25.8453	4360.94	0.00236383	0.0291014	6.38104	12.7621	4.03936	-1.89907	0.166929	0.984436	0.0985238	1.66451	1.70775	0.459264	0.822042	0.923972	0.625143	0.255029	41.0131	2.72946	0.302001	1.12754	36.8022	0.385962	-0.0708125
2	33156	93.1558	32921.8	80.688	0.309079	33.3191	0.49027	0.488187	61.6604	0.412938	16072	39.5589	92.6499	80.2808	1.62377	155.662	6.14337	2215.94	8057	0.0549939	8.4657	0.0668336	86.6132	0.56702	19.4034	13467.8	0.000438885	0.00681548	12.4438	24.8875	4.46913	-1.11707	0.134725	0.994601	0.0736591	2.46965	1.89	0.462487	1.21533	0.953022	0.573783	0.187151	155.14	2.90973	0.394093	1.52797	81.5448	0.376032	-0.0668159
2	16098	71.5681	16018.1	70.7645	0.43241	16.0286	0.730101	0.443662	59.4138	0.226506	7106.61	51.6652	71.5612	60.2993	1.03541	31.0059	5.93682	916.644	4823.72	0.0403208	1.25259	0.0569415	117.976	3.9928	23.9399	3701.49	0.00241025	0.0390559	5.50745	11.0149	3.82829	-0.344989	0.191379	0.98593	0.111941	1.49663	1.63846	0.471242	0.730953	0.927106	0.635415	0.200755	30.5248	2.57714	0.271087	0.94106	22.9811	0.312941	-0.0623077
1	3414	39.1024	3369.79	31.142	0.450137	15.2929	0.735459	0.716592	33.121	0.49107	2414.77	22.9037	34.4819	34	1.45766	40.0475	5.91923	241.567	853.112	0.0714043	2.94191	0.0707578	75.0381	2.02627	17.8129	3000.32	0.00338829	0.0326132	6.24832	12.4966	4.27048	-2.23326	0.158827	0.986223	0.0786351	2.10262	1.82827	0.472903	0.968181	0.925248	0.577768	0.171041	39.2762	2.78325	0.331284	1.28493	44.9002	0.347731	-0.0579346
2	19008	62.0403	18920.1	45.5752	0.453892	27.8133	0.731042	0.399844	55.3173	0.610273	7565.09	33.3174	50.9215	46.2385	1.43391	68.6975	6.1098	1165.22	4953.77	0.0475924	3.23434	0.0613014	100.582	1.51432	22.2216	6918.35	0.00100839	0.0162512	8.23229	16.4646	4.28354	-2.26538	0.173246	0.989886	0.085531	2.07922	1.81591	0.462543	0.997478	0.936636	0.591704	0.216335	68.0662	2.82291	0.330016	1.33509	53.9329	0.354209	-0.065243
1	5420	44.6878	5341.21	34.2978	0.447503	14.8994	0.722011	0.618218	32.1403	0.434412	3302.03	24.7634	43.4166	43.6807	0.878606	29.6315	5.96593	284.427	1764.93	0.0404339	1.20253	0.0524772	133.944	4.65805	28.1353	4071.81	0.00251809	0.0404322	5.39878	10.7976	3.46884	-0.911852	0.204428	0.988874	0.138795	1.189	1.49554	0.465253	0.639818	0.93754	0.681555	0.216671	29.3194	2.41791	0.398317	0.766945	17.7453	0.410431	-0.0822679
1	6369	44.4185	6315.75	37.9541	0.470139	15.3252	0.761477	0.556481	43.4166	0.403782	3514.59	28.9012	39.3192	40.7063	1.48497	107.709	6.03286	404.949	1653.42	0.0574291	6.06086	0.0635812	91.4079	0.850909	20.633	10031.5	0.000828794	0.0100671	10.3511	20.7023	4.21008	-2.74224	0.152756	0.993272	0.0869401	2.02268	1.7875	0.475513	0.997623	0.94784	0.597071	0.207761	107.427	2.79098	0.393513	1.29252	53.6232	0.3892	-0.0669112
2	19560	64.7225	19455	44.922	0.426942	29.254	0.799488	0.421151	45.8803	0.651217	8193.48	35.9146	62.482	53.1507	1.28567	55.2729	6.01246	1160.55	5496.43	0.0455381	2.50553	0.0593328	106.841	2.00221	22.5802	5921.49	0.00132575	0.0207421	7.38248	14.765	4.09339	-0.472042	0.168933	0.990688	0.0986082	1.92406	1.75786	0.469973	0.964504	0.94022	0.610756	0.192178	54.7358	2.71229	0.34192	1.19663	48.4955	0.374902	-0.0684195
2	9030	66.0379	8948.62	55.1294	0.450591	14.783	0.492583	0.516952	35.4401	0.268152	4626.01	27.1558	51.0784	61.131	2.78546	71.1342	6.22544	815.46	1583.84	0.0780271	5.69946	0.0903057	51.5298	0.802495	11.326	3613.42	0.00162957	0.0174922	8.32629	16.6526	5.34557	-0.159213	0.0839936	0.982047	0.0379844	4.33867	2.2317	0.418889	1.85386	0.91371	0.474486	0.200644	69.8759	3.36458	0.303445	2.71768	161.394	0.375021	-0.0636233
2	32260	94.8683	32018.3	68.9835	0.30147	28.7333	0.84436	0.505173	62.6099	0.416524	16174.8	58.2468	66.3702	72.6705	1.4682	40.923	6.11913	2093.63	8304	0.0505797	2.1746	0.0648985	91.4967	2.42501	20.0653	3728.39	0.00202165	0.0303817	6.32793	12.6559	4.34523	-0.288331	0.16216	0.987809	0.082265	2.19018	1.83166	0.467254	1.06244	0.93141	0.588736	0.215707	40.3551	2.85593	0.365699	1.40724	60.961	0.392022	-0.0740472
1	6204	51.1664	6132.5	35.5814	0.378721	21.7507	0.889625	0.69762	43.7379	0.611295	4278.15	31.6541	41.1825	37.9473	1.99327	41.0598	6.06341	472.348	1337.25	0.0788586	3.05794	0.0761361	66.1264	1.69155	16.7964	2853.15	0.00399417	0.0335298	6.31025	12.6205	4.7395	-4.1675	0.132151	0.980613	0.0610935	3.02269	2.03411	0.440468	1.37045	0.912566	0.533231	0.174028	40.1527	3.03118	0.332054	1.8444	80.6644	0.375153	-0.0632551
2	11730	65.5591	11623.4	66.9286	0.382675	15.783	0.704133	0.557883	62.2013	0.235819	6484.51	47.1266	64.6607	42.7551	2.42086	72.5019	6.23745	903.961	2356.63	0.0758604	5.56131	0.077064	64.5108	0.948917	15.4464	4665.04	0.00165099	0.0166653	8.45437	16.9087	4.99822	1.96614	0.108298	0.988662	0.0522362	3.45812	2.09753	0.437792	1.58169	0.931711	0.516403	0.212297	71.9638	3.19602	0.334284	2.21593	142.721	0.374074	-0.0663434
1	2382	41.3884	2328.12	44.6701	0.422335	13.1504	0.365484	0.863957	36.8917	0.294389	2011.4	16.3262	40.7185	23.4307	1.39078	39.403	5.92092	164.202	630.6	0.0614101	2.44718	0.0689343	79.2485	2.10617	17.5515	3201.37	0.00254455	0.0316889	6.24925	12.4985	4.10554	-2.05379	0.171841	0.987907	0.0925214	1.84239	1.74795	0.474207	0.902007	0.931613	0.608883	0.234838	39.3614	2.73817	0.453892	1.22852	52.9666	0.460511	-0.0841306
1	21852	80.9197	21775.3	71.077	0.554149	16.9845	0.419275	0.312514	36.0555	0.238959	6805.1	29.8008	74.4648	80.2808	1.94121	89.1284	6.1733	1367.02	5246.28	0.0576994	4.89292	0.0625583	92.9169	1.06357	21.5603	8397.27	0.00116426	0.0132227	9.39837	18.7967	4.52625	-5.637	0.136101	0.990591	0.0763101	2.88207	1.96915	0.45744	1.44897	0.939897	0.561519	0.138568	88.588	2.90141	0.367969	1.69934	111.773	0.3759	-0.0675748
2	12594	44.4522	12512.6	35.1412	0.539657	22.0452	0.783629	0.385997	35.3836	0.62733	4829.82	27.5377	41.7253	40.2492	1.38772	30.1583	6.08207	802.925	3206.38	0.0480892	1.44486	0.0637545	95.69	3.47182	20.5404	2887.1	0.00329618	0.0434639	5.41002	10.82	4.30773	-0.218581	0.147159	0.983301	0.0806614	2.17205	1.83443	0.463018	1.01044	0.919593	0.582042	0.172304	29.5008	2.80814	0.293252	1.31835	40.5274	0.34641	-0.0667455
2	28758	91.1537	28627.1	78.226	0.415	20.2902	0.586564	0.380929	63.0317	0.259379	10904.9	45.8846	84.9058	66.4831	1.36415	72.0397	6.10749	1726.45	7704.32	0.0425055	3.05927	0.0600338	107.196	1.52867	22.1703	7770.96	0.000800916	0.0153641	8.45269	16.9054	4.19408	-0.545278	0.151854	0.990743	0.091222	1.90064	1.76097	0.467929	0.927926	0.93965	0.60634	0.24317	71.7598	2.79629	0.407947	1.26195	52.7699	0.373646	-0.0701215
2	23644	68.2788	23493.3	51.4774	0.357035	30.754	0.877152	0.472925	64.9384	0.597427	11110.6	45.1535	66.6108	62.3618	2.41976	72.1229	6.27945	1737.35	4851.89	0.0699361	5.59914	0.0734797	70.8909	1.06148	16.4731	5015.04	0.00137463	0.0163083	8.39735	16.7947	5.02004	6.99265	0.112283	0.991758	0.0532161	3.85384	2.1292	0.437511	1.94499	0.943458	0.525146	0.18963	70.9661	3.20809	0.363505	2.37724	211.174	0.40805	-0.0686569
2	18854	68.1322	18743.8	48.6038	0.434182	26.2231	0.709293	0.419301	53.2353	0.539528	7859.28	34.4743	58.6941	60.8276	3.02814	129.018	6.34905	1592.4	3302.59	0.078432	10.1678	0.0844598	57.1753	0.466429	13.2058	7313.16	0.000892829	0.00872892	11.2721	22.5441	5.38631	0.52482	0.0907735	0.989387	0.0392338	4.48227	2.2429	0.426474	2.05756	0.933751	0.483247	0.216626	127.696	3.40167	0.334709	2.8778	226.856	0.414711	-0.0666409
1	4716	34.4964	4686	26.6177	0.660564	15.1758	0.755388	0.437491	30.4138	0.57014	2050.08	20.1067	28.6007	24.0832	0.759797	20.3755	5.70463	262.237	1642.3	0.0346293	0.820716	0.0556057	133.623	7.20015	24.5897	2658.59	0.00306172	0.0607299	4.43091	8.86183	3.35036	0.251413	0.21738	0.991072	0.146461	1.12503	1.47569	0.480527	0.554264	0.941235	0.670705	0.171942	19.7551	2.30325	0.3626	0.684442	15.7115	0.343784	-0.0690132
2	4710	42.1545	4661.08	30.4935	0.442703	14.6524	0.859828	0.653947	30.0666	0.48051	3048.1	26.2192	36.1386	39.3954	1.87191	48.3866	6.27277	311.965	1057.13	0.0643636	3.08717	0.0662346	86.2454	1.86505	21.4959	4306.18	0.00229757	0.0261243	6.90867	13.8173	4.53035	-3.56768	0.153556	0.984645	0.0696169	2.39817	1.88402	0.457383	1.19203	0.924462	0.583515	0.256535	48.1823	3.01235	0.364436	1.64932	75.4364	0.445691	-0.0843675
2	30835	70.9507	30691.1	48.5171	0.392322	30.3926	0.923963	0.393705	59.6406	0.62643	12083.2	44.828	55.0364	63.8905	1.36996	89.2167	6.07806	1839.34	8401.2	0.0475233	4.26814	0.059651	104.907	1.2196	22.4998	9233.9	0.000706938	0.0120499	9.40152	18.803	4.20055	0.938708	0.177414	0.992976	0.0926838	2.12045	1.80508	0.466704	1.07678	0.947846	0.601752	0.172959	88.6151	2.75743	0.344773	1.28658	52.3826	0.373863	-0.0686694
1	1878	31.8277	1846.29	28.7451	0.574707	8.10887	0.535327	0.685916	21.4709	0.282095	1266.4	15.3881	30.8058	31.0483	6.36311	102.201	6.26957	235.356	213.507	0.189739	18.2564	0.125323	24.4143	0.263532	6.1589	2642.17	0.00452886	0.0149601	9.97064	19.9413	6.37688	-15.3305	0.0401959	0.970685	0.0174735	10.5618	2.79252	0.331332	4.27529	0.889072	0.347764	0.0699433	99.8549	3.8076	0.269653	5.71974	524.064	0.428891	-0.0581315
1	10908	62.6817	10807.6	55.7639	0.384663	22.7174	0.659624	0.568627	52.1536	0.407385	6145.48	36.7832	61.2209	48.6621	1.46219	40.6566	6.03665	736.241	2708.61	0.0565811	2.25097	0.0674955	84.5603	2.15898	19.2541	3543.5	0.00247983	0.0300931	6.32127	12.6425	4.35681	-1.57974	0.134622	0.985658	0.0771456	2.19001	1.8492	0.462175	1.01026	0.924445	0.57714	0.191571	40.2265	2.843	0.274469	1.36288	44.6621	0.333687	-0.0617705
1	6989	48.1456	6916.75	37.4139	0.435959	17.5607	0.761983	0.582198	41.5933	0.469363	4026.92	28.5088	44.4185	37.9473	1.37485	40.8871	6.04233	440.584	1805.47	0.0517056	2.08278	0.0630397	95.0744	2.43975	21.8861	3935.8	0.00240046	0.030052	6.34933	12.6987	4.17961	-1.28005	0.154276	0.987567	0.0879896	1.89155	1.76431	0.468871	0.906239	0.930349	0.602906	0.217878	40.5863	2.77555	0.351842	1.21779	40.1467	0.356074	-0.0662701
2	15336	73.6342	15243.2	70.8194	0.413147	17.9553	0.526201	0.472085	54.0833	0.253536	7196.1	37.2652	71.5891	61.8466	1.15793	56.1794	5.93175	965.112	4296.09	0.0456652	2.56341	0.0629312	98.4441	1.81879	19.9317	5523.9	0.00115702	0.0196115	7.45531	14.9106	4.03948	0.217097	0.158008	0.989993	0.0947138	1.765	1.72101	0.474077	0.821621	0.936218	0.605271	0.178711	55.7784	2.668	0.285655	1.07915	28.9318	0.296421	-0.0598997
2	142464	116.198	142334	82.1619	0.482228	47.3573	0.885087	0.192071	91.7606	0.57639	27338.3	72.7205	95.2733	99.3227	0.64758	30.2235	5.90254	7328.83	51923.2	0.0178582	0.560886	0.0514433	190.144	6.67832	28.2003	5682.41	0.000788223	0.0364925	5.44706	10.8941	3.25383	0.08586	0.242271	0.991391	0.156755	0.893928	1.36563	0.447961	0.469484	0.944731	0.711378	0.293612	29.8574	2.341	0.316096	0.633933	11.3063	0.377946	-0.0903646
2	12380	60.4731	12295.3	54.6124	0.398823	22.8313	0.634679	0.52536	56.0089	0.41806	6459.48	34.6614	59.4811	54.4518	1.1701	54.9151	6.01076	728.016	3514.02	0.046733	2.61036	0.0588058	107.614	2.01762	24.2328	5945.01	0.00115853	0.0203333	7.3745	14.749	3.98011	-1.12256	0.176164	0.990102	0.102596	1.75059	1.72337	0.463613	0.858268	0.938027	0.61821	0.168341	54.5679	2.63077	0.428089	1.05989	31.1529	0.336792	-0.0642026
1	12594	50.8134	12542	42.7864	0.542743	20.8198	0.702251	0.383502	48.5077	0.486598	4809.89	30.0468	49.0408	34	0.952118	41.1568	5.88616	698.233	3989.4	0.0360999	1.50798	0.0554417	128.562	3.21834	24.7238	5344.75	0.0012874	0.0274583	6.37254	12.7451	3.70049	-0.777961	0.194816	0.988736	0.122663	1.44009	1.61186	0.469139	0.726379	0.935245	0.647564	0.176737	40.7673	2.49649	0.297778	0.878006	21.4072	0.324247	-0.0648151
2	20675	74.2294	20574	62.5842	0.450245	23.5921	0.505979	0.391978	48.0521	0.376966	8064.56	31.6663	62.7694	71.5891	1.57805	70.5094	6.12317	1318.59	5117.97	0.0543484	3.88743	0.063777	92.357	1.35509	20.8423	6525.64	0.00106545	0.0159065	8.35022	16.7004	4.40897	-0.363953	0.145912	0.992012	0.077534	2.41287	1.88477	0.465356	1.17285	0.943379	0.574797	0.166435	69.9781	2.85734	0.338876	1.45815	64.1579	0.36855	-0.0655166
2	18504	75.8815	18403.3	54.2189	0.458974	19.0886	0.80948	0.399083	51.923	0.352066	7344.46	43.8891	61	62.0967	0.982483	55.3763	5.98278	964.762	5939.19	0.0383835	2.10799	0.052138	138.343	2.55264	28.1225	7714.66	0.00106687	0.0199946	7.40936	14.8187	3.63977	-1.26405	0.200035	0.99199	0.130509	1.41891	1.59754	0.463202	0.749203	0.945881	0.659049	0.173892	55.0549	2.46459	0.31879	0.865634	24.4034	0.354139	-0.0694368
2	19398	67.3869	19286.2	52.5615	0.396278	24.165	0.889589	0.455061	53.1507	0.459747	8776.37	46.7581	60.8769	56.0803	1.91203	55.1498	6.09421	1409.82	4349.96	0.0620414	3.53107	0.0726785	73.8057	1.42398	16.6496	4057.06	0.00175425	0.0216607	7.33654	14.6731	4.75019	1.12712	0.125771	0.987376	0.0628771	3.01564	2.01746	0.450441	1.40185	0.928748	0.537689	0.179644	54.1592	3.0418	0.327365	1.84206	89.6556	0.361969	-0.0625179
1	5832	43.9431	5774.92	39.0982	0.412755	13.9566	0.807747	0.653045	40.05	0.356962	3771.28	31.5815	43.9318	34	1.10763	27.5017	5.85347	371.038	1662.31	0.04559	1.28376	0.0636211	98.1499	3.79158	19.369	2764.01	0.00296558	0.0456492	5.21509	10.4302	3.88264	-0.833773	0.193835	0.985733	0.106013	1.51627	1.64534	0.475257	0.730176	0.925968	0.629556	0.230955	27.4346	2.61698	0.399898	0.99485	26.8634	0.400615	-0.0731277
1	6624	47.3603	6585.54	42.3378	0.47026	14.5665	0.601305	0.548634	38.4838	0.344054	3613.05	25.4579	42.45	33.541	1.26936	54.242	6.00206	376.581	1870.51	0.0494373	2.68141	0.056851	111.749	2.07051	25.2178	6246.89	0.00136786	0.0211211	7.35316	14.7063	3.95147	-2.36827	0.174879	0.989275	0.106063	1.62835	1.68435	0.468678	0.820611	0.93639	0.631635	0.233814	54.3315	2.66941	0.354546	1.07592	36.4757	0.389702	-0.0702108
1	18516	58.7963	18455.3	49.8268	0.528682	21.0826	0.668329	0.346138	46.5725	0.423118	6388.09	33.3007	53.1507	45.31	6.13377	266.764	6.46975	1923.27	2415.02	0.135454	36.1682	0.103871	36.3661	0.140806	9.44007	9782.12	0.00080056	0.00443123	16.224	32.448	6.2557	-19.9983	0.0510943	0.991076	0.023045	9.59218	2.70843	0.356195	4.3733	0.938288	0.382432	0.119594	263.915	3.76691	0.347595	5.49289	961.135	0.378047	-0.0539267
2	11300	59.1016	11203.1	52.7745	0.441896	14.4491	0.647896	0.489085	49.0408	0.27379	5479.28	34.1924	58.7963	45.8912	1.37088	39.8273	6.01233	722.508	2943.51	0.0513284	2.00938	0.0639388	92.8251	2.40823	19.7514	3824.93	0.0021613	0.030668	6.27713	12.5543	4.17699	-2.27618	0.150826	0.991657	0.0864364	1.94621	1.77762	0.473227	0.904786	0.941222	0.592538	0.201125	39.6615	2.753	0.481486	1.23167	45.0643	0.335166	-0.0636496
1	2694	42.4853	2605.29	48.7388	0.365867	12.1597	0.544441	0.9606	39.2173	0.249488	2502.64	26.5354	41.4849	30.4138	4.62857	81.1878	6.35684	291.977	393.579	0.129017	10.6917	0.10838	36.7016	0.515331	9.96491	3053.35	0.00283783	0.0179705	8.90384	17.8077	5.85443	1.99823	0.0701992	0.982316	0.0290008	6.96511	2.5012	0.392071	3.29233	0.917144	0.438466	0.188061	80.1605	3.65457	0.440723	4.36155	541.594	0.535546	-0.0863899
2	14690	71.1477	14557.3	54.2428	0.368976	24.2442	0.718279	0.536774	69.5845	0.446956	7814.01	38.9615	62.6498	48.8262	1.71258	67.718	6.19385	941.59	3538.35	0.0591785	4.12307	0.0640973	89.0953	1.36142	20.6915	6089.85	0.00119013	0.0168825	8.18779	16.3756	4.48556	-1.58531	0.157605	0.990321	0.0760211	2.61768	1.91692	0.456388	1.31506	0.939544	0.57803	0.168826	67.328	2.91124	0.424864	1.59635	76.2878	0.440024	-0.0833373
2	6270	45.8367	6200.79	43.5268	0.415077	15.6961	0.635795	0.634171	43.1045	0.360607	3932.36	27.6741	45.793	29.6816	2.25141	85.2008	6.19924	500.006	1265.63	0.0783637	6.70578	0.0797457	60.9445	0.749993	14.2086	5235.34	0.00137122	0.0138861	9.19102	18.382	4.9104	-4.13822	0.109341	0.988293	0.0516786	3.1585	2.04959	0.45149	1.42263	0.930206	0.523437	0.216647	84.9484	3.15645	0.30841	2.05148	121.626	0.380831	-0.0658867
2	3520	44.3734	3452.67	43.1588	0.358397	13.0713	0.582719	0.892761	43.1856	0.302866	3082.41	25.1495	43.3244	27.313	5.18502	106.834	6.30899	420.618	474.193	0.166772	18.3006	0.119494	29.6852	0.307615	8.3891	3156.33	0.00285682	0.0125584	10.1278	20.2556	6.1362	3.80021	0.0543172	0.98283	0.0232332	9.15302	2.67034	0.374483	4.3998	0.918016	0.400716	0.0876778	103.06	3.70391	0.422801	5.0634	642.571	0.513607	-0.0703449
2	4130	47.5605	4029.5	37.8385	0.384931	19.5936	0.870263	0.789498	38.3275	0.517821	3181.28	32.9294	41.6173	39.8246	6.71176	129.015	6.24978	589.747	462.829	0.199245	26.1696	0.142796	19.7642	0.179568	4.60889	2542.76	0.00310001	0.0112831	11.1244	22.2487	6.54993	-6.60346	0.0312126	0.979034	0.0155119	10.9969	2.82029	0.328752	4.40573	0.904104	0.336342	0.116276	124.513	3.9185	0.288122	6.25914	723.966	0.403127	-0.0509973
2	11825	51.9711	11756.7	39.5036	0.417718	24.5386	0.791503	0.509142	48.0833	0.621173	5985.83	31.2672	49.7695	40.3113	1.81939	53.404	6.22513	804.769	2671.91	0.0668863	3.71144	0.0680566	80.1619	1.5981	18.9705	4275.9	0.00203463	0.0224643	7.22513	14.4503	4.65547	-0.0656311	0.13744	0.987823	0.0649457	2.52345	1.92981	0.461403	1.18291	0.929974	0.560239	0.256329	52.644	3.05141	0.312831	1.70295	77.8931	0.392385	-0.0648219
2	9294	55.5248	9217.96	44.4701	0.448421	22.8193	0.795437	0.514344	46.2277	0.513139	4741.2	35.3731	46.8615	54.6717	1.98171	87.9677	6.09956	717.951	1973.37	0.0705173	6.23757	0.0772488	65.2899	0.772935	14.9492	5746.95	0.00119311	0.0128021	9.30044	18.6009	4.77539	-2.41498	0.110622	0.988778	0.0565688	3.02438	2.01492	0.453929	1.34448	0.931184	0.525421	0.169316	86.8197	3.04777	0.367469	1.83349	81.6115	0.365756	-0.0628341
2	12925	56.4978	12810.1	42.0341	0.420331	22.5024	0.819147	0.491709	54.231	0.535336	6298.85	34.4321	55.2268	46.2277	1.30436	54.7588	5.95529	842.866	3398.15	0.0563315	3.18982	0.0652121	87.8172	1.68789	19.31	4757.24	0.00151955	0.0206519	7.34703	14.6941	4.19642	-0.486135	0.162876	0.98876	0.0846011	1.98736	1.78873	0.471784	0.892085	0.931606	0.582381	0.165886	54.1841	2.74075	0.269768	1.19887	34.0042	0.30452	-0.0576912
2	17500	72.4983	17383.5	65.5617	0.421531	19.4071	0.752796	0.44287	66.4831	0.296012	7698.63	49.3546	72.4707	65.2763	1.29653	70.9875	6.01691	1063.99	4780.32	0.0494677	3.59385	0.0607996	100.896	1.4528	21.5582	7218.34	0.000940307	0.0154138	8.39321	16.7864	4.11474	-0.596673	0.15722	0.991874	0.0945006	1.90436	1.7583	0.474948	0.921218	0.942912	0.603469	0.185911	70.6736	2.71346	0.361704	1.17963	42.105	0.362464	-0.0671778
2	14418	75.0133	14315.2	63.6115	0.398795	23.732	0.526493	0.499423	74.8465	0.373077	7149.34	33.491	55.109	46.0977	2.11418	109.456	6.17189	1030.78	3233.04	0.0651985	7.45474	0.0714923	75.1432	0.718268	17.9812	8085.17	0.000850134	0.0100997	10.3818	20.7637	4.84742	2.27636	0.133583	0.990531	0.0620171	3.63659	2.09344	0.439622	1.84899	0.940136	0.536992	0.142697	108.085	3.08859	0.340552	2.12056	145.204	0.396408	-0.0694998
2	2922	43.3705	2811.42	47.8152	0.328875	13.5213	0.550636	1.04187	41.4367	0.282783	2929.12	26.3287	38.9102	32.6956	2.0066	50.3381	6.01979	231.754	676.112	0.0837459	3.82838	0.0793136	64.8665	1.31049	17.5385	3457.49	0.00391699	0.0259133	7.09925	14.1985	4.4513	-0.506145	0.146466	0.988094	0.0752638	2.52479	1.89524	0.462732	1.25996	0.932162	0.572355	0.239998	50.8314	2.94966	0.555902	1.69284	120.636	0.488146	-0.0876625
2	8693	52.5452	8641.67	48.0787	0.456999	16.7375	0.561021	0.515667	39.2938	0.348128	4456.23	26.9731	46.0977	42.7551	1.21026	68.7891	5.97649	492.517	2529.11	0.0462842	2.93764	0.0566568	114.469	1.67331	25.1318	8037.44	0.00109539	0.0162363	8.29736	16.5947	3.89028	-2.80448	0.19954	0.991013	0.11074	1.58457	1.67675	0.467848	0.794733	0.941153	0.633045	0.226332	69.0873	2.62133	0.334586	1.0329	39.3515	0.356689	-0.063138
2	35202	77.2787	35125.8	65.0199	0.489063	25.8641	0.634291	0.301933	58.1378	0.397788	10605.6	41.2415	75.8947	73.7564	0.940183	30.1632	5.89847	1947.38	11092.1	0.0363506	1.15881	0.05532	129.241	4.59029	24.6934	3850.03	0.00195726	0.0392118	5.42668	10.8534	3.72813	-0.0194225	0.192092	0.990037	0.119772	1.50521	1.6341	0.470638	0.746022	0.938272	0.638751	0.143304	29.5771	2.48142	0.285517	0.880822	20.9657	0.299887	-0.0613004
1	11298	55.5788	11224.2	51.1056	0.43143	14.439	0.750987	0.500636	51.4782	0.282533	5619.25	38.3796	52.811	39	1.47422	29.9678	5.99858	739.493	2946.9	0.0517102	1.61199	0.0654535	89.251	3.30495	19.6708	2655.47	0.00346139	0.0454715	5.39739	10.7948	4.34626	1.73231	0.151464	0.984909	0.0834237	2.34447	1.87034	0.460862	1.13539	0.924205	0.579862	0.176869	29.3862	2.8297	0.324813	1.42635	63.9365	0.361229	-0.066095
1	1575	36.7015	1510.38	33.2844	0.355823	11.5044	0.680155	1.18456	35.0143	0.34564	1789.12	22.6385	35.2278	27.313	2.02625	43.4508	5.81425	139.928	336.382	0.106804	4.41935	0.0888433	47.9816	1.16261	11.6685	2231.88	0.00477461	0.0323609	6.59218	13.1844	4.5959	-6.73354	0.137841	0.985565	0.0620356	2.58588	1.94108	0.457777	1.14406	0.922634	0.544707	0.24956	43.9296	3.01512	0.374	1.7603	88.8009	0.473021	-0.0808235
1	1675	48.6724	1626.08	42.7335	0.431798	8.37932	0.351426	0.952407	22.8473	0.196083	1548.69	15.0177	35.3553	41	5.1815	89.6239	6.41972	179.073	223.405	0.129085	11.1556	0.106909	34.9164	0.462278	8.54896	3103.41	0.0033208	0.0163023	9.38123	18.7625	6.10871	10.6097	0.0610299	0.976536	0.0236116	7.7811	2.53647	0.396318	3.89228	0.907929	0.440632	0.275373	89.5076	3.86751	0.485059	5.38761	692.633	0.644646	-0.108822
1	1550	41.0122	1498.25	42.2792	0.376411	13.4547	0.399086	1.12278	39.0128	0.318235	1682.2	16.8731	41	20.3961	2.57304	46.5	5.92692	157.428	287.733	0.114572	6.03033	0.101567	38.4697	0.961565	8.98828	1744.22	0.0043969	0.0288864	6.73749	13.475	5.13781	1.93361	0.0929616	0.979907	0.0440253	3.70024	2.13909	0.44006	1.64177	0.909567	0.496119	0.245113	46.0177	3.30559	0.368288	2.47189	145.079	0.497016	-0.0788968
2	16735	73.4575	16625.2	67.8705	0.387139	17.4286	0.716398	0.489435	55.5788	0.256793	8136.96	48.6223	70.0071	62.6418	1.21385	39.9211	5.92995	1115.31	4427.43	0.0480738	1.88106	0.0666453	88.5649	2.29785	18.0239	3632.36	0.00196832	0.0295921	6.28643	12.5729	4.14193	-1.61625	0.150271	0.985579	0.0844881	1.84329	1.74604	0.48033	0.822428	0.923169	0.590162	0.190681	39.7431	2.72554	0.251878	1.14518	29.3564	0.298148	-0.0571086
2	14995	59.7746	14887.8	44.7092	0.427494	23.229	0.839202	0.459845	56.7186	0.519557	6846.05	37.52	58.7963	46.0977	1.5663	85.435	6.10893	903.158	3859.87	0.0557691	4.59915	0.0602306	99.3278	1.15932	23.0024	8772.43	0.000941078	0.013012	9.23797	18.4759	4.2193	-5.54135	0.154898	0.990237	0.0887861	2.00492	1.79553	0.47066	0.968059	0.937737	0.596574	0.226262	85.6639	2.78009	0.418058	1.32543	70.2414	0.394702	-0.0716089
2	3350	48.4768	3267.54	46.3396	0.308532	14.1961	0.720807	1.05628	42.107	0.306349	3451.43	33.4019	46.2277	41.2311	2.75164	92.5994	6.08049	309.75	656.892	0.104212	9.42806	0.0924628	48.5373	0.552738	13.1153	4527.21	0.00204993	0.0138721	9.58028	19.1606	4.96339	-11.5972	0.104424	0.985522	0.0506966	3.46621	2.10752	0.43863	1.56801	0.923323	0.515124	0.205917	92.3353	3.17553	0.368815	2.28289	219.415	0.433457	-0.0750524
1	5883	44.1248	5839.79	33.2635	0.476534	14.3145	0.831843	0.563539	37.6563	0.430336	3290.95	27.67	40.2244	30	2.27835	69.127	6.17977	476.072	1171.88	0.0721891	4.95438	0.0809233	62.914	0.960163	15.2047	4435.72	0.00175863	0.0178604	8.2244	16.4488	4.98541	-4.29502	0.0966367	0.985542	0.049816	3.44535	2.10158	0.432398	1.51428	0.922649	0.510251	0.192979	68.065	3.16807	0.35846	2.14658	113.249	0.376898	-0.0661323
2	32655	100.807	32432.2	80.707	0.342544	25.3392	0.70735	0.4427	67.8012	0.313966	14357.7	57.0881	80	70.1783	1.12792	42.184	6.00179	1980.2	9191.79	0.0454727	2.01587	0.06064	104.381	2.60531	22.1534	4391.87	0.00150707	0.0268549	6.43081	12.8616	4.04334	0.355518	0.159559	0.989877	0.0949994	1.79451	1.73248	0.471014	0.862907	0.936712	0.609916	0.169525	41.5414	2.66607	0.28168	1.08337	28.678	0.327473	-0.0611115
2	1920	41.1582	1846.12	48.7275	0.352103	12.3265	0.458165	1.1196	39.9249	0.252968	2066.91	22.3252	37.108	25.318	4.1828	79.2307	6.14136	204.744	328.93	0.105252	8.5862	0.106637	40.075	0.639075	10.3952	3073.52	0.00230411	0.0200484	8.84011	17.6802	5.4139	9.54464	0.102532	0.982284	0.0411467	5.81892	2.30268	0.428945	3.03958	0.921203	0.488229	0.208385	79.0967	3.50846	0.489071	3.84784	590.685	0.592202	-0.114326
1	13110	68.7386	13017.6	56.0286	0.460922	17.6722	0.571148	0.446012	49.0306	0.315414	5806.01	32.0006	59.5483	56.5155	1.24094	55.0299	6.00026	795.347	3643.75	0.0484656	2.6721	0.0606672	102.515	1.9282	21.3146	5671.9	0.00128598	0.0204966	7.383	14.766	4.06173	-0.853748	0.164649	0.992034	0.0962861	1.87014	1.74613	0.47251	0.910136	0.943582	0.606961	0.178014	54.7164	2.68381	0.314058	1.14264	41.0161	0.349885	-0.0644154
2	35470	70.0357	35375.6	56.4132	0.485143	26.6793	0.796653	0.303655	57.8705	0.472927	10742	44.9417	67.2681	61.8466	1.7168	71.0545	6.16966	2268.73	8568.6	0.0528883	3.88011	0.0639621	92.2757	1.35339	20.2503	6545.8	0.00104819	0.0159778	8.36912	16.7382	4.52186	-0.0647024	0.137466	0.991324	0.073493	2.62835	1.92825	0.45864	1.26147	0.941092	0.563817	0.17691	70.3374	2.92176	0.353051	1.60918	84.1896	0.380306	-0.0704897
2	8795	47.392	8715.83	39.4657	0.476688	14.6479	0.83339	0.492962	42.19	0.371156	4296.58	32.8904	44.6878	37.3363	1.5663	53.6144	6.09149	582.177	2169.12	0.057817	3.04707	0.0661941	85.7991	1.65119	19.8433	4691.14	0.00166822	0.0217804	7.28989	14.5798	4.40537	-0.636354	0.146755	0.986268	0.0766618	2.49233	1.89746	0.464879	1.19913	0.927178	0.570769	0.136091	53.3525	2.84054	0.404794	1.45563	54.1571	0.38345	-0.070399
2	8095	54.3875	8023.88	44.0656	0.455731	18.633	0.611639	0.530047	39.3954	0.422848	4253.03	26.9522	53.535	37	1.83185	70.1254	6.15535	538.424	1926.91	0.0639607	4.53821	0.0665131	83.7135	1.23235	20.252	5989.62	0.00130549	0.017037	8.34295	16.6859	4.52739	-3.74583	0.131674	0.988723	0.0737251	2.71564	1.94314	0.456427	1.34563	0.934144	0.565447	0.166165	69.9016	2.92509	0.418513	1.65394	94.6432	0.406105	-0.0728673
2	13585	54.8999	13498.2	38.1884	0.494955	23.0902	0.84458	0.410355	47.0956	0.60464	5539.07	32.2532	54.037	43.8634	1.49912	54.0411	6.08894	811.186	3601.64	0.0523316	2.95517	0.0597119	103.35	1.96861	22.3021	5675.58	0.00171812	0.0218127	7.32122	14.6424	4.16959	-1.29064	0.161966	0.995987	0.0927469	2.00186	1.77545	0.474347	1.00825	0.959462	0.603544	0.212835	53.8849	2.76218	0.386889	1.28504	78.1635	0.387067	-0.0682415
2	20595	63.5216	20482.8	50.7323	0.390408	26.2002	0.778721	0.452726	50.6952	0.51644	9273.08	39.5063	62.6498	57.5674	2.60481	201.895	6.1693	1327.59	5053.43	0.0617802	12.1467	0.0644618	88.3108	0.442341	21.1966	18018	0.000554783	0.00565412	14.1981	28.3962	4.51151	-31.6951	0.16269	0.995235	0.0776832	3.128	1.95522	0.458568	1.72991	0.958004	0.567622	0.264145	202.209	2.95729	0.563147	2.18711	620.017	0.412155	-0.0730321
2	4840	47.1063	4737.79	47.361	0.338776	13.2602	0.699236	0.849922	42.2966	0.279981	4026.75	33.1166	47.0106	37	3.58936	99.136	6.43529	444.446	774.518	0.0958888	9.36357	0.0918277	50.1136	0.530636	13.376	5120.58	0.0017016	0.0124269	9.97719	19.9544	5.49957	-4.19374	0.0932125	0.988474	0.0360716	4.3944	2.23914	0.423699	2.04966	0.931758	0.492086	0.323169	100.646	3.55845	0.438967	3.29625	331.378	0.533461	-0.0901527
1	7975	47.6025	7896.12	33.3405	0.439149	22.5348	0.955761	0.553011	41.5933	0.675898	4366.64	31.8655	42.4382	36.8782	1.6957	52.85	6.10614	526.359	1939.91	0.0657236	3.74034	0.0660012	84.0069	1.66958	20.0771	4454.24	0.00205117	0.0226292	7.2177	14.4354	4.44859	-0.483834	0.156762	0.988872	0.0755808	2.30207	1.87754	0.467592	1.10097	0.933242	0.574944	0.224208	52.4456	2.92327	0.324116	1.50081	68.3165	0.369872	-0.061168
2	8395	54.5344	8325.08	45.2166	0.4591	18.1023	0.806556	0.519733	45.1885	0.400347	4326.82	36.4697	44.2945	52.4786	1.64608	54.0226	6.08451	585.969	2000.74	0.0617038	3.34779	0.0697998	78.6169	1.54702	17.4159	4247.26	0.00187553	0.022295	7.27311	14.5462	4.50894	-1.54293	0.13012	0.985482	0.0694715	2.64364	1.93534	0.456033	1.25166	0.924587	0.558151	0.14567	53.135	2.90408	0.32363	1.55846	63.3463	0.359415	-0.0653468
2	9035	48.0937	8985.17	32.7909	0.507133	19.2771	0.914258	0.458691	45.793	0.58788	4121.42	29.9794	37.3363	39.0512	1.57392	41.9481	5.97961	633.682	2215.36	0.0569431	2.52305	0.0701364	79.0429	2.06485	16.7859	3253.55	0.0023222	0.0301315	6.40052	12.801	4.4341	-0.238412	0.137383	0.986001	0.0738594	2.53637	1.90196	0.467716	1.1761	0.925357	0.559355	0.13526	41.1727	2.85269	0.329741	1.47406	54.744	0.374023	-0.0681589
2	6060	47.392	5995.5	30.1732	0.485863	16.0155	0.97961	0.547893	41.9762	0.530785	3284.89	29.558	43.4626	36.6879	1.53119	52.9112	6.08099	414.712	1455	0.0608483	3.25814	0.0684343	80.7561	1.60349	18.0433	4309.26	0.00172727	0.0223867	7.21925	14.4385	4.40156	-1.60017	0.139805	0.99059	0.070781	2.20441	1.84598	0.467831	1.00181	0.937123	0.570684	0.204127	52.4157	2.88042	0.313893	1.40008	50.2374	0.341266	-0.0622231
1	3190	32.9545	3158.29	29.2689	0.571075	14.8663	0.596715	0.577174	28.1603	0.507923	1822.88	17.4652	32.0156	28.6531	1.34736	40.8125	5.95976	214.35	826.876	0.0580271	2.56395	0.0671943	85.3379	2.19536	19.9968	3515.55	0.00208871	0.0292706	6.33336	12.6667	4.22829	-0.423689	0.14761	0.986333	0.0819285	2.09707	1.80963	0.468734	0.977694	0.926218	0.582984	0.162424	40.3235	2.76719	0.333714	1.26047	37.6684	0.382906	-0.069444
1	2910	46.8188	2836.08	35.0985	0.411249	9.43282	0.810477	0.830755	40.3113	0.268753	2356.09	28.4465	44.1022	28.6531	2.26707	40.1636	6.08914	246.681	577.291	0.0909203	3.50667	0.0847701	53.6509	1.4959	12.9193	2192.7	0.00573755	0.0371218	6.29086	12.5817	4.84942	-0.873537	0.111453	0.981384	0.0537945	2.87242	2.00664	0.457599	1.23174	0.911918	0.523383	0.250743	40.0816	3.14389	0.330192	1.94067	95.4787	0.418787	-0.0658591
2	10360	55.3173	10259	42.2541	0.425294	20.5564	0.807694	0.523311	47.0956	0.486494	5368.63	34.1284	54.4885	42.0595	1.48637	53.4849	6.07671	667.699	2632.94	0.0567632	3.10599	0.0644497	90.0394	1.76336	21.0147	4821.23	0.00179029	0.0222616	7.26555	14.5311	4.31248	-0.998938	0.164722	0.987666	0.0813686	2.22708	1.84697	0.466389	1.08325	0.930687	0.584322	0.162759	53.0223	2.80628	0.375655	1.34704	52.3316	0.380452	-0.0649422
2	13785	64.8074	13652.7	57.8741	0.365857	17.301	0.764861	0.553053	56.0892	0.298942	7550.64	44.2656	61.2944	44.7214	1.01101	29.5996	5.86467	849.291	4067.81	0.0500491	1.54486	0.0616098	98.4889	3.54421	20.6513	2933.69	0.00262976	0.0405905	5.38668	10.7734	3.86766	-0.649718	0.167302	0.987225	0.104451	1.63583	1.67915	0.481292	0.773647	0.928991	0.616704	0.13751	29.1513	2.5478	0.306859	0.952708	21.6954	0.314241	-0.0586659
2	14860	68.8041	14761	46.4147	0.5012	25.3918	0.593617	0.39334	45.2217	0.547062	5806.09	27.5526	56.356	58.3095	1.02256	70.5732	5.94404	823.573	4582.62	0.045004	3.25844	0.0554221	121.635	1.74975	24.8388	8658.44	0.000884678	0.0152052	8.37845	16.7569	3.76745	-0.00569393	0.186946	0.993863	0.116102	1.42219	1.6114	0.482052	0.700265	0.950119	0.640261	0.222892	70.4089	2.55283	0.319065	0.921434	30.777	0.341594	-0.0606371
2	10945	50.1797	10895.4	39.2932	0.58396	15.344	0.807819	0.373554	34.4819	0.390501	4070.01	31.7418	44.4072	48.1041	2.04711	55.7668	6.14302	775.987	2374.95	0.0641675	3.72225	0.0708988	75.8455	1.44165	17.6723	4272.96	0.00216469	0.0230533	7.37006	14.7401	4.77689	-3.35254	0.111466	0.986792	0.0601931	3.16265	2.04801	0.441071	1.45617	0.926743	0.52787	0.150071	54.6082	3.02829	0.319644	1.87164	94.6625	0.332013	-0.0589434
2	3953	33.8378	3921.75	29.3086	0.579714	12.953	0.77752	0.528986	25.0599	0.441954	2074.55	22.788	32.0156	32.0156	0.922958	20.1558	5.77094	249.711	1209.29	0.0419039	0.936973	0.06317	101.351	5.61598	19.3274	2013.34	0.00335052	0.0619947	4.42357	8.84714	3.79617	1.0723	0.178849	0.985976	0.107251	1.48371	1.63181	0.484191	0.696189	0.925709	0.626667	0.18547	19.7386	2.54605	0.327556	0.912353	22.3436	0.327745	-0.0591119
2	3210	49.8297	3105.12	47.6663	0.40093	13.8448	0.468348	0.826778	49.0102	0.290451	2567.25	22.3244	49.8197	30.0666	2.24284	81.9583	6.20803	246.414	675.816	0.0773962	6.15936	0.0767644	65.8112	0.822596	16.7152	5564.06	0.00144559	0.0147232	9.09208	18.1842	4.78743	1.36254	0.136401	0.989167	0.0597496	2.5717	1.92586	0.466379	1.20135	0.933609	0.557099	0.363149	83.4245	3.19908	0.52929	2.041	164.403	0.540459	-0.0972718
1	1995	44.9444	1945.58	40.1525	0.473419	10.7663	0.606425	0.818255	39.8497	0.268136	1591.98	24.3495	44.9444	26.9258	1.57372	20.5213	5.87676	154.088	464.732	0.0783685	1.75342	0.077237	65.018	3.8803	16.522	1339.61	0.0098488	0.0843626	4.42157	8.84314	4.39528	-0.911979	0.126869	0.977905	0.0703893	2.39758	1.89146	0.463339	1.04523	0.905992	0.553354	0.133172	19.7531	2.8275	0.28791	1.40119	41.0192	0.389263	-0.0673829
1	1015	36.5787	964.75	40.7752	0.403126	10.7249	0.514485	1.21405	31.1448	0.263026	1171.26	20.9782	34.0147	26.9258	2.03955	32.9488	5.88367	97.0079	206.931	0.0874113	2.8401	0.0955743	45.9241	1.57213	10.0777	1608.21	0.00566176	0.0438396	5.71767	11.4353	4.70245	-1.93983	0.105466	0.979544	0.0542141	2.18918	1.84025	0.474794	0.916353	0.907348	0.552618	0.410966	33.4774	3.20889	0.462622	1.8736	89.5868	0.568934	-0.104452
2	9315	57.7581	9243.08	43.8259	0.435973	17.308	0.769615	0.528549	52.1536	0.394926	4885.43	33.7291	51.788	43.2666	1.06466	53.9222	5.94224	561.273	2702.47	0.0479646	2.51674	0.0602548	104.008	1.96935	22.5516	5692.14	0.00127971	0.020573	7.32585	14.6517	3.90222	-1.17576	0.178009	0.989529	0.1024	1.57777	1.66683	0.479524	0.753679	0.935468	0.623144	0.192634	53.8627	2.60528	0.312323	0.98327	26.5721	0.33023	-0.0608105
1	4355	48.9285	4300.67	47.3761	0.404907	11.9827	0.482272	0.73443	48.0937	0.252926	3158.54	22.8482	48.8365	27.7308	1.73582	52.3433	6.01518	348.102	978.781	0.0700334	3.69573	0.0799315	63.8997	1.28256	14.287	3419.16	0.00206214	0.0226105	7.20517	14.4103	4.62514	-0.538531	0.124782	0.985047	0.0624079	2.69687	1.95185	0.460831	1.21819	0.922366	0.547056	0.185506	52.2358	2.99172	0.328878	1.66894	64.2724	0.381853	-0.0701722
1	1745	37.0945	1694.42	31.982	0.419013	7.90881	0.726421	0.968092	27.4591	0.24729	1640.35	23.2323	33.9706	27.7308	2.45508	50.8871	5.99676	156.093	333.198	0.109766	5.68189	0.0894518	46.4831	0.990778	11.0925	2456.67	0.00469045	0.0285981	7.07292	14.1458	4.94746	-3.03726	0.0983782	0.978038	0.0483663	3.50606	2.10473	0.446637	1.59175	0.90663	0.508817	0.160999	50.3923	3.14996	0.382452	2.11549	91.9962	0.453371	-0.0694197
2	4225	45.8476	4158.33	38.5337	0.414236	17.1488	0.589483	0.725989	42.5441	0.445034	3018.9	22.715	41.9762	28.178	1.01522	27.675	5.76815	284.11	1238.46	0.0563551	1.61933	0.067245	84.3221	3.26738	18.963	2325.84	0.00304992	0.0437061	5.19775	10.3955	3.95082	-0.0571076	0.194875	0.980268	0.0980413	1.7377	1.71784	0.481238	0.817349	0.912848	0.606245	0.123635	27.1413	2.58651	0.352535	0.99336	19.4417	0.31513	-0.0535791
1	6180	41.1947	6143.17	34.7452	0.57734	15.5243	0.655305	0.457357	33.6155	0.446804	2809.62	22.7687	31.0483	39.0512	1.10694	71.0458	5.94798	379.14	1756.65	0.0476314	3.25528	0.0613495	101.39	1.45516	21.6892	7276.48	0.000988881	0.0156133	8.40553	16.8111	3.92492	-1.95905	0.159041	0.9895	0.0976568	1.59028	1.65359	0.490382	0.739106	0.934312	0.614453	0.204264	70.8647	2.62846	0.366384	1.00673	30.827	0.34098	-0.0620753
2	13975	61.4898	13883.7	46.5572	0.448899	22.6042	0.73338	0.448229	59.8415	0.485515	6223.08	34.1442	52.2015	51.1957	0.958344	40.9876	5.95181	771.264	4303.63	0.0409461	1.75918	0.0551889	123.544	3.14098	25.3317	5063.32	0.00140486	0.0273195	6.35436	12.7087	3.73408	-0.0954094	0.203453	0.99071	0.116487	1.40075	1.59925	0.476354	0.703524	0.94034	0.647736	0.196216	40.5541	2.52821	0.314993	0.876568	20.6812	0.338826	-0.0639193
2	9320	57.5934	9255.08	45.8591	0.455729	19.6463	0.525731	0.505418	51.4782	0.428405	4677.69	24.1095	50.1199	29.6816	2.07591	88.4303	6.19656	701.896	2000.86	0.0706673	6.37358	0.0753107	69.1577	0.823789	16.4582	6056.25	0.00109779	0.0129037	9.35469	18.7094	4.8839	1.89201	0.121086	0.989502	0.0557669	3.18898	2.05474	0.448132	1.4781	0.934325	0.528455	0.209751	87.9397	3.13506	0.312323	2.02358	114.211	0.365482	-0.0611117
1	4290	39.8999	4230.79	31.9657	0.480467	16.8596	0.766698	0.622319	30.1496	0.527429	2632.9	24.508	39.0512	31.9531	1.28987	41.4748	5.95403	269.922	1163.23	0.0648347	2.78064	0.0629189	90.7138	2.28284	21.3703	3867.61	0.00243722	0.0297613	6.40789	12.8158	4.09114	-1.44663	0.156329	0.98786	0.0911034	1.83843	1.76072	0.471529	0.864485	0.930224	0.599807	0.185912	41.2799	2.69925	0.401512	1.13763	38.7603	0.339637	-0.0571465
2	9385	55.7943	9297.29	44.173	0.448823	21.2574	0.718361	0.512417	55.0818	0.481232	4764.09	31.7322	55.7853	40	1.43721	55.4241	6.00098	605.591	2451.13	0.06381	3.70499	0.0645275	87.1562	1.67353	20.4151	4726.39	0.00165985	0.0206609	7.36879	14.7376	4.28388	1.11302	0.164346	0.99162	0.0835308	2.24047	1.85539	0.466705	1.06989	0.941424	0.57818	0.145865	54.4975	2.77371	0.48863	1.31863	55.6134	0.330698	-0.0558959
2	28815	69.7065	28681	51.3438	0.380945	32.5878	0.880808	0.414721	66.1211	0.634698	11894.6	45.224	67.72	62.1772	1.04719	42.6024	5.85465	1781.6	8440.65	0.0448188	1.95528	0.061829	101.323	2.51735	20.4788	4258.34	0.00148259	0.0264553	6.45826	12.9165	3.95032	-0.155323	0.167257	0.988489	0.100505	1.73998	1.71821	0.478553	0.813129	0.931923	0.606549	0.129176	41.8414	2.58155	0.275801	1.00226	23.4874	0.296623	-0.0533706
1	280	25.9615	259.375	20.8908	0.501472	3.25438	0.620206	1.51215	17	0.155781	392.214	12.9566	20.2237	21.5407	1.59281	21.9071	5.47137	27.7429	67.9714	0.115159	3.17568	0.0990816	46.35	2.80534	13.4516	885.386	0.00873333	0.0705947	4.49777	8.99555	4.22979	-0.223141	0.189426	0.967664	0.0817142	2.319	1.86106	0.442643	1.01648	0.888277	0.556283	0.203491	20.5542	2.85341	0.436857	1.47876	44.2692	0.609385	-0.125844
1	8445	46.669	8393.46	39.2551	0.458569	15.3895	0.872417	0.518918	42.107	0.392038	4355.52	34.2468	43.2666	38.0789	1.86342	40.4416	6.15161	595.445	1902.64	0.0568265	2.40172	0.0705086	77.8583	2.11624	16.9998	3198.26	0.00237481	0.0330979	6.29289	12.5858	4.63975	-1.72904	0.126096	0.982184	0.065986	2.78691	1.95222	0.455415	1.29617	0.917594	0.554963	0.197232	39.9597	3.01491	0.344859	1.75204	80.5957	0.401874	-0.0821694
2	10415	56.9649	10307.9	46.8371	0.36645	23.9086	0.627449	0.606382	49.8197	0.510462	6250.51	29.3879	49.4065	40.3113	1.62386	53.0389	6.12264	703.313	2520.92	0.0620352	3.38838	0.0675288	82.1852	1.63645	19.1204	4360.98	0.0017292	0.0222524	7.24464	14.4893	4.45745	0.0155584	0.15717	0.988764	0.0740921	2.35342	1.86861	0.466356	1.15608	0.933661	0.577933	0.216749	52.8219	2.92669	0.473394	1.5132	69.3579	0.411271	-0.0702238
1	10920	48.6929	10855.6	39.3884	0.427865	20.1847	0.886773	0.510457	46.0435	0.512453	5541.33	34.9286	47.8017	39.0512	0.955941	30.3886	5.87293	619.401	3495.95	0.0403508	1.26635	0.0567217	119.295	4.13776	24.3684	3647.69	0.00210905	0.0394197	5.44093	10.8819	3.73061	-0.0547923	0.186582	0.989992	0.122398	1.52918	1.63249	0.469599	0.793761	0.939336	0.646041	0.176408	29.7686	2.51651	0.374954	0.929475	31.1732	0.352255	-0.0675389
2	6648	47.1699	6584.25	37.6134	0.451314	17.3224	0.74475	0.571703	40.3113	0.460538	3764.23	28.0126	41.0488	40.2492	0.899889	55.9425	5.84991	365.045	2210.01	0.0428297	2.40276	0.0549106	124	2.25767	25.8568	6989.71	0.00113318	0.0195387	7.46076	14.9215	3.55037	-0.176896	0.199454	0.992132	0.136935	1.40484	1.57076	0.470636	0.753057	0.946557	0.662053	0.150205	55.7926	2.40359	0.435232	0.832066	25.2867	0.401797	-0.0777535
1	6102	41.8927	6035.04	33.5581	0.478431	16.4636	0.818587	0.555186	37.2156	0.490602	3350.57	27.4702	41.8808	36.6197	1.31532	53.7104	5.98095	381.936	1663.63	0.0559802	2.92589	0.062592	95.1924	1.84671	22.3198	5100.54	0.00169197	0.0214954	7.26921	14.5384	4.12343	-0.878251	0.180101	0.987464	0.0923851	1.90804	1.765	0.468427	0.900824	0.929797	0.599837	0.194611	53.0787	2.72856	0.30529	1.19104	41.2727	0.362515	-0.0678728
2	1890	40.8289	1838	51.651	0.450366	9.99397	0.381387	0.876604	40.3113	0.19349	1611.2	19.699	40.5216	24.3311	1.47052	41.1339	5.97522	137.166	458.377	0.0703786	2.57921	0.0725747	72.7937	1.85007	17.7043	3079.79	0.00324781	0.0306302	6.35423	12.7085	4.31439	-1.73123	0.143073	0.980867	0.0750805	2.06733	1.81468	0.463891	0.955932	0.913811	0.583731	0.221381	40.6808	2.85191	0.324483	1.33736	41.9775	0.391108	-0.070752
2	31055	67.8233	30946.9	45.853	0.448621	33.209	0.868132	0.343346	53.7122	0.724248	10625.5	39.8064	58.2495	59.9416	1.06715	90.163	5.92998	1758.74	9455.2	0.040225	3.62589	0.0566329	121.133	1.36673	23.8675	10939.3	0.000596814	0.0117902	9.4561	18.9122	3.86183	-0.776179	0.173221	0.994325	0.111794	1.69852	1.68537	0.469533	0.860806	0.952892	0.628945	0.158696	89.5796	2.56554	0.336102	1.01103	38.2925	0.344443	-0.0672737
2	10614	54.1664	10548.9	42.0441	0.511061	18.9009	0.644469	0.431462	39.5601	0.449551	4551.44	27.0961	43.9659	47.4131	0.914133	30.3233	5.81922	611.679	3349.95	0.0401698	1.32932	0.0576295	118.801	4.20899	22.9882	3535.67	0.00211451	0.0382302	5.43585	10.8717	3.68806	0.668464	0.195008	0.988888	0.119652	1.41144	1.60856	0.475269	0.685677	0.934309	0.640329	0.164971	29.69	2.47245	0.292989	0.847147	20.2201	0.303775	-0.0571945
2	159326	104.58	159122	82.6913	0.420123	51.9131	0.916669	0.212421	96.566	0.627794	33800.9	75.8005	100.17	93.4077	1.208	72.959	6.04512	9302.16	45491.3	0.0356352	2.69021	0.0583845	118.755	1.69033	22.6714	8584.4	0.00060774	0.0148109	8.48096	16.9619	4.11388	0.76551	0.161046	0.99429	0.096201	1.91401	1.75417	0.468979	0.958752	0.952368	0.611022	0.204935	72.1737	2.72599	0.343567	1.20407	52.2555	0.36753	-0.0677681
1	915	41.7852	843.75	43.5108	0.339747	15.0919	0.383528	1.50634	40	0.346855	1270.98	16.6876	30.2655	22.8254	2.45063	30.9301	5.66752	96.353	186.523	0.145255	5.7756	0.105304	35.6557	1.58295	9.50621	927.951	0.00903354	0.0504883	5.25489	10.5098	4.76806	11.6709	0.122953	0.985881	0.0552941	3.47175	2.08866	0.44825	1.71406	0.92545	0.52341	0.172053	28.0248	3.0874	0.437987	2.14074	195.028	0.522087	-0.0797518
1	3700	40.4475	3636.67	33.3573	0.44427	13.3463	0.721848	0.707841	37.0135	0.4001	2574.18	24.0789	39.0512	27.7308	0.925974	19.717	5.76975	222.958	1132.96	0.0520156	1.05125	0.060259	101.53	5.68668	22.8193	1967.54	0.00533867	0.066368	4.3603	8.72061	3.68211	-0.375828	0.210575	0.979922	0.117117	1.38717	1.60923	0.478325	0.666505	0.913394	0.638384	0.144093	19.1365	2.45673	0.221895	0.817772	13.7022	0.284765	-0.0511674
1	5316	62.1048	5182.96	54.9265	0.336311	17.8661	0.591456	0.830903	47.5184	0.325273	4306.53	32.4866	55.9017	48.6621	1.6095	39.9861	6.00556	357.916	1374.29	0.06792	2.83826	0.0673281	81.7295	2.20183	20.4391	3227.24	0.00301653	0.0321632	6.27057	12.5411	4.25016	3.04028	0.184859	0.990533	0.0906776	2.26156	1.84195	0.463672	1.16114	0.940203	0.595209	0.201177	39.6145	2.79337	0.448591	1.42474	102.44	0.424907	-0.0742039
2	540	25.1396	499.292	22.6628	0.413975	6.02208	0.703593	1.47251	23.7697	0.265725	735.212	15.9454	22.0227	16.1555	2.00086	31.9056	5.8328	55.2185	107.352	0.125376	4.39186	0.102257	41.0704	1.54247	10.9831	1336.72	0.00690794	0.0466963	5.60117	11.2023	4.60471	-3.98019	0.103604	0.978457	0.0543221	2.31951	1.85682	0.479751	0.965254	0.905421	0.54738	0.347505	32.0021	3.09039	0.469507	1.77767	67.4369	0.592502	-0.11041
2	3970	44.0114	3915.92	42.1273	0.409214	11.7137	0.70947	0.74976	36.2215	0.278056	2936	29.8881	43.0116	32.28	1.90549	83.4914	6.05782	304.463	928.032	0.0679542	5.4519	0.0766911	68.8947	0.843309	16.1147	5874.55	0.0014658	0.0138922	9.10327	18.2065	4.57429	-7.0567	0.149534	0.985764	0.068406	2.57797	1.92724	0.456731	1.19752	0.924718	0.557519	0.226853	83.2942	2.98825	0.373573	1.71128	102.772	0.398044	-0.0740396
2	1515	43.4741	1436.33	37.3888	0.360203	11.7346	0.599072	1.18992	25.807	0.313853	1709.12	22.3986	37.6962	43.4626	2.69153	47.1096	5.92589	163.643	279.412	0.113369	5.27394	0.108015	38.3782	0.920833	9.98304	1814.84	0.00452037	0.0303267	6.74294	13.4859	5.18768	1.3853	0.101093	0.979204	0.0428683	4.4709	2.24347	0.419821	1.99972	0.909268	0.481936	0.139979	45.883	3.25637	0.430071	2.6465	168.194	0.559735	-0.0929522
2	12048	59.8832	11906.3	50.6875	0.359525	22.7221	0.806991	0.589065	49.3964	0.448278	7013.58	40.9043	54.7083	49.98	1.20535	30.4719	5.98849	742.907	3455.11	0.0454994	1.56098	0.0616623	101.865	3.79191	21.4971	2930.9	0.00218245	0.0393196	5.43314	10.8663	4.09072	3.57578	0.194527	0.985648	0.0992946	1.87213	1.7533	0.461814	0.957614	0.927772	0.619119	0.22497	29.79	2.72983	0.335165	1.20696	47.9754	0.385503	-0.0696509
1	2785	29.7153	2746.17	23.3752	0.603815	12.7704	0.79876	0.571924	22.4722	0.546323	1570.6	18.6712	26.2488	26.2488	1.42994	30.3153	5.88839	192.564	717.347	0.0653182	2.37814	0.0691433	77.8632	2.87678	16.9784	2288.5	0.0035598	0.0415468	5.40382	10.8076	4.29045	2.7571	0.146771	0.984789	0.0782035	2.36895	1.86914	0.472063	1.1277	0.922926	0.571086	0.125202	29.3781	2.78097	0.303653	1.36103	51.3492	0.38101	-0.0647687
1	4128	39.1024	4077.42	28.8445	0.503802	14.84	0.729808	0.600845	30.2324	0.514482	2449.9	21.0509	29.4109	34.9857	1.09869	28.3517	5.90037	252.099	1172.48	0.0577709	1.6919	0.0610706	97.0116	3.68254	22.0013	2746.85	0.00392025	0.0440453	5.25435	10.5087	3.88277	-1.16491	0.186122	0.985517	0.102902	1.53727	1.65243	0.489346	0.721927	0.924277	0.620501	0.19726	27.806	2.59668	0.316784	0.966197	23.1351	0.359875	-0.0603525
2	14460	67.7126	14353.3	61.1553	0.378444	18.0186	0.76189	0.525813	56.0892	0.294637	7547.18	46.5936	65.1153	46.8402	0.919304	30.5141	5.95991	822.065	4501.22	0.0373827	1.20038	0.056851	120.72	4.26897	24.3543	3621.64	0.001914	0.0381113	5.44553	10.8911	3.74769	-0.147974	0.193651	0.986894	0.116527	1.38858	1.59004	0.464052	0.686037	0.93051	0.650778	0.2239	29.8557	2.55506	0.315298	0.89619	20.4844	0.358527	-0.0790644
2	31510	69.7782	31374	66.2833	0.430035	28.3499	0.581474	0.356553	52.0096	0.427709	11186.5	38.542	68.9638	63.2456	0.612054	20.3848	5.64703	1773.04	11692.3	0.0313382	0.666948	0.0562691	141.266	7.45605	23.6949	2852.75	0.00254432	0.0570453	4.45954	8.91907	3.22533	-0.0730739	0.214665	0.984739	0.155211	1.03664	1.43736	0.4843	0.506523	0.924616	0.677226	0.121628	19.9603	2.19912	0.213395	0.59113	7.31159	0.245373	-0.0518619
2	11025	68.775	10936.8	49.1181	0.506204	18.6688	0.507258	0.430389	35.2278	0.380079	4707.08	24.9156	60.2993	60.208	1.40303	43.0509	6.1199	679.26	2851.37	0.047944	2.07054	0.0616109	99.5814	2.41249	22.2164	4354.32	0.00175124	0.0273048	6.51952	13.039	4.26329	1.3818	0.150877	0.98917	0.0850347	1.92102	1.7698	0.474865	0.909109	0.934153	0.597426	0.263905	42.8569	2.8436	0.343037	1.31305	55.4705	0.395592	-0.0712575
2	16920	93.4826	16754.9	80.5639	0.342536	27.6902	0.504859	0.551734	49.6488	0.343705	9244.26	40.6734	67.72	63.6318	0.961518	54.0188	5.80831	1004.77	5306.61	0.0457774	2.52736	0.0593836	107.541	2.05305	21.985	5798.45	0.00111548	0.0202161	7.32981	14.6596	3.7541	0.302252	0.210564	0.991399	0.117214	1.51704	1.6374	0.478311	0.747159	0.941857	0.634078	0.15893	53.8741	2.50497	0.305067	0.906317	25.7799	0.323252	-0.0607317
2	5075	47.2969	5010.96	39.8738	0.407137	14.2217	0.81089	0.694123	38.6394	0.356668	3478.22	32.3332	44.2041	43.4626	1.65808	49.1444	6.10583	371.848	1165.09	0.0628924	3.06021	0.0732705	73.6156	1.55853	16.4381	3737.98	0.00223187	0.024514	6.96197	13.9239	4.52245	-2.98421	0.144438	0.985174	0.065085	2.262	1.8704	0.459511	1.01828	0.922463	0.567231	0.26201	48.883	2.98481	0.321526	1.5443	55.592	0.388064	-0.067784
2	3805	60.7783	3683.88	55.0233	0.365074	10.4577	0.504393	0.857699	40.025	0.19006	3159.65	27.7533	42.4382	46.0977	2.08438	69.7474	6.14361	293.522	797.875	0.0818055	5.26383	0.0771413	63.9645	0.928353	15.9966	4690.41	0.00214015	0.0172913	8.3532	16.7064	4.62143	-8.35515	0.125809	0.983742	0.061984	2.54245	1.90538	0.467639	1.17925	0.919642	0.556237	0.278253	70.3015	3.04765	0.449897	1.79484	104.196	0.463444	-0.0835909
2	3670	47.8435	3611.25	34.1358	0.453784	13.4094	0.736951	0.694623	39.8246	0.392826	2508.46	25.1564	33.9706	38.4187	1.22123	38.651	5.90914	244.948	987.021	0.0553052	2.28686	0.0667432	85.7684	2.34452	18.6088	3331.63	0.00213498	0.0306685	6.14413	12.2883	4.0767	-0.881416	0.177115	0.98635	0.0898222	1.75706	1.72785	0.478688	0.836679	0.926588	0.606809	0.204041	37.9839	2.70938	0.395247	1.11199	30.4306	0.379739	-0.0625664
1	4120	57.576	4073.33	42.8446	0.444577	9.99629	0.53834	0.681115	30.0832	0.233315	2774.41	23.065	50.1597	50.04	1.81318	38.0583	6.04534	298.699	933.998	0.069047	2.76952	0.0724996	72.4932	2.00121	17.0702	2883.09	0.00398342	0.035374	6.12206	12.2441	4.54566	-0.407187	0.125406	0.990414	0.0668027	2.59174	1.92529	0.458327	1.23064	0.937524	0.558794	0.218094	37.8516	2.96556	0.500587	1.66684	100.277	0.453204	-0.0767045
2	85715	91.0494	85574.3	71.8003	0.495669	40.6385	0.740884	0.2214	88.7694	0.565993	18946.2	53.1957	89.5879	85.6154	1.18373	88.1969	5.99397	4791.07	25574	0.039179	3.53705	0.0558954	125.922	1.44751	24.2084	11193.1	0.000577111	0.0121687	9.35489	18.7098	3.90709	-2.83845	0.180651	0.994783	0.110735	1.74404	1.70165	0.473281	0.881979	0.954561	0.624311	0.172523	87.708	2.5866	0.363695	1.06597	46.2493	0.365674	-0.0690324
2	4545	55.6058	4461.88	54.8764	0.370003	13.7454	0.480234	0.793912	41.7612	0.250479	3542.34	26.3535	47.7074	40.8044	1.23704	52.4359	5.86853	317.019	1211.82	0.0624267	3.41808	0.0697512	77.5501	1.53846	16.909	4099.78	0.00166116	0.0217196	7.20175	14.4035	4.10971	-0.861661	0.160193	0.989254	0.0862584	1.90303	1.76844	0.473485	0.888175	0.933981	0.595444	0.157523	52.0545	2.6969	0.361187	1.14041	32.5305	0.34677	-0.0613011
2	26580	64.3428	26441.9	48.9348	0.404884	31.8533	0.89872	0.400919	57.9828	0.650932	10601.1	43.9787	61.0328	58.3095	1.19101	41.3198	5.92038	1730.92	7156.66	0.048039	2.06677	0.0651212	92.1124	2.362	18.8715	3791.85	0.00166446	0.0278721	6.36634	12.7327	4.13115	-0.383294	0.153654	0.987367	0.0857828	1.9076	1.76906	0.474675	0.850966	0.927629	0.585763	0.14487	40.698	2.68729	0.233875	1.1214	26.9545	0.26431	-0.0521426
1	5655	46.8295	5608	39.7057	0.502469	15.0108	0.593082	0.541716	34.176	0.378051	3037.95	23.5487	40.4969	44.2832	1.50128	41.159	6.04598	370.088	1473.28	0.0578794	2.5752	0.0654443	88.4939	2.33306	20.8182	3581	0.00224994	0.0305678	6.36473	12.7295	4.35019	0.211119	0.1696	0.984375	0.0839644	2.43555	1.88564	0.460615	1.19801	0.923595	0.579493	0.150645	40.7328	2.81933	0.336153	1.44038	59.6649	0.396706	-0.0725958
2	12483	69.527	12370.8	70.4271	0.334645	17.4401	0.725525	0.624838	62.2013	0.247634	7729.76	51.0967	69.3109	50.0899	1.8003	55.3211	6.0936	905.729	2859.89	0.0659546	3.68279	0.072557	72.6427	1.38935	16.6346	4075.19	0.00178718	0.0220156	7.40196	14.8039	4.60223	-0.0636401	0.120153	0.988568	0.0663142	2.74181	1.94883	0.457464	1.30699	0.932492	0.553789	0.188598	55.1221	2.97412	0.418065	1.70332	101.102	0.389509	-0.0701071
1	5124	64.7534	4918.58	52.1764	0.30701	18.025	0.573168	0.926227	38.9102	0.345462	4555.73	29.9058	54.1202	62.2977	2.02828	82.2713	6.23348	340.343	1231.12	0.0680913	5.11827	0.0664214	85.9781	1.05314	22.8495	7332.47	0.00162413	0.0150243	9.11468	18.2294	4.35961	-9.22124	0.190367	0.99001	0.0852697	2.05599	1.81095	0.454483	1.03973	0.938737	0.607572	0.324995	83.6408	2.94433	0.487148	1.58777	130.498	0.48974	-0.0957664
2	7865	39.5727	7824.33	30.4284	0.560549	23.5349	0.862425	0.434565	37.6563	0.773451	3400.18	26.2423	33.8378	35.5106	0.78087	30.1541	5.73551	447.575	2639.16	0.0387075	1.15693	0.0569072	123.423	4.25379	23.3293	3759.34	0.00201995	0.0376477	5.43902	10.878	3.49251	-0.182795	0.194483	0.987984	0.132504	1.26549	1.53984	0.485139	0.617343	0.932141	0.654223	0.122994	29.6766	2.34667	0.2538	0.726398	11.4359	0.292593	-0.0581865
1	1459	32.9393	1428.75	30.0075	0.558996	7.45634	0.473286	0.76811	20	0.248482	1097.44	14.2021	23.4094	24.1661	2.75408	94.0685	5.92094	123.548	296.184	0.104968	8.56303	0.0846801	51.4208	0.557784	12.3391	4948.27	0.00317993	0.0140136	9.62517	19.2503	4.83952	-12.3398	0.124327	0.98157	0.0570232	4.00202	2.15193	0.442446	1.89454	0.915306	0.502245	0.110303	92.9214	3.06072	0.431589	2.27742	189.982	0.495374	-0.081433
2	5860	43.3705	5820.79	26.4286	0.609442	18.8452	0.876977	0.441121	39.4462	0.713059	2567.67	23.1773	33.8378	28.3196	1.03778	29.6986	5.85268	369.521	1687.47	0.047241	1.48885	0.0630582	96.9382	3.54549	20.2712	2836.55	0.00242212	0.0404805	5.36179	10.7236	3.9817	-0.700688	0.168259	0.979615	0.0962624	1.78631	1.72985	0.47703	0.816659	0.911174	0.600281	0.121296	28.8733	2.5925	0.241439	1.01767	20.3984	0.304721	-0.0570528
2	4750	51.4684	4692.62	48.2766	0.389796	19.1383	0.573268	0.74104	43.7379	0.396429	3477.42	27.6755	47.0106	47.3814	1.09097	28.3592	5.99466	302.316	1358.2	0.0498038	1.40849	0.0636454	96.9903	3.68263	21.26	2779.22	0.00338316	0.0442763	5.28298	10.566	3.90669	-0.983099	0.190089	0.983201	0.102307	1.4585	1.6309	0.475313	0.705645	0.920379	0.634641	0.258829	28.1747	2.655	0.348072	0.993652	26.9105	0.394252	-0.0717354
1	2610	34.2637	2571.96	24.5136	0.507106	14.5064	0.782782	0.696034	33.0606	0.591768	1790.17	19.1888	33.2415	24.4131	0.943168	29.0697	5.77774	156.915	808.527	0.0544248	1.49336	0.0601207	100.877	3.65455	23.1539	2942.35	0.00367064	0.0415679	5.36583	10.7317	3.68787	-0.918947	0.201386	0.986111	0.11608	1.47212	1.63393	0.47498	0.710365	0.926921	0.633249	0.121135	28.9049	2.4516	0.268662	0.847745	16.5255	0.32082	-0.0580048
2	11125	41.7253	11086.4	30.8141	0.695399	21.6184	0.83506	0.311879	39.4462	0.701573	3457.61	25.7317	38.4708	31.6228	1.11116	31.5597	6.09959	629.763	3157.78	0.0360826	1.15869	0.0566079	124.625	4.33937	25.169	3829.96	0.00184428	0.0376155	5.51903	11.0381	4.02943	0.85791	0.167149	0.980873	0.0983454	1.688	1.70412	0.460112	0.836453	0.91687	0.625956	0.226639	30.7082	2.70013	0.320372	1.09242	29.6003	0.385501	-0.0735018
2	4570	57.5326	4496.21	57.9667	0.366933	11.0061	0.572769	0.798512	46.2709	0.189869	3590.28	33.2015	54.8179	42.72	1.5309	28.4777	6.03274	339.769	1089.71	0.0650866	1.85611	0.0743477	70.1724	2.80197	16.084	1982.28	0.00482152	0.047785	5.25548	10.511	4.39731	0.538101	0.153552	0.980019	0.0723188	2.17064	1.82932	0.471911	0.981779	0.911436	0.573828	0.217212	27.9422	2.89074	0.31386	1.40705	45.0202	0.385181	-0.0736959
1	2615	38.0789	2569.96	34.1847	0.512618	11.7235	0.4984	0.688729	36.1248	0.342946	1770.01	17.0376	38.0789	27.313	1.4073	27.3725	5.87169	203.896	625.697	0.0663723	1.79999	0.0779716	66.1801	2.69512	14.1693	1862.85	0.00496828	0.0504524	5.14992	10.2998	4.35511	-1.77596	0.118046	0.975021	0.0684092	2.21469	1.83741	0.473492	0.942931	0.899732	0.557802	0.177058	26.7683	2.8347	0.280152	1.35323	35.3978	0.365786	-0.0656018
1	7695	68.3008	7603.33	61.7307	0.403188	15.7949	0.495063	0.60997	42.5441	0.255868	4637.81	30.5606	62.0081	50.4876	1.32463	56.0116	5.97092	521.903	1992.31	0.061627	3.37916	0.0678237	82.2671	1.511	19.4941	4673.51	0.00177229	0.0203566	7.43096	14.8619	4.22744	-1.89366	0.141222	0.98439	0.0820509	2.00371	1.79906	0.472992	0.898869	0.920376	0.580147	0.178322	55.4411	2.75805	0.332286	1.22373	38.2623	0.309294	-0.0545761
2	22880	76.302	22776.6	68.6734	0.443247	22.4304	0.516351	0.384894	51.1566	0.326624	8766.6	35.4595	75.3923	70.3491	1.07723	55.0695	5.96729	1360.64	6628.46	0.0427304	2.40788	0.0594684	109.657	2.07285	22.4289	6010.43	0.00106431	0.0201735	7.38148	14.763	3.96019	-0.586894	0.17961	0.992859	0.0994626	1.66093	1.69278	0.476686	0.793762	0.945828	0.616372	0.181064	54.6736	2.6276	0.314648	1.01764	27.2272	0.318714	-0.0575271
1	8495	61.0246	8426.54	55.2015	0.446815	15.1179	0.534982	0.531871	39.1152	0.273868	4481.84	29.5318	58.258	51.2445	1.48158	40.0224	6.117	532.499	2169.55	0.0544058	2.2818	0.0626838	93.8424	2.4861	21.4212	3803.74	0.00245295	0.0314246	6.27774	12.5555	4.30528	-0.752559	0.157545	0.988198	0.0819609	2.13429	1.81418	0.469085	1.06298	0.932781	0.594635	0.221755	39.7282	2.8555	0.340957	1.38492	60.7938	0.388375	-0.0707003
1	3015	46.0652	2923.92	48.8706	0.363485	13.4589	0.416667	0.930415	44.2832	0.275398	2720.45	20.3628	44.2719	29.1548	2.5747	63.6478	6.18218	251.086	586.57	0.0917778	5.8052	0.083279	55.2833	0.926054	13.6711	3563.96	0.0027343	0.0198821	7.9793	15.9586	4.99539	2.95295	0.112386	0.989401	0.0506249	3.24921	2.05348	0.452551	1.56647	0.935065	0.534948	0.299656	64.4013	3.28669	0.393493	2.35189	197.222	0.502618	-0.0867936
1	3625	49.1325	3557.54	55.9893	0.346065	12.0869	0.493212	0.915398	46.3897	0.215879	3256.56	27.6146	48.8467	26.9258	2.03737	47.6753	5.94874	323.571	756.759	0.094608	4.71891	0.089261	48.6127	1.11709	11.2595	2344.06	0.00306282	0.0271496	6.88068	13.7614	4.83644	-2.91771	0.113228	0.983959	0.0534741	2.88516	1.99876	0.462228	1.24241	0.917555	0.521171	0.241254	47.8146	3.12689	0.480212	1.91067	92.997	0.39771	-0.0626361
2	8460	50.2892	8409.46	37.7266	0.529991	17.3862	0.702056	0.448704	44.1814	0.460848	3773.36	26.4862	50.2494	36.1386	1.07613	30.865	5.92678	522.743	2393.24	0.0462931	1.4884	0.06179	101.081	3.52525	20.9513	3105.47	0.00247404	0.0393011	5.49217	10.9843	3.94767	-0.543463	0.156109	0.984189	0.0961324	1.6826	1.69777	0.477215	0.770072	0.920939	0.607967	0.151518	30.3212	2.6003	0.275303	0.998439	21.9388	0.324736	-0.0607211
2	17055	52.3546	16969.8	38.523	0.434335	28.2933	0.801071	0.433278	48.1664	0.734452	7352.66	30.8597	51.0392	42.3792	1.04769	41.0809	5.82263	1056.25	4956.85	0.0491516	2.1321	0.0619317	99.0257	2.52727	20.1186	4056.35	0.00167252	0.0275146	6.36458	12.7292	3.904	-0.0754725	0.172104	0.990464	0.100615	1.67937	1.69379	0.485084	0.77701	0.937141	0.607444	0.129584	40.6382	2.56116	0.240181	0.969863	22.9868	0.276045	-0.0513191
2	9735	63.5374	9663.25	57.4117	0.420215	16.5025	0.552531	0.540305	51.1566	0.287441	5221.1	31.7217	61.8466	44.7214	1.02108	41.7513	5.87662	566.075	2929.89	0.0482097	1.97456	0.0581485	109.342	2.66084	24.0373	4697.72	0.00174526	0.0276854	6.43013	12.8603	3.76837	-1.35147	0.182864	0.988141	0.112617	1.51474	1.64464	0.475845	0.735266	0.932107	0.630848	0.145096	41.4868	2.50141	0.403197	0.89751	21.2182	0.323976	-0.0599673
1	1935	49.679	1864.21	41.4725	0.409444	12.9238	0.615829	0.959677	39.8497	0.311622	1789.04	25.54	43.1856	36.4005	1.89497	48.2827	5.95511	158.848	417.914	0.0847341	3.90988	0.082092	57.3855	1.19929	13.6206	3034.69	0.00308232	0.0272708	6.97845	13.9569	4.61915	-4.3689	0.113909	0.977475	0.0601606	2.44799	1.91144	0.456666	1.06448	0.904669	0.547648	0.275698	49.1886	3.05184	0.331826	1.71055	67.2193	0.416865	-0.0722478
2	10055	59.1016	9915.92	55.0291	0.34884	21.3624	0.556377	0.645278	50.3289	0.388201	6398.53	30.6169	58.1808	38.0789	1.50328	52.7606	6.06094	684.093	2457.5	0.0607606	3.24015	0.0680351	80.9827	1.59952	18.6599	4330.28	0.00168096	0.0220197	7.23266	14.4653	4.35161	-1.57095	0.147157	0.98602	0.075959	2.14104	1.83432	0.467617	1.00166	0.925459	0.580666	0.20304	52.6016	2.85152	0.32403	1.36014	48.2801	0.354154	-0.0633519
2	3360	40.1497	3310.38	37.7791	0.389462	9.67094	0.681862	0.833156	36.0555	0.255986	2758.06	25.7601	37.8021	30.5941	2.14467	66.617	6.15838	248.67	706.048	0.0751907	4.68094	0.0740088	69.5512	1.05534	17.2731	4876.21	0.00237037	0.0190078	8.15684	16.3137	4.62536	-6.03081	0.124982	0.988104	0.0643256	2.47546	1.90447	0.468131	1.19038	0.931625	0.569532	0.289195	67.0965	3.07784	0.385246	1.79622	102.592	0.469676	-0.0868491
1	4450	44.3396	4383.42	41.1471	0.393123	13.9101	0.623546	0.751654	40.8044	0.338057	3294.81	25.6571	42.45	35.5106	1.86867	39.1445	6.11349	346.951	982.985	0.073802	3.1302	0.0779666	64.6094	1.85049	15.3637	2501.17	0.00300691	0.0327852	6.17119	12.3424	4.7342	2.36971	0.126982	0.98191	0.0592877	2.81502	1.98403	0.45003	1.28087	0.915481	0.543088	0.221541	38.4916	3.07178	0.289488	1.81512	83.0861	0.371967	-0.0672762
2	32805	72.1873	32644.5	53.9059	0.411006	28.8619	0.829881	0.368157	57.0088	0.535412	12018.3	44.7354	64.2028	68.9638	1.31716	41.7463	5.97168	2148.09	8552.58	0.0510814	2.26614	0.0654807	89.6143	2.31037	18.9021	3679.09	0.00173322	0.0279937	6.39196	12.7839	4.30493	0.323888	0.149722	0.985238	0.0796636	2.26561	1.8624	0.464578	1.04189	0.923186	0.571024	0.120701	41.0157	2.76206	0.259472	1.2912	37.0587	0.304477	-0.0553456
1	7735	39.724	7690.04	30.8553	0.537366	20.0089	0.771496	0.455936	37.7359	0.648474	3506.17	23.8048	35.3836	34	0.728803	19.4681	5.75281	431.095	2636.21	0.0387169	0.765327	0.055733	125.383	6.81606	24.7075	2488.46	0.00369229	0.0635479	4.36508	8.73015	3.40176	-0.499943	0.20582	0.982776	0.13616	1.17403	1.50628	0.483669	0.557245	0.919274	0.657434	0.118092	19.1371	2.28762	0.231881	0.67005	8.99003	0.268519	-0.054179
1	6360	64.5833	6231.83	55.9378	0.316779	19.1314	0.675681	0.829576	53.0377	0.342011	5169.78	37.7961	51.8652	47.7074	2.94477	103.464	6.2169	547.112	1190.01	0.0922585	9.54079	0.0860239	51.7711	0.559435	12.1048	5505.53	0.00133554	0.0128232	10.1933	20.3867	5.15053	-5.72522	0.0941321	0.991385	0.0461011	3.98702	2.1613	0.44005	1.92027	0.941179	0.510543	0.20894	104.521	3.29928	0.392023	2.60675	272.917	0.439426	-0.0776293
1	1560	22.6936	1538.25	18.5195	0.626984	9.86009	0.828451	0.668167	20.2237	0.532418	1027.81	15.3425	20.1246	20.5183	1.1856	19.6205	5.85417	109.781	410.608	0.0581145	1.18716	0.0703723	79.9346	4.69804	17.5854	1563.08	0.00840047	0.0763211	4.31115	8.62231	4.09955	-1.2643	0.14785	0.969167	0.0824644	1.67371	1.70298	0.489659	0.734984	0.890553	0.59551	0.237758	18.8583	2.74123	0.272005	1.10825	25.7329	0.352018	-0.0572929
2	7350	63.2772	7251.46	60.5106	0.399449	17.0384	0.440905	0.625482	59.4138	0.281577	4535.66	26.6795	60.6383	36.0555	1.18582	41.1592	5.9218	464.368	2022.9	0.0608697	2.50641	0.0631793	91.2471	2.3252	20.7282	3757.37	0.00243373	0.0283643	6.35878	12.7176	3.99747	-0.694359	0.172124	0.988641	0.0948976	1.71439	1.71278	0.478405	0.795823	0.932104	0.606544	0.167766	40.6161	2.63902	0.320086	1.0389	26.281	0.31676	-0.0570418
1	6010	57.9914	5903.75	54.0312	0.392667	16.5712	0.540936	0.681424	41.0488	0.306698	4022.96	29.2274	57.0088	45.8912	1.85939	69.1512	6.17405	371.663	1493.33	0.0727312	4.92191	0.0618408	90.4725	1.33145	22.1696	6418.36	0.00219631	0.0178643	8.26453	16.5291	4.32015	-6.04855	0.155377	0.993318	0.0860164	2.28201	1.84287	0.46578	1.21697	0.94983	0.600346	0.247034	68.7126	2.87503	0.527529	1.55058	129.595	0.457782	-0.0780347
1	1880	37.9078	1823.12	33.2511	0.397321	13.1083	0.566021	0.996331	35.1283	0.39422	1816.44	18.8209	37.6431	28.6531	1.68638	25.6755	5.95799	159.455	420.97	0.090212	2.65119	0.0848167	55.3447	2.6341	13.7422	1364.17	0.00657945	0.0560286	4.94986	9.89973	4.57823	0.731257	0.134698	0.98227	0.0615664	2.29806	1.88812	0.477038	1.02666	0.914593	0.556504	0.264794	24.9302	3.01746	0.327113	1.57381	52.8928	0.426322	-0.0616627
2	8060	64.0859	7926.71	51.8427	0.354691	21.5251	0.752539	0.683811	57.3149	0.4152	5420.37	39.0137	61.0328	47.1275	1.34532	39.2686	5.99843	516.686	2171.19	0.0651609	2.71585	0.0641049	87.7203	2.38253	21.1542	3422.67	0.00269912	0.0305305	6.21808	12.4362	4.14107	-0.407697	0.188955	0.990511	0.0923875	1.94585	1.78088	0.472753	0.940888	0.93849	0.599504	0.173482	38.8841	2.72156	0.308457	1.19216	40.1627	0.359436	-0.0628046
1	9090	57.0701	8998.08	57.1608	0.390289	19.3105	0.496504	0.595727	54.5894	0.337828	5360.4	28.3806	55.4617	33.6155	1.44488	40.3405	6.06765	640.488	2221.7	0.0545835	2.27922	0.0704608	80.5934	2.13445	17.2255	3287.4	0.00203779	0.0297612	6.31715	12.6343	4.38444	0.388504	0.140908	0.988123	0.0726808	2.11128	1.82071	0.470964	0.964178	0.930324	0.578566	0.234223	40.2365	2.89306	0.299111	1.38506	47.8019	0.361258	-0.0672673
1	5125	42.9069	5067.17	33.1179	0.482425	13.2795	0.773879	0.583623	38.6394	0.400979	2957.32	25.6292	41.6173	31.9531	2.27558	70.1089	6.23093	355.712	1119.98	0.0674294	4.80884	0.0694072	77.2388	1.14536	17.5922	5554.71	0.00162149	0.0177977	8.34973	16.6995	4.65864	-0.900464	0.129104	0.989225	0.0645914	3.05993	1.94932	0.465529	1.6461	0.937218	0.563998	0.214497	70.1879	3.07335	0.538827	1.99877	171.77	0.509751	-0.0915139
1	4550	40.8534	4500.58	33.2293	0.453601	14.3764	0.725728	0.645735	34.2345	0.432641	2906.18	24.1155	40.8044	32.311	1.09526	40.8407	5.88186	269.49	1354.67	0.0533029	2.12039	0.0592286	102.914	2.60725	22.7744	4248.02	0.00208801	0.0287911	6.37531	12.7506	3.71801	-1.96884	0.190455	0.988648	0.118585	1.4477	1.60827	0.487483	0.704157	0.933617	0.637305	0.177612	40.8275	2.50209	0.330714	0.906338	27.4908	0.357051	-0.0703571
2	29120	79.5362	28809.1	51.4658	0.268191	40.382	0.938548	0.588208	75.452	0.784638	16945.7	48.3031	63.8905	62.9682	1.18225	54.6268	5.91833	1903.83	8023.97	0.0579703	3.19202	0.0653787	87.6078	1.64847	19.3979	4838.7	0.00144972	0.0203996	7.35598	14.712	4.06608	-1.1603	0.158274	0.991134	0.0913236	1.8022	1.74197	0.48179	0.828191	0.939013	0.597263	0.16596	54.2975	2.66684	0.29933	1.08799	30.9935	0.300297	-0.0527148
2	7775	47.1911	7694.25	36.5227	0.443659	22.4883	0.651801	0.552136	45.4863	0.615735	4248.27	23.8055	33.3017	40.8044	1.20989	41.4373	5.90614	515.638	2106.57	0.0581575	2.40654	0.06632	85.4077	2.16702	18.6982	3567.78	0.00253033	0.0288066	6.37178	12.7436	4.09255	-1.86619	0.149189	0.98465	0.0888224	1.9797	1.77444	0.476374	0.895637	0.921733	0.586883	0.121028	40.7457	2.65517	0.294549	1.13576	30.8418	0.339747	-0.0653863
2	12305	67.5426	12223.2	64.4606	0.371376	16.6353	0.670407	0.565295	58.0517	0.258069	6909.72	43.2148	67.3573	47.4342	1.1822	54.2192	5.95118	803.246	3373.36	0.0477936	2.59815	0.065278	92.1231	1.76766	19.3187	5005.56	0.00125371	0.0208405	7.32607	14.6521	4.08955	-0.925894	0.166419	0.989692	0.0892662	1.82869	1.73966	0.472062	0.860826	0.935441	0.601926	0.17829	53.8755	2.69556	0.362754	1.11835	32.5882	0.324799	-0.0611314
2	7945	49.8598	7856	47.9852	0.378086	16.8697	0.705038	0.643417	47.2652	0.35156	5054.68	33.8314	47.7074	41.4849	1.49777	53.2146	6.01555	561.237	1951.82	0.0645322	3.49777	0.0706403	76.8321	1.50953	17.9668	4108.31	0.00178491	0.0217217	7.25515	14.5103	4.40034	-0.180094	0.151147	0.985821	0.073874	2.16661	1.83867	0.472398	0.983506	0.923999	0.572236	0.215397	52.9403	2.88507	0.287322	1.38587	46.3103	0.344497	-0.0593038
1	4535	38.1707	4458.38	26.2521	0.45368	18.0347	0.941525	0.647652	30.5941	0.686984	2887.48	24.717	31.6228	36.6879	1.10643	40.7367	5.96869	272.731	1298.27	0.057127	2.18043	0.060139	100.533	2.60523	22.9722	4060.45	0.00246026	0.0283038	6.3488	12.6976	3.91628	-0.382638	0.195583	0.985296	0.101995	1.5737	1.66716	0.478605	0.770879	0.925256	0.627584	0.201186	40.5122	2.63006	0.314141	0.991543	23.8172	0.375426	-0.0639437
2	19850	60.3158	19770.2	47.9598	0.431572	23.2641	0.847928	0.414407	57.8705	0.485074	8192.91	40.6664	58.1808	46.5725	0.857866	30.2452	5.74774	1165.3	6422.15	0.0425428	1.38052	0.0587052	112.406	3.94429	22.0671	3369.06	0.00199125	0.0378421	5.43632	10.8726	3.64782	0.179731	0.189165	0.990055	0.122254	1.49976	1.62884	0.483144	0.719933	0.937135	0.630268	0.0807323	29.6207	2.39071	0.310593	0.81704	16.1852	0.300039	-0.0558474
1	7280	47.4342	7194.08	42.6871	0.395333	15.5755	0.676096	0.633669	45.8912	0.364877	4558.67	28.8606	45.1774	36.6879	1.9623	52.4074	6.16485	529.4	1612.86	0.0687928	3.69615	0.0727198	72.8324	1.48002	17.7507	3836.72	0.00204557	0.0235253	7.18381	14.3676	4.66999	0.584728	0.137086	0.984373	0.0653782	2.85582	1.98195	0.456326	1.37088	0.922295	0.550868	0.184916	51.9557	3.00888	0.386306	1.77581	89.2377	0.421385	-0.0726992
2	18640	59.5567	18486.7	39.1453	0.411181	30.4984	0.934284	0.4448	49.2443	0.779108	8222.87	36.5728	59.5483	47.1275	0.738377	29.4735	5.76526	1041.15	6512.53	0.0346312	1.04531	0.0558556	131.825	4.72815	24.3602	3853.76	0.00173639	0.0384849	5.40074	10.8015	3.39831	0.00370063	0.227452	0.988952	0.143823	1.15858	1.49665	0.478912	0.572578	0.935229	0.667445	0.155436	29.2789	2.31202	0.341812	0.69006	13.0546	0.324291	-0.0632564
2	11630	66.9776	11524.9	66.0331	0.372357	18.3256	0.640548	0.574971	57.0351	0.277521	6626.47	42.2974	65.8027	41.7612	1.68931	54.5596	6.06526	858.558	2637.4	0.0630683	3.36404	0.0738227	71.8402	1.36833	15.9984	4011.94	0.00186718	0.0217017	7.33746	14.6749	4.58412	-2.05162	0.116024	0.983212	0.0640075	2.59599	1.93507	0.462647	1.17693	0.918051	0.550863	0.175929	54.126	2.95494	0.262767	1.58534	55.524	0.325158	-0.0599957
1	3400	39.2556	3362.75	34.3	0.477071	10.7189	0.636216	0.676607	35.2278	0.312504	2275.26	21.8222	37.6431	26.2488	1.03876	41.1524	5.79332	229.425	962.675	0.0559751	2.38221	0.067478	84.3647	2.16561	18.0381	3449.45	0.00214641	0.0276482	6.35282	12.7056	3.92097	-0.608521	0.167937	0.985126	0.0962012	1.569	1.66213	0.493946	0.70003	0.92178	0.607718	0.185631	40.5414	2.61125	0.244978	0.967164	20.1778	0.308202	-0.0516785
2	2070	40.694	2007.67	34.8931	0.402655	13.242	0.612387	0.952037	35.5106	0.379502	1911.37	21.3681	37.6962	23.0217	7.10602	173.404	6.28597	275.582	241.874	0.226749	39.7935	0.133131	22.4406	0.145026	6.40965	3881.97	0.00227032	0.00829402	12.9118	25.8236	6.43481	-34.8704	0.0450052	0.987195	0.0187707	10.6714	2.79574	0.352521	4.79896	0.926248	0.362416	0.172985	167.882	3.9126	0.492176	6.50112	1286.55	0.546047	-0.0712969
2	9020	53.0377	8928.79	44.3202	0.446815	17.513	0.624091	0.521706	51.1566	0.395146	4658.2	27.6599	51.923	37.6962	1.22528	56.9527	5.92378	562.318	2496.37	0.0548788	3.23275	0.0623412	94.4539	1.71555	20.4786	5388.06	0.00137885	0.0196518	7.49016	14.9803	4.1032	-1.17116	0.157503	0.991985	0.0920458	1.88181	1.75599	0.475496	0.909577	0.942893	0.601473	0.179972	56.3146	2.70867	0.317125	1.15283	37.3747	0.335748	-0.0575612
2	7840	48.2701	7775.08	43.2397	0.439001	18.1985	0.65872	0.556054	45.3431	0.420876	4323.37	28.4828	44.8219	37	1.32885	86.2907	5.9981	481.755	2161	0.0596492	5.19645	0.0614484	94.9423	1.12436	21.7264	8202.09	0.00101763	0.0125686	9.28185	18.5637	4.12708	0.660067	0.18718	0.993302	0.0936432	2.04071	1.77826	0.477014	1.05065	0.948794	0.604591	0.163974	86.3632	2.72134	0.540563	1.23048	56.2721	0.395252	-0.0665387
1	6845	51.8941	6787.67	38.8621	0.48637	18.9232	0.659511	0.525142	40.7922	0.486931	3564.49	25.63	50.9902	40.8167	1.11663	41.5547	5.88193	411.041	2034.56	0.0500642	2.29195	0.0600498	102.928	2.59012	21.549	4286.49	0.00181632	0.0283375	6.37939	12.7588	3.91052	-1.49663	0.173925	0.988999	0.105985	1.68786	1.6878	0.483125	0.848837	0.935063	0.62343	0.180936	40.8899	2.60885	0.420183	1.03706	36.85	0.368184	-0.0632906
2	23455	104.014	23249.2	78.021	0.281583	32.5721	0.625834	0.60174	66.7083	0.417479	13990	48.8282	80.4114	72.111	1.38201	56.009	5.99577	1601.23	6154.73	0.0575464	3.294	0.068268	82.3025	1.54647	18.1107	4579.27	0.00139666	0.0201073	7.42547	14.8509	4.28604	1.0952	0.148846	0.989506	0.0825356	2.1668	1.82952	0.467837	1.0173	0.934804	0.580448	0.174292	55.3731	2.79215	0.338868	1.31883	51.8609	0.334942	-0.0617427
1	9090	54.3783	9009.21	51.9184	0.435515	19.248	0.43194	0.533644	42.1545	0.370736	4807.71	22.4256	39.6232	46.0977	0.978078	30.169	5.84704	558.101	2722.43	0.0487887	1.50797	0.0613972	100.472	3.4947	21.3466	3072.37	0.00269437	0.0395095	5.43038	10.8608	3.86674	-0.701584	0.168291	0.984968	0.104935	1.59791	1.67451	0.479349	0.750321	0.923304	0.617815	0.151005	29.6324	2.55526	0.259742	0.942273	19.8206	0.294722	-0.0538693
2	1290	36.5513	1252.33	37.2933	0.429079	8.33001	0.369748	1.04562	19.6469	0.223365	1309.46	13.7891	34	29	1.58821	36.8295	5.69371	114.09	299.572	0.0994038	3.73139	0.0884418	49.3612	1.4503	11.8765	1844.06	0.00501117	0.0365514	5.9848	11.9696	4.45496	-3.10922	0.140616	0.977044	0.0669181	2.49105	1.91534	0.471937	1.06522	0.9031	0.540925	0.150261	36.0439	2.85983	0.279855	1.47071	44.6148	0.394031	-0.0625829
2	16006	62.554	15871.8	46.5083	0.417646	22.1077	0.861646	0.460751	47.7598	0.47535	7312.97	40.0737	49.3964	61.4003	3.41462	128.593	6.23478	1491.87	2649.51	0.113487	15.2177	0.0932067	44.0016	0.363331	10.9481	5579.2	0.00119253	0.00898422	11.2257	22.4514	5.57242	2.08525	0.0755054	0.988964	0.0339563	5.63477	2.39025	0.405196	2.47899	0.931043	0.439609	0.124589	126.42	3.41747	0.294445	3.22142	267.741	0.352977	-0.0508798
2	4625	51.9808	4527.92	46.8743	0.344442	13.9882	0.689792	0.848662	46.0977	0.298418	3842.67	32.3335	45.8912	40.5216	0.861649	28.0999	5.96838	252.486	1593.66	0.0404276	1.24989	0.0545915	129.686	5.0535	27.07	3518.54	0.00229179	0.0419207	5.20253	10.4051	3.49745	0.708553	0.298642	0.990042	0.147019	1.06463	1.44896	0.439214	0.604015	0.942703	0.706359	0.340751	27.3479	2.52371	0.489081	0.813926	26.5805	0.506518	-0.110482
2	10515	67.72	10302.1	64.231	0.31338	26.7055	0.476668	0.709205	52.7731	0.415773	7306.28	30.6169	63.1348	51.2445	2.66081	67.8501	6.2092	909.039	2008.03	0.0914251	6.40684	0.0864516	53.1297	0.847864	13.2255	3591.09	0.00217084	0.0181476	8.18124	16.3625	5.19437	8.03727	0.101658	0.989029	0.0459004	4.20509	2.19964	0.429711	1.95849	0.933151	0.494878	0.198412	67.4624	3.28161	0.37682	2.63115	236.213	0.427452	-0.070175
2	8130	50.05	8049.54	45.2586	0.406377	19.0854	0.589367	0.593788	46.3897	0.421697	4779.72	26.6739	46.8722	40.4475	1.26748	29.7434	5.89099	568.736	2145.68	0.0610956	1.98751	0.0699552	78.4679	2.91033	16.8695	2301.31	0.00367495	0.0424558	5.37348	10.747	4.20277	0.573318	0.145498	0.986405	0.0831935	2.0684	1.80763	0.474524	0.926343	0.925267	0.576572	0.138713	29.0442	2.72301	0.307929	1.20401	33.8411	0.311162	-0.0567147
1	3680	32.2645	3633.75	22.2593	0.536491	16.8128	0.9074	0.586322	26.2488	0.755317	2130.55	20.1981	29.0689	28.6531	0.970208	29.491	5.8972	215.777	1110.73	0.0550856	1.73843	0.058635	105.571	3.73549	24.1598	3169.01	0.00281704	0.040354	5.37912	10.7582	3.78592	-0.69115	0.177106	0.988469	0.108405	1.4703	1.6264	0.485162	0.71043	0.932631	0.631888	0.176972	29.0995	2.5446	0.294541	0.899535	18.3166	0.333084	-0.0578146
2	21870	76.5441	21673.7	58.6518	0.278232	23.011	0.951207	0.6234	67.4759	0.392333	13511.4	55.79	75.9276	62.3618	0.977862	40.5458	5.83464	1345.62	6743.43	0.0464887	1.94222	0.0615283	100.483	2.59103	21.2981	4066.41	0.00153588	0.0276626	6.33542	12.6708	3.77931	0.496728	0.201699	0.99308	0.113537	1.6206	1.65704	0.478295	0.797969	0.947531	0.627297	0.124189	40.2601	2.50045	0.354741	0.932627	30.3335	0.331737	-0.0665703
1	4215	39.2556	4167.62	34.0081	0.504044	14.4138	0.643771	0.596193	38.3275	0.423834	2484.71	21.8934	35.5106	27.7308	1.07511	30.2607	5.89056	268.466	1197.3	0.0521852	1.7633	0.063693	93.5196	3.34207	20.276	2804.34	0.00253891	0.0393116	5.4218	10.8436	3.9599	0.044775	0.16134	0.986904	0.097449	1.67485	1.70087	0.484165	0.789082	0.92789	0.61188	0.161732	29.5629	2.6196	0.317638	1.0043	21.018	0.33873	-0.0566126
2	2530	40.0125	2458.08	39.7552	0.405571	10.9558	0.484266	0.883524	37.054	0.275582	2171.78	19.2521	38.0789	23.0217	1.5285	52.6877	6.03263	192.571	598.391	0.0736571	3.8083	0.0761149	67.3178	1.36678	15.5916	3526.03	0.00234874	0.0220032	7.20235	14.4047	4.49925	0.636699	0.148984	0.985776	0.0666197	2.17256	1.84566	0.468725	1.00121	0.92445	0.576139	0.282486	52.3005	2.9949	0.333261	1.51252	53.7792	0.425087	-0.0721038
1	1020	27.0924	978.625	24.2643	0.438384	10.7013	0.627542	1.11111	24.0208	0.441033	1087.36	15.2268	26.9258	25.318	1.74077	47.648	5.86704	88.1961	232.429	0.0908831	4.12147	0.0864667	57.8588	1.26534	16.5971	2879.79	0.00356369	0.0284815	6.94697	13.8939	4.52742	-4.90722	0.151999	0.981229	0.0658696	2.44698	1.90723	0.460795	1.10953	0.913628	0.557403	0.257221	48.6924	2.98732	0.381383	1.65245	77.1762	0.498022	-0.0865445
2	6445	45	6371.79	39.0017	0.438727	16.6595	0.679392	0.59457	41.1096	0.427148	3788.47	26.4975	43.382	30.5941	1.11962	40.7539	5.89708	402.14	1830.05	0.0533489	2.12176	0.0623956	96.4799	2.45418	20.5751	3981.06	0.00212414	0.0284002	6.34955	12.6991	3.95196	-0.886133	0.169166	0.986642	0.0995777	1.712	1.70737	0.4758	0.813639	0.927907	0.613865	0.156059	40.4822	2.61301	0.26974	1.02112	24.5497	0.331869	-0.0620001
1	2735	32.2025	2700.54	24.2013	0.589746	13.2546	0.757014	0.588846	21.3776	0.547682	1590.2	18.3207	29.4109	26.5707	1.37603	38.9415	5.87779	185.681	719.513	0.0615492	2.49914	0.0678906	81.9112	2.18727	18.1625	3297.79	0.00281754	0.0322614	6.17208	12.3442	4.17868	-3.35752	0.151794	0.985243	0.0862897	1.89326	1.76368	0.484108	0.854316	0.922349	0.586845	0.250626	38.4206	2.78268	0.378948	1.2723	52.8641	0.403085	-0.0680655
1	5190	41.6293	5123.04	35.3542	0.427875	11.3247	0.900407	0.655629	39.0128	0.320321	3358.81	31.8331	41.6173	34	2.37545	56.2154	6.20322	420.065	1028.59	0.0795852	4.42302	0.0809374	60.2281	1.17916	14.5785	3340.61	0.00275536	0.0234374	7.38719	14.7744	5.02293	0.382347	0.108315	0.983763	0.0490603	3.45062	2.09303	0.447965	1.61348	0.919848	0.519538	0.222185	55.0756	3.22755	0.329766	2.23026	129.322	0.413422	-0.0677438
1	7205	72.2911	7149.21	61.7406	0.457491	11.4754	0.494418	0.548717	50.0899	0.185865	3922.9	30.5256	63.4114	50.3587	1.55584	70.5438	6.10952	466.854	1774.04	0.0563871	3.80764	0.0647959	89.4369	1.28959	20.1327	6444.93	0.00132544	0.0160367	8.38865	16.7773	4.31948	-2.02699	0.142529	0.991121	0.0794875	2.08521	1.81015	0.470761	0.990889	0.940091	0.588888	0.236712	70.7171	2.86887	0.409158	1.38942	66.1053	0.380368	-0.0725091
2	5925	52.5357	5881.29	38.0608	0.542128	14.6955	0.63285	0.494187	39.8121	0.386105	2906.46	24.0868	50.9902	35.3553	1.32488	41.7959	5.90195	430.186	1490.99	0.0541262	2.34394	0.0726053	77.4351	2.00218	16.7056	3180.37	0.00196665	0.0278037	6.3964	12.7928	4.31225	0.965273	0.136454	0.985369	0.074425	2.22077	1.84617	0.467053	0.952346	0.921565	0.559371	0.137404	41.092	2.77555	0.296607	1.28843	35.8162	0.313871	-0.0570958
1	5470	48.8774	5420.04	49.8188	0.422151	12.8332	0.541546	0.652152	45.7056	0.257597	3534.69	26.9792	48.3735	29.1548	2.37839	53.4133	6.26643	411.276	1104.66	0.0812382	4.25005	0.0751875	65.9561	1.32312	16.4995	3576.67	0.00275812	0.0240614	7.2649	14.5298	4.94338	-0.687072	0.114522	0.98371	0.0557356	3.464	2.08196	0.445508	1.64603	0.921082	0.529604	0.205091	53.2496	3.18325	0.351387	2.20086	128.613	0.438302	-0.0799118
1	555	19.6723	539.542	14.8621	0.583653	5.15825	0.857834	1.01778	16.1245	0.347073	549.136	12.7492	16.1555	15.8114	1.39493	19.4613	5.6876	51.9117	129.641	0.0716502	1.52326	0.0935346	55.8432	3.4328	13.3234	1125.66	0.00800152	0.0765553	4.28845	8.57689	4.37369	-0.431374	0.116172	0.969877	0.0620475	2.12594	1.82139	0.472297	0.889648	0.889957	0.557138	0.231354	18.7162	2.88922	0.359744	1.38616	32.2276	0.484032	-0.0769905
1	425	22.2261	392.167	21.4169	0.473169	8.97644	0.579883	1.3963	18.1108	0.419129	547.581	12.4193	20.2485	17.1172	7.29315	89.6541	5.83796	75.0659	47.1694	0.268508	26.0585	0.176626	15.6871	0.227905	4.63339	1350.24	0.0082901	0.0206719	9.27165	18.5433	6.29871	9.45258	0.0491083	0.964456	0.0175979	11.5913	2.85188	0.313018	4.5353	0.877189	0.327995	0.131606	86.8638	3.86289	0.546675	6.67411	915.096	0.72185	-0.122304
1	10570	59.1016	10483.5	50.8802	0.44159	17.595	0.622509	0.500377	46.5725	0.345812	5245.68	31.6734	53.535	41.2311	1.89047	40.0144	6.09846	789.561	2309.68	0.0694172	2.94531	0.0746983	68.6804	1.88685	15.4305	2752.8	0.00311378	0.0325475	6.24347	12.4869	4.73427	0.126847	0.117942	0.985941	0.0589783	2.9356	2.00261	0.455999	1.32863	0.924173	0.533355	0.172201	39.2972	3.03201	0.274329	1.7837	78.1549	0.339218	-0.0598909
1	4510	57.6715	4434.29	61.7311	0.426561	13.5856	0.375955	0.690073	54.4518	0.220077	3059.99	23.2081	55.4617	30.1496	2.3191	68.6603	6.25295	353.922	893.365	0.0812297	5.67438	0.0784748	63.4315	0.974349	15.9285	4411.84	0.00194732	0.0174891	8.25463	16.5093	4.95821	-0.83613	0.106966	0.987299	0.0504	3.483	2.08691	0.438667	1.64441	0.929094	0.524452	0.194642	68.5772	3.1872	0.339307	2.17845	123.13	0.420425	-0.0753543
2	14885	52.5167	14840.7	40.5203	0.645039	22.2137	0.674152	0.30508	32.7567	0.548212	4527.59	27.3168	52.4786	46.5725	1.15469	42.9096	5.94512	905.211	4173.6	0.0433537	1.97655	0.0608137	105.509	2.63925	21.0183	4423.73	0.00141088	0.0266219	6.47559	12.9512	4.0749	0.320277	0.16245	0.988911	0.0942204	1.98366	1.77598	0.472123	0.956256	0.934071	0.598621	0.114578	42.0634	2.64369	0.379245	1.1219	29.8215	0.368983	-0.0660022
1	2354	26.096	2335	18.5896	0.738068	11.6204	0.907603	0.493885	23.0217	0.625105	1153.22	16.872	26.0768	19.8494	0.757086	20.2647	5.75228	126.202	785.159	0.0445301	0.963537	0.0536118	127.18	6.8414	27.1291	2526	0.00388187	0.0591864	4.43028	8.86056	3.43347	0.164987	0.215747	0.982689	0.132741	1.1799	1.52195	0.477029	0.5699	0.919501	0.658923	0.126595	19.7163	2.31551	0.227843	0.67881	8.57393	0.278839	-0.0502787
2	46965	98.3158	46847.7	81.6638	0.465656	25.7655	0.535516	0.288086	59.4138	0.315507	13496.2	43.7323	82.7647	91.9239	1.44476	56.1068	6.04076	2914.5	12337.6	0.0478175	2.80249	0.0620568	98.5523	1.84548	20.7277	5482.71	0.00120618	0.0202878	7.4238	14.8476	4.32232	1.03069	0.149767	0.991925	0.0843372	2.45095	1.88197	0.464249	1.2133	0.943658	0.577867	0.12335	55.2889	2.78202	0.342177	1.40148	61.27	0.364248	-0.0655762
2	33358	73.7157	33199.4	65.0079	0.417496	30.9056	0.607403	0.360403	72.2357	0.475412	11965.2	39.486	68.2422	51.5461	1.37746	55.4968	6.06159	2033.29	8914.27	0.048346	2.77255	0.0609534	101.252	1.90751	20.9969	5606.17	0.00125203	0.0203791	7.39937	14.7987	4.23767	1.19543	0.156829	0.989656	0.0895061	2.15327	1.81603	0.471697	1.0751	0.936939	0.595008	0.177956	54.9878	2.77271	0.355621	1.31356	54.3843	0.386466	-0.0685709
1	3355	46.6154	3267.38	48.1749	0.317661	11.2574	0.635146	1.02594	44.0454	0.233678	3352.12	30.5981	46.2277	31.9531	4.49649	79.6662	6.2106	367.438	513.657	0.137525	12.8932	0.10952	33.3976	0.492256	8.3678	2549.26	0.00263631	0.017298	8.76268	17.5254	5.75759	19.4115	0.0689769	0.986284	0.0311059	6.56319	2.45296	0.402341	3.15192	0.926328	0.442469	0.21084	77.699	3.61904	0.445877	4.19189	638.72	0.508382	-0.0786058
2	11675	73.089	11535.1	69.3175	0.379633	17.2403	0.85866	0.563784	58.1378	0.248714	6503.32	59.5202	71.4493	51.1957	1.20257	41.0152	5.93194	768.825	3093.82	0.0519176	2.10025	0.0658523	88.237	2.24257	19.1044	3672.24	0.00193024	0.0282245	6.36867	12.7373	4.12128	-0.990532	0.147215	0.98278	0.0855015	1.84153	1.75809	0.474088	0.839472	0.917085	0.592629	0.166485	40.7491	2.69545	0.265467	1.10965	25.3321	0.290949	-0.050391
1	1315	48.0625	1230.42	54.0945	0.282401	11.5657	0.668996	1.59809	42.4264	0.213805	1966.32	36.189	44.6878	31.6228	4.39784	80.6114	5.95949	185.411	188.284	0.162337	12.313	0.140997	22.3308	0.340489	5.1225	1775.53	0.00396424	0.0193007	8.92009	17.8402	5.70108	-2.02293	0.0618131	0.976365	0.0274459	6.66223	2.45903	0.392536	2.88551	0.903346	0.430959	0.132108	80.2574	3.55512	0.480586	4.00974	393.017	0.604502	-0.10834
1	11510	48.6724	11456.5	35.7756	0.596783	19.0473	0.787205	0.35946	40.4475	0.532412	4118.14	28.1627	43.9318	39.8246	1.23634	30.3232	5.98371	714.448	3169.69	0.0435443	1.46133	0.0620719	102.029	3.71435	20.1481	3022.89	0.00226298	0.0401692	5.43279	10.8656	4.16461	2.56543	0.165475	0.987417	0.0904085	1.92217	1.76804	0.473941	0.922599	0.929847	0.600153	0.213309	29.7761	2.75143	0.328181	1.22187	45.6313	0.357368	-0.0641328
2	7015	54.7175	6916.79	43.3516	0.465373	15.9221	0.65364	0.5454	42.7551	0.367278	3772.42	28.3364	54.4885	44.2832	1.33781	70.6556	5.9147	457.238	1861.38	0.0558371	3.89465	0.0651801	88.4865	1.26317	19.5669	6408.56	0.00117447	0.0160532	8.39719	16.7944	4.09221	-2.06394	0.151004	0.990616	0.0882504	1.91629	1.76234	0.474884	0.87571	0.937433	0.590035	0.141745	70.6903	2.66563	0.515325	1.13527	37.1104	0.340663	-0.0638497
2	24010	72.0694	23933.8	52.5543	0.563705	25.2577	0.650441	0.297689	51.4782	0.480603	7124.81	34.1835	68.0074	61	1.16552	71.1474	5.97545	1427.93	6872.34	0.0405037	2.8923	0.0594725	112.625	1.62322	21.6704	8034.12	0.000769928	0.0151878	8.40472	16.8094	4.00465	-0.302623	0.17181	0.993204	0.100435	1.80156	1.72377	0.473477	0.870284	0.947621	0.611904	0.169694	70.8285	2.64334	0.392881	1.0899	36.8334	0.355043	-0.0685874
1	9290	49.4469	9240	44.3024	0.521407	17.296	0.597979	0.441995	42.9535	0.390407	4084.03	26.4919	37.6962	47.8017	1.84716	55.9813	6.16317	667.668	2081.38	0.060417	3.4077	0.0718695	75.7953	1.45121	17.0065	4213.81	0.0016514	0.0212199	7.38971	14.7794	4.72176	0.933354	0.123319	0.98484	0.0620702	2.73987	1.97175	0.460757	1.26183	0.922062	0.546429	0.229601	55.0225	3.06179	0.327232	1.78453	86.0707	0.393236	-0.0645332
2	19055	74.5721	18975.7	58.7196	0.554132	20.2743	0.551067	0.327193	47.8539	0.345273	6208.73	32.3585	73.8173	62.0967	1.26438	55.9692	6.03364	1105.57	5324.22	0.045124	2.62304	0.05802	112.257	2.07442	22.8088	6310.78	0.00116874	0.020159	7.43129	14.8626	4.05167	-0.923594	0.15961	0.993252	0.0986417	1.79211	1.72658	0.475448	0.87874	0.947865	0.613085	0.219068	55.4814	2.69838	0.373119	1.15335	50.1535	0.375733	-0.0675661
2	15090	66.7383	14997.5	70.6297	0.419483	23.7171	0.446515	0.46748	62.6498	0.335795	7011.04	31.5372	62.9682	35.3553	1.50224	54.9927	6.09381	1006.62	3726.24	0.0526167	2.88109	0.0667079	87.0343	1.64589	19.4243	4871.62	0.00135115	0.0212401	7.36781	14.7356	4.36907	-2.22019	0.133117	0.985109	0.076434	2.30189	1.8619	0.464832	1.07993	0.923477	0.573369	0.164909	54.529	2.83213	0.358272	1.39493	51.1385	0.362395	-0.0669896
1	3095	34.1906	3058.5	28.1441	0.51783	12.1103	0.751334	0.64337	29.2746	0.430295	1967.75	21.1456	32.5576	28.178	1.41219	41.7706	6.02212	191.535	806.819	0.0705386	3.17424	0.0618853	90.9599	2.27843	22.3138	3831.82	0.0029407	0.0286282	6.37829	12.7566	4.17098	-0.641325	0.151486	0.986643	0.0898689	2.06947	1.80381	0.474047	1.05033	0.9293	0.601521	0.159908	40.8932	2.73991	0.344271	1.24518	42.4886	0.417383	-0.0700129
1	17995	72.2634	17910.7	75.6603	0.476122	18.9075	0.38922	0.388206	38.3275	0.2499	6953.04	29.4485	61.4003	71.1758	1.29165	42.0676	6.06305	1094.49	4794.39	0.0481592	2.04857	0.0608218	101.998	2.5344	21.7729	4346.02	0.00196179	0.0284186	6.42875	12.8575	4.16082	-1.86678	0.148987	0.987321	0.0882431	1.93335	1.77618	0.471889	0.921713	0.929456	0.598375	0.181325	41.5519	2.73313	0.288592	1.1897	36.524	0.335621	-0.0610237
2	23100	68.4909	23003.2	50.694	0.455268	23.9706	0.920333	0.373497	54.5894	0.47285	8591.64	46.6554	55.2268	57.4891	1.3371	71.682	6.02208	1499.47	5995.16	0.0501625	3.75438	0.0649122	91.6341	1.33256	18.933	6516.68	0.000883408	0.0151731	8.41043	16.8209	4.30742	0.960395	0.148449	0.989621	0.079279	2.12984	1.83089	0.46891	0.985967	0.934654	0.578701	0.178463	70.9684	2.80619	0.278609	1.29795	41.8464	0.30242	-0.0550088
2	5205	55.6417	5132.29	48.6967	0.362967	13.811	0.535731	0.772408	44.1022	0.283612	3964.22	26.0883	53.535	30.4138	1.62974	40.0936	6.10398	373.822	1230	0.0731641	2.90979	0.0718198	74.9508	2.04433	19.2026	2953.92	0.00352227	0.0316891	6.26128	12.5226	4.50307	0.970802	0.154772	0.984631	0.0715006	2.38091	1.8972	0.46182	1.14211	0.922837	0.572796	0.220851	39.553	2.94546	0.348221	1.53917	65.9539	0.40574	-0.0673805
2	3840	42.2019	3798.38	33.8785	0.478927	14.3486	0.6407	0.647166	42.0119	0.423531	2458.18	21.7059	41.1947	30.6105	1.53419	28.9547	5.93215	286.543	917.036	0.069434	2.12017	0.0746206	68.7792	2.7155	15.5956	1944.49	0.00474127	0.0467626	5.2622	10.5244	4.42768	0.642403	0.137828	0.982392	0.0704155	2.27923	1.87199	0.472494	1.00222	0.914875	0.55741	0.181691	27.9524	2.86708	0.298291	1.40108	45.796	0.356717	-0.0561705
2	19410	72.643	19252	55.1826	0.441214	26.837	0.637829	0.408956	60.1664	0.486331	7873.21	35.1971	69.2026	72.5328	1.04694	41.2455	5.91609	1154.99	5632.88	0.0454174	1.92554	0.0595049	106.472	2.68291	22.2127	4422.77	0.0015637	0.0273874	6.38033	12.7607	3.91362	-0.593236	0.168069	0.992031	0.102061	1.61561	1.67599	0.482691	0.754905	0.942478	0.615144	0.168552	40.8768	2.59115	0.25691	0.975913	22.1831	0.301818	-0.0561611
2	36790	85.2877	36599.4	66.4126	0.354752	30.1526	0.712824	0.410583	67.1193	0.454019	15027.1	47.3405	58.6686	73.6614	1.04217	30.1039	5.86437	2296.56	10597.9	0.045394	1.39801	0.0624236	99.7282	3.5923	20.1641	2955.31	0.00242333	0.039484	5.42259	10.8452	3.95682	0.256386	0.167329	0.983775	0.0983787	1.72766	1.71272	0.479118	0.788538	0.919743	0.603173	0.130584	29.5366	2.58372	0.255177	0.995853	21.6137	0.277939	-0.0537661
2	12555	63.6082	12443.1	56.9753	0.380762	21.248	0.543241	0.548093	43.9318	0.372934	6819.99	30.9513	62.8013	50.8035	1.14311	69.0601	5.92134	775.079	3610.83	0.0511344	3.55073	0.0617347	98.5137	1.45955	21.0414	6859.23	0.000981916	0.0160637	8.29277	16.5855	3.93959	-2.35146	0.18316	0.99054	0.102624	1.66908	1.69507	0.481868	0.798732	0.93832	0.61578	0.183265	68.9699	2.61469	0.358217	1.03404	37.4419	0.325959	-0.0592475
1	3240	37.6298	3203.46	30.3973	0.547629	14.0326	0.550603	0.599043	34.9285	0.461639	1919.01	16.7368	32.28	23.8537	1.13651	29.292	5.85841	215.658	886.111	0.0576828	1.96677	0.0665611	85.5346	3.25846	18.0108	2440.65	0.00296027	0.041391	5.31069	10.6214	4.01438	-0.441064	0.161405	0.984059	0.0897361	1.68537	1.71398	0.482511	0.752313	0.919166	0.598124	0.171769	28.3871	2.64623	0.261724	1.02592	21.3637	0.317181	-0.0489187
1	2720	47.55	2649.75	32.0976	0.434774	17.4458	0.655925	0.803809	26.3059	0.543524	2129.89	21.0536	45.1774	40.1995	1.68454	38.3404	6.03295	202.951	625.711	0.073259	2.90152	0.0746142	68.9206	1.94499	16.5924	2680.42	0.00319843	0.0331623	6.11506	12.2301	4.53651	-0.471922	0.135322	0.985198	0.066927	2.26721	1.87264	0.468346	1.03954	0.92258	0.567263	0.275302	37.834	3.00137	0.391556	1.57284	65.1711	0.443362	-0.0727687
2	14725	58.7452	14658.9	58.1876	0.411312	22.5363	0.571683	0.48041	53.4509	0.387305	7042.3	33.2649	58.1808	36.1386	1.28199	29.957	5.98727	973.727	3860.98	0.04945	1.5715	0.0661275	89.2401	3.28045	18.7337	2651.39	0.00265614	0.0420045	5.40006	10.8001	4.21455	0.832492	0.15299	0.984126	0.0831938	2.0512	1.80061	0.468011	0.937269	0.920771	0.58425	0.158301	29.3604	2.74328	0.294603	1.22511	35.5488	0.333329	-0.0655577
1	1518	28.7576	1484.46	32.6852	0.497348	10.8809	0.491764	0.852383	26.9258	0.332899	1265.33	16.0734	27.313	18.6011	0.858612	28.4315	5.77762	89.7747	498.265	0.0405135	1.22234	0.0591401	114.661	4.21839	24.3989	3365.57	0.00229118	0.0442377	5.25654	10.5131	3.46015	-3.12014	0.215606	0.983673	0.134233	1.12049	1.49423	0.453536	0.57956	0.924764	0.681892	0.293206	27.8795	2.4491	0.473759	0.806842	25.8977	0.451768	-0.0962186
1	5600	66.7907	5525.5	63.7368	0.440962	12.2152	0.528336	0.620335	49.7293	0.191651	3427.66	33.6745	65.2993	50.1597	1.96002	87.143	6.17006	330.667	1467.68	0.0601335	5.39742	0.0590477	101.929	1.18551	23.7647	9042.07	0.00113477	0.0129999	9.33427	18.6685	4.19255	0.142313	0.167793	0.991494	0.103288	2.33415	1.81228	0.464168	1.31787	0.946	0.616247	0.25733	87.5689	2.81007	0.545068	1.60574	135.258	0.548626	-0.108831
2	1515	40.6202	1461.21	32.9488	0.393241	9.67859	0.540197	1.08373	24.0416	0.293747	1583.56	17.7988	31.6228	30.5941	1.15429	29.2548	5.72235	108.695	435.329	0.0808045	2.26352	0.0717459	71.9492	2.47204	18.1811	2265.97	0.00492053	0.0442273	5.38526	10.7705	3.83099	-3.05317	0.181262	0.97803	0.108854	1.5253	1.64266	0.49236	0.698687	0.907906	0.617722	0.22976	29.2378	2.58638	0.329213	0.998919	28.0771	0.391527	-0.0686676
2	9860	45.3982	9813.92	33.7731	0.527149	22.36	0.797649	0.428486	45.2217	0.662066	4205.12	26.9391	41.9762	38.0789	1.95688	72.6823	6.17625	701.505	2162.38	0.0641199	4.64084	0.0711466	75	1.09174	16.8354	5410.52	0.00138799	0.0158768	8.45674	16.9135	4.74074	-1.35582	0.112454	0.986303	0.0603649	2.87511	1.98841	0.456622	1.33968	0.9258	0.541336	0.208449	71.9031	3.05951	0.336815	1.82408	93.2176	0.391922	-0.064733
2	13300	67.6018	13154.8	57.7698	0.342735	21.785	0.665443	0.597721	59.6406	0.377099	7862.87	38.4425	48.8467	55.8032	1.7346	53.4469	6.09969	955.105	3080.91	0.0670996	3.76349	0.0718124	73.5577	1.44433	16.9802	3980.09	0.00194108	0.0221938	7.25477	14.5095	4.60229	-0.337983	0.12879	0.985802	0.0666778	2.56	1.93274	0.462825	1.18914	0.92461	0.556395	0.214728	52.9875	2.99169	0.296103	1.63545	70.7884	0.352632	-0.0602063
2	25620	65.307	25540.1	49.1141	0.524462	26.0061	0.797649	0.313109	62.8013	0.529504	7996.85	39.1758	64.3817	53.4883	0.950055	29.7001	5.89335	1505.5	7794.58	0.0361399	1.13973	0.0587626	119.751	4.25865	21.8647	3600.59	0.00184577	0.0395568	5.40419	10.8084	3.77274	-0.716788	0.172014	0.988651	0.111361	1.44046	1.61517	0.483422	0.686643	0.932967	0.633088	0.185271	29.373	2.52676	0.308894	0.887859	19.458	0.327033	-0.0598817
2	4785	49.4975	4723.67	43.4452	0.468458	13.9915	0.463435	0.615253	33.0151	0.322049	2906.25	20.134	39.8246	34.4819	0.878348	28.3789	5.78988	285.91	1506.71	0.0484622	1.45595	0.0597512	105.967	3.96256	21.8068	3008.74	0.0025728	0.0413793	5.27466	10.5493	3.63837	-1.12741	0.211282	0.984828	0.120265	1.3016	1.56693	0.486628	0.615705	0.923273	0.643187	0.183541	27.9728	2.4546	0.273178	0.801353	14.4687	0.313633	-0.0557159
2	4735	36.0694	4683.25	27.2287	0.511763	17.8336	0.807692	0.564806	32.0156	0.654953	2645.13	21.9924	26.9072	33.0151	1.33269	19.8872	5.92515	327.771	1197.05	0.0627097	1.38136	0.069223	79.4059	4.8303	17.8655	1507.9	0.00761488	0.0746525	4.35018	8.70037	4.2642	0.14267	0.157801	0.976634	0.0788846	2.06629	1.81346	0.47758	0.919466	0.904107	0.574858	0.164746	19.1346	2.7751	0.280921	1.24325	30.6442	0.350157	-0.0572165
2	30240	73.7902	30143	55.9191	0.440982	30.8933	0.629241	0.352372	52.469	0.552464	10621.6	35.1866	61.2699	59.6154	1.38139	55.6989	5.99707	1981.43	7774.59	0.0503967	2.88446	0.0655235	89.994	1.70023	18.7993	4973.69	0.00123146	0.0202182	7.4022	14.8044	4.32183	0.381878	0.146955	0.987425	0.0796279	2.24619	1.8517	0.468944	1.03244	0.928677	0.57237	0.149549	54.9943	2.7922	0.28106	1.32475	43.8177	0.318536	-0.0595651
2	2555	43.4856	2475.71	30.8767	0.401871	17.6914	0.768086	0.889538	38.6005	0.57297	2202.24	23.716	41.5933	26.9072	1.32732	27.9053	5.82118	204.522	632.339	0.0693808	2.01387	0.0800476	62.5703	2.4069	14.182	1823.93	0.00431229	0.0472817	5.21621	10.4324	4.3171	-1.62519	0.1261	0.97589	0.071661	2.13375	1.82298	0.469854	0.921686	0.901783	0.56512	0.180849	27.4424	2.81385	0.293279	1.30004	31.9953	0.351133	-0.0592567
1	5850	43.6005	5785.96	35.9916	0.466552	16.7884	0.672055	0.577377	42.0119	0.466452	3340.68	24.1884	42.4382	30.5941	1.06504	28.367	5.96244	353.239	1681.59	0.0473914	1.3246	0.0603827	104.329	3.97291	22.7062	2948.66	0.00330966	0.044123	5.28083	10.5617	3.91611	-0.658564	0.198267	0.983035	0.100225	1.468	1.63884	0.478828	0.698313	0.91927	0.629282	0.246889	28.134	2.65462	0.295218	0.98054	24.554	0.350202	-0.0605502
2	26215	75.1066	26145.5	62.1272	0.527532	20.7676	0.598474	0.308865	51.8652	0.334276	8075.45	37.1815	65.7951	60.2993	2.20066	73.5775	6.39718	1790.9	5445.66	0.0507137	3.8962	0.0683158	85.6427	1.24437	18.2312	6250.94	0.0009732	0.0157318	8.51179	17.0236	4.94046	2.81498	0.113613	0.987782	0.0550252	2.93772	2.00175	0.453688	1.43631	0.931064	0.550727	0.317791	73.1398	3.25231	0.381231	2.15791	139.644	0.470964	-0.0795446
1	4110	35.3977	4073.96	29.9389	0.588526	12.0759	0.737617	0.514494	28.1603	0.403353	2096.03	22.0835	34.6554	30.2324	1.08965	29.0998	5.89087	254.02	1189.48	0.0491106	1.5307	0.0618053	99.9869	3.71113	20.8158	2884.79	0.00263016	0.0418086	5.33284	10.6657	3.92494	0.289254	0.182841	0.984243	0.103766	1.68705	1.70042	0.477714	0.798801	0.92191	0.613468	0.161418	28.6061	2.59524	0.29042	1.0103	25.415	0.354866	-0.0619522
2	19875	64.6529	19787.9	51.7012	0.475122	24.5886	0.568396	0.37631	38.2753	0.475592	7446.37	29.3867	60.075	64.622	0.822699	30.407	5.74668	1155.15	6530.67	0.0394655	1.23824	0.0581206	119.95	4.15452	22.4056	3640.89	0.0020209	0.0376057	5.46032	10.9206	3.61087	0.121113	0.187478	0.988757	0.124466	1.43067	1.60739	0.479125	0.69258	0.933848	0.638072	0.0942675	29.891	2.38309	0.250933	0.791199	14.2124	0.279492	-0.0546672
2	8970	61.709	8839.08	60.649	0.391204	20.6993	0.442964	0.597877	38.6394	0.341296	5284.69	26.8653	61	59.4138	0.994071	29.0522	5.83686	555.254	2674.23	0.0508756	1.50107	0.0619012	97.5072	3.56194	21.8425	2835.45	0.00294468	0.0412769	5.33402	10.668	3.86392	-0.427346	0.186983	0.987163	0.105429	1.63773	1.68734	0.475752	0.767938	0.928632	0.614999	0.126465	28.5727	2.53777	0.26519	0.939761	18.8367	0.292079	-0.0544798
2	1515	28.7228	1489.12	22.5266	0.609403	8.50233	0.629822	0.694921	20.2485	0.377435	1034.82	14.1878	21.5407	22.8254	1.204	20.2343	5.85344	108.77	404.245	0.0548077	1.28979	0.0717956	80.2766	4.71358	17.9864	1551.29	0.00501329	0.0684278	4.40614	8.81229	4.13585	1.36658	0.164016	0.97816	0.0835754	1.93769	1.77495	0.476614	0.895638	0.908119	0.589527	0.174905	19.6209	2.72108	0.3535	1.17499	31.4546	0.411375	-0.0684357
2	4640	35.3412	4599.38	30.2222	0.55725	14.1463	0.685137	0.521836	26.4008	0.468076	2400.12	20.7064	31.9531	34.9857	1.91497	53.4606	6.09265	322.167	1060.32	0.0719974	3.94865	0.0694325	75.528	1.48544	17.7353	4102.52	0.00264202	0.023927	7.28627	14.5725	4.59569	-1.27462	0.131146	0.986991	0.0673569	2.73067	1.95354	0.463007	1.29462	0.928052	0.551699	0.200459	53.4473	2.98812	0.358712	1.72207	95.2094	0.418961	-0.0692031
1	12750	62.1289	12668.7	45.2651	0.490574	19.8564	0.627166	0.422865	36.7696	0.438668	5357.16	28.3888	50.1597	51.6624	1.13824	30.6832	5.88847	826.121	3517.16	0.0450172	1.47609	0.0647938	94.6292	3.32976	18.9542	2892.36	0.00227775	0.0392045	5.46554	10.9311	4.10105	0.195769	0.148005	0.984965	0.0887447	1.93518	1.77109	0.472862	0.887881	0.922788	0.591891	0.130772	30.0194	2.66697	0.254721	1.1148	25.7369	0.312967	-0.0594486
2	17030	68.1029	16747.8	57.5912	0.246592	33.21	0.747451	0.766512	64.195	0.576651	12837.4	43.0466	59.1354	57.3062	1.91152	67.0392	6.1267	1328.97	3741.6	0.0772929	5.35215	0.078037	64.0626	1.00513	15.5579	4303.54	0.0016944	0.0172341	8.13364	16.2673	4.74963	0.518182	0.131426	0.991137	0.0596417	2.67039	1.96348	0.462733	1.24271	0.939124	0.549329	0.258247	66.6309	3.09875	0.312246	1.80942	94.9091	0.379523	-0.0601108
2	2775	37.1753	2733.96	28.395	0.552726	13.4262	0.563185	0.625715	33.541	0.472837	1710.68	15.9916	30.3645	19.799	1.49106	40.24	6.0475	196.608	677.33	0.0613679	2.44695	0.0708497	78.4227	2.10053	17.8635	3174.22	0.00269137	0.0312106	6.27826	12.5565	4.39008	-0.961431	0.135305	0.980647	0.0716075	2.07617	1.82819	0.465683	0.925107	0.911901	0.573775	0.244397	39.7641	2.89988	0.321442	1.38508	47.9307	0.359398	-0.0612905
2	1420	36.1939	1373.67	40.1917	0.398336	9.59045	0.393707	1.09213	35.6931	0.238618	1500.22	15.8238	33.1059	18.0278	1.86671	34.8887	5.81056	135.483	302.499	0.102182	3.66242	0.0954106	45.4761	1.45806	11.4264	1581.19	0.00561786	0.038441	5.82422	11.6484	4.67698	0.248904	0.124028	0.978323	0.0573656	2.85929	1.98477	0.46429	1.24054	0.90596	0.525855	0.157311	34.2135	2.99611	0.328641	1.72049	58.8679	0.446896	-0.0716397
1	4060	39.2173	4011.58	33.7268	0.471114	12.791	0.682752	0.64603	36.3593	0.379255	2591.6	23.027	38.4187	29.1548	1.29166	38.5498	5.92544	279.585	1059.96	0.0559957	2.1981	0.0688634	82.4867	2.28275	18.0841	3170.89	0.00240196	0.0308729	6.15516	12.3103	4.19308	-0.744159	0.17617	0.982919	0.0837096	1.81575	1.74969	0.477714	0.814308	0.916985	0.591611	0.235893	38.1744	2.78777	0.304196	1.19571	34.9271	0.358675	-0.0602254
2	28850	69.3397	28733.5	60.7393	0.462446	23.8171	0.699982	0.341424	67.3647	0.39212	9810.31	42.5164	67.6018	55.9017	1.42676	71.9128	6.10031	1737.37	7627.04	0.0501046	3.69837	0.0602209	101.826	1.45808	22.661	7339.9	0.000913303	0.0153258	8.43141	16.8628	4.29246	-0.302349	0.148734	0.990445	0.0868719	2.26824	1.85097	0.464426	1.12488	0.939072	0.587492	0.163552	71.3161	2.78993	0.380815	1.36146	58.5447	0.370082	-0.0655571
1	1885	43.4856	1820.21	47.0711	0.349665	10.6959	0.543567	1.13273	39.2046	0.227228	2061.8	25.5863	41.5933	25.318	1.8436	24.3268	5.85963	181.046	393.806	0.094838	2.77072	0.0960454	44.7443	2.38884	10.0625	1072.78	0.00721169	0.0633454	4.87514	9.75028	4.66702	-0.497186	0.107017	0.977186	0.0557554	2.47258	1.91642	0.47123	1.04759	0.902774	0.537903	0.269804	24.2466	3.06588	0.354413	1.70829	64.6981	0.445991	-0.0706147
1	4670	41.5812	4620.79	34.7124	0.501167	14.9589	0.66265	0.579334	36.8782	0.430936	2676.98	23.0022	36.8782	27.7308	1.38785	40.9889	5.91391	326.241	1167.38	0.0609222	2.60758	0.0698588	79.0715	2.01002	17.1781	3334.36	0.00229548	0.0297085	6.34189	12.6838	4.28134	-2.19775	0.134935	0.983945	0.0767987	2.07325	1.81236	0.476524	0.932126	0.919294	0.575739	0.181667	40.4632	2.796	0.348943	1.28001	38.1895	0.345351	-0.0600806
1	2330	44.699	2296.79	53.1682	0.570097	12.4022	0.292755	0.642927	41.7852	0.233263	1476.67	15.5653	39.0512	19.8494	2.98197	57.7674	6.06734	238.139	402.142	0.102584	6.6106	0.102206	39.8721	0.81917	8.54094	2193.19	0.00273596	0.0227642	7.45134	14.9027	5.45729	6.6384	0.0785085	0.982814	0.0335793	4.76245	2.28435	0.416914	2.04072	0.914329	0.452826	0.209847	56.1506	3.43691	0.476137	3.00876	205.138	0.436584	-0.0624288
1	9035	59.716	8906.29	47.2703	0.425178	18.8657	0.603199	0.548716	54.7449	0.399102	4887.02	28.5134	57.8014	32.311	0.9681	29.5879	5.86432	528.358	2741.43	0.0529754	1.63138	0.0584791	105.7	3.79119	23.6446	3121.65	0.00283498	0.0402247	5.38864	10.7773	3.77431	-0.215113	0.1855	0.985374	0.11177	1.55087	1.66374	0.475361	0.735335	0.924625	0.623653	0.11846	29.1459	2.48119	0.273844	0.883691	18.1936	0.299799	-0.0536359
2	13245	61.7981	13150.6	42.9642	0.546338	20.9228	0.667779	0.375008	38.2099	0.486983	4931.58	28.6906	50.8035	55.9017	1.26111	41.063	6.01219	836.977	3529.52	0.0464322	1.9466	0.0631919	97.6818	2.51796	19.82	4027.93	0.00185346	0.0288748	6.35299	12.706	4.18069	-0.967471	0.149257	0.984676	0.0858519	1.97586	1.78372	0.470324	0.911804	0.922298	0.590542	0.16857	40.5672	2.73528	0.27773	1.19443	33.8303	0.329431	-0.0629452
2	30490	88.1646	30248	69.4184	0.421248	24.5407	0.569071	0.368452	62.2656	0.353519	11144.9	39.504	71.0634	77.3692	1.10944	41.1365	5.93903	1792.94	8922.48	0.0437171	1.84035	0.0588042	109.782	2.78397	22.3867	4536.41	0.00173686	0.028099	6.37088	12.7418	3.927	-0.461591	0.174956	0.991568	0.105764	1.72533	1.70148	0.480687	0.83718	0.941971	0.615645	0.15031	40.7477	2.58693	0.311187	1.02211	30.0233	0.331854	-0.0619686
2	21182	72.2842	20995.7	49.9581	0.345125	26.7852	0.858646	0.507923	69.857	0.536153	10664.2	42.8963	53.7122	71.3863	1.1594	40.8348	5.96427	1363.78	5731.07	0.0524468	2.18383	0.0643838	91.413	2.35329	19.2617	3757.88	0.00183453	0.0281171	6.34464	12.6893	4.08876	-0.545218	0.154342	0.988323	0.0874405	1.7578	1.72674	0.481493	0.795782	0.93047	0.597839	0.188434	40.4643	2.69699	0.244268	1.08861	26.2546	0.290336	-0.0533711
2	6705	51.3517	6638.08	48.6123	0.435446	17.3057	0.52166	0.590929	47.1699	0.355995	3922.64	25.3591	50	35.2278	1.59124	52.6844	6.09038	458.421	1602.88	0.0686197	3.75152	0.0683701	78.8425	1.54805	18.6846	4251.3	0.00205806	0.0226216	7.195	14.39	4.43276	-2.08585	0.134739	0.985075	0.0712179	2.29404	1.87038	0.468679	1.06099	0.922828	0.569526	0.194609	52.0591	2.89202	0.275102	1.43791	50.6461	0.347671	-0.0612547
1	7970	49.6085	7918.71	46.3922	0.419306	13.4054	0.673487	0.57863	43.2897	0.288958	4582	31.2446	48.6004	31.9531	1.64108	68.3246	6.03605	567.581	1865.68	0.061711	4.14737	0.0712147	75.661	1.14014	16.674	5263.14	0.00130059	0.0168631	8.24734	16.4947	4.49449	-2.35499	0.135315	0.988202	0.0687292	2.45708	1.90011	0.463135	1.14498	0.930716	0.561293	0.1794	68.2995	2.91346	0.429622	1.50887	58.8942	0.36142	-0.0630364
1	4610	45.3211	4541.79	40.26	0.387515	16.8453	0.728435	0.753563	44.1022	0.418412	3422.53	29.3268	34.6699	39.2046	0.974992	19.3161	5.70741	328.574	1364.52	0.0530019	1.15209	0.0712741	80.6208	4.81154	16.0922	1504.51	0.00487111	0.0677665	4.2935	8.587	3.8913	0.719247	0.187217	0.987469	0.0990898	1.59135	1.66416	0.486544	0.720427	0.928247	0.610318	0.166077	18.5916	2.57935	0.284189	0.95306	20.5151	0.301268	-0.0547923
2	14690	69.7854	14605.8	46.3428	0.511819	20.4001	0.640528	0.386539	39.8121	0.440199	5645.7	29.6839	56.7539	49.0408	1.44785	55.2939	6.14571	884.425	3845.24	0.0471346	2.60497	0.0602059	104.007	1.94362	21.8464	5845.84	0.00139836	0.0213246	7.40014	14.8003	4.25098	-0.801607	0.150484	0.988592	0.0890153	2.05354	1.79659	0.46751	1.01847	0.933915	0.600016	0.225632	55.0725	2.81046	0.37493	1.33686	60.0786	0.416288	-0.076417
1	2862	41.9166	2821.46	37.2842	0.48584	8.48214	0.504235	0.704422	22.8035	0.227499	1987.5	18.8	39	36.8782	3.36002	66.7911	6.18429	282.624	456.638	0.11491	7.4654	0.0987505	40.9092	0.669877	10.0682	2782.94	0.00369584	0.0207677	8.07429	16.1486	5.49249	-1.36818	0.0762684	0.980308	0.033099	4.78779	2.29491	0.408002	1.97934	0.908312	0.448981	0.209959	65.8564	3.44899	0.430706	3.05401	201.799	0.451486	-0.0669049
2	4990	40.8289	4939.42	31.5723	0.494546	17.3042	0.653588	0.574186	29.4109	0.548083	2836.14	20.6353	34.1321	40.8167	1.05482	41.0814	5.84995	314.257	1437.72	0.0480846	1.87552	0.0629773	97.188	2.44165	19.7762	4065.33	0.00201429	0.0278885	6.38575	12.7715	3.86619	-1.60708	0.161046	0.98546	0.101667	1.53724	1.65365	0.481157	0.710012	0.924014	0.619403	0.183362	40.9602	2.57541	0.343203	0.950692	21.8392	0.335925	-0.06135
2	6750	46.7868	6670.33	36.6583	0.372289	21.1167	0.961215	0.690062	46.6154	0.576041	4602.94	35.2365	45.793	40.3609	2.20671	107.672	6.10082	510.532	1485.03	0.0818781	8.86097	0.0756343	65.1067	0.621583	15.8741	7054.18	0.00114215	0.0105011	10.3421	20.6842	4.74559	-1.30376	0.120176	0.989559	0.0632035	3.22174	2.03536	0.457994	1.59904	0.93616	0.540571	0.160192	107.305	3.03599	0.530494	1.95717	148.001	0.42581	-0.0700186
2	8250	56.8331	8166.88	45.0023	0.424297	18.1869	0.765067	0.565972	48.0937	0.404133	4622.22	34.4298	56.8243	48.8467	1.44097	40.2622	5.99014	588.184	2007.83	0.0577942	2.30613	0.0712951	77.2204	2.02319	16.2479	3177.49	0.00242873	0.029921	6.30468	12.6094	4.36058	-1.07972	0.13207	0.987632	0.0731802	2.19533	1.84245	0.471412	0.977961	0.92839	0.568868	0.175643	39.9939	2.83457	0.277841	1.34222	38.749	0.331077	-0.0615422
2	7540	44.9222	7471.29	38.0886	0.467137	20.0697	0.722606	0.529552	38.4708	0.526922	3956.43	27.523	43.0116	42.72	1.31485	27.9016	6.0375	494.733	1923.33	0.055026	1.62265	0.0656145	87.8244	3.4793	18.8816	2456.71	0.00381079	0.0469346	5.21953	10.4391	4.25553	-0.575671	0.15716	0.981979	0.0791659	1.92769	1.78381	0.470829	0.873964	0.91543	0.587469	0.215545	27.5129	2.80252	0.277275	1.2329	34.8047	0.328833	-0.0574672
1	1305	33.7787	1266.83	31.4431	0.427399	11.92	0.495341	1.04571	33.541	0.379097	1324.74	15.5751	31.257	20.0998	2.78367	76.9019	5.94005	124.338	257.34	0.110247	7.9232	0.0952781	46.8176	0.649151	12.9818	3799.72	0.00269079	0.0193353	8.74478	17.4896	4.9631	-16.5126	0.135834	0.977588	0.0525769	4.35326	2.17489	0.438241	2.15707	0.90947	0.507744	0.131466	76.8924	3.16687	0.528047	2.59331	245.549	0.564769	-0.103652
2	12985	59.3717	12911.6	42.9079	0.475289	19.7703	0.723847	0.433711	42.107	0.460761	5599.89	31.0588	55.9017	55.3263	0.913333	55.3513	5.84446	720.45	4141.78	0.0444722	2.39367	0.0554832	122.71	2.25734	24.7312	6853.97	0.00116414	0.0196215	7.4146	14.8292	3.64512	-0.998015	0.192555	0.990781	0.123565	1.38367	1.59639	0.476653	0.680098	0.940056	0.645319	0.156113	55.1093	2.44685	0.326051	0.824726	18.2068	0.308953	-0.0585183
1	3970	51.2055	3917.92	45.7544	0.434118	13.0437	0.491243	0.706628	48.2597	0.285081	2768.51	22.4765	48.0833	26.9258	1.56689	29.0884	6.08046	296.717	919.95	0.0598069	1.90136	0.0747398	73.3214	2.87748	16.992	2111.64	0.0033776	0.0455633	5.30811	10.6162	4.4499	1.19217	0.131745	0.983569	0.067602	2.11383	1.84062	0.468896	0.945401	0.9181	0.570944	0.256798	28.5502	2.93237	0.366505	1.43032	53.0183	0.379651	-0.0607723
2	18480	44.4522	18416.2	36.035	0.62598	26.7619	0.845623	0.292544	42.72	0.742663	5387.53	30.4721	42.3792	41.5933	0.683538	29.8511	5.65928	1053.14	6551.02	0.0339624	1.03617	0.056988	136.346	4.7741	23.1563	4073.51	0.00162221	0.0373195	5.42383	10.8477	3.34048	-0.105218	0.2118	0.988912	0.145634	1.15948	1.496	0.487617	0.559811	0.934271	0.661825	0.0965148	29.4825	2.2407	0.236685	0.644314	8.84432	0.25931	-0.0519069
1	5150	53.301	5064.83	50.7601	0.417542	14.2898	0.514735	0.674418	53.1507	0.281516	3415.82	26.128	49.163	28.6531	1.78235	103.06	6.13074	372.207	1188.78	0.0636865	6.39711	0.0722731	75.334	0.73681	18.3857	7942.41	0.000952847	0.0107231	10.1668	20.3336	4.52395	-3.34622	0.14547	0.990443	0.0707002	2.24066	1.86321	0.472162	1.03233	0.936802	0.569932	0.29914	103.857	2.99058	0.500656	1.61263	106.299	0.448804	-0.0753298
2	10902	66.4078	10779.8	51.6441	0.373131	21.531	0.721742	0.586705	64.8845	0.416912	6324.54	37.2737	49.2443	48.1041	2.93169	90.0154	6.21832	994.637	1969.22	0.0923084	8.72027	0.0912344	48.7199	0.593474	11.6331	4249.4	0.00144519	0.0130086	9.38115	18.7623	5.41243	5.4546	0.0898713	0.985713	0.0399577	4.97424	2.29785	0.422017	2.29224	0.92421	0.471516	0.164195	88.4953	3.37496	0.358315	2.97615	221.903	0.414493	-0.0661164
2	2210	39.064	2132.29	41.5521	0.377898	11.8613	0.458765	0.994246	37.054	0.285456	2120.02	19.0626	39.0512	22.3607	1.23384	27.4937	5.77314	168.245	591.676	0.0721062	1.95894	0.0761291	67.8842	2.72288	16.4344	1843.37	0.0045451	0.0461144	5.13942	10.2788	4.04972	0.79374	0.181161	0.980226	0.0895504	1.7191	1.70807	0.486491	0.762329	0.910943	0.596009	0.206939	26.6581	2.69209	0.350004	1.10333	30.3754	0.39836	-0.0703973
2	23075	67.5426	22965.8	49.2309	0.437134	27.6741	0.758971	0.389202	55.0364	0.562128	8938.34	37.3649	67.424	52.4976	0.835769	41.9162	5.73494	1369.31	7407.48	0.0397919	1.69773	0.0593418	113.49	2.83209	21.5916	4716.55	0.00126443	0.0262928	6.44019	12.8804	3.61774	-0.308074	0.191988	0.990539	0.120127	1.4112	1.59794	0.484229	0.647326	0.937634	0.630258	0.0943216	41.5539	2.38183	0.280009	0.783309	12.8003	0.28257	-0.0569337
2	4760	39.1024	4697.96	27.5529	0.479495	16.7337	0.865693	0.602185	37.054	0.607328	2829.04	23.8524	39.0512	28.6531	1.30098	39.5511	5.96838	310.858	1260.77	0.0570498	2.34775	0.0653064	88.9735	2.39205	21.0288	3503.1	0.0022328	0.030172	6.25057	12.5011	4.16433	0.636337	0.1727	0.988967	0.0866148	1.96028	1.78552	0.469775	0.922937	0.933244	0.592313	0.176026	39.2874	2.73249	0.401807	1.19745	41.5584	0.336631	-0.0599068
1	1890	37.1214	1832.79	35.6771	0.397551	11.3683	0.525749	0.994002	35.0143	0.318643	1821.8	18.7572	36.1386	25.4951	1.42213	48.1455	5.74177	156.258	480.327	0.0745178	3.64931	0.0826763	58.4254	1.2605	12.1854	2876.58	0.0025997	0.0243911	6.93264	13.8653	4.34484	0.832788	0.150797	0.987279	0.0739454	2.26828	1.85921	0.46591	1.02896	0.927802	0.567368	0.183029	48.3173	2.84504	0.381283	1.38895	50.8024	0.441322	-0.0727728
2	5218	54.7266	5067.79	49.5961	0.298756	21.7029	0.802774	0.942383	44.6878	0.437592	4775.8	39.8145	52.1536	46.0977	1.04457	28.7572	5.8992	347.056	1501.54	0.0610053	1.78835	0.0665112	84.7171	3.11645	19.7198	2490.6	0.0030972	0.0422927	5.32003	10.6401	3.92899	-1.19602	0.181897	0.982593	0.0993609	1.50601	1.64679	0.469414	0.709143	0.918603	0.627799	0.244896	28.5531	2.65842	0.347712	1.00307	25.4051	0.364722	-0.0711385
2	11080	44.5646	11021.2	34.9587	0.557924	21.3984	0.90732	0.389493	42.2019	0.612105	4292.68	31.7187	42.9535	38.4838	1.14594	20.6819	5.90261	697.975	3101.53	0.0471452	1.16908	0.0629941	98.1076	5.47555	20.7914	1948.93	0.00421592	0.0650141	4.42899	8.85797	4.07158	1.70947	0.164439	0.987489	0.0914715	1.90092	1.76917	0.472618	0.88242	0.928933	0.593374	0.137055	19.7695	2.64701	0.315042	1.10406	32.9756	0.306712	-0.0538082
2	1950	46.2709	1883.46	53.8101	0.420517	13.166	0.375924	0.931212	44.1022	0.244675	1753.9	20.2285	45.2217	22.8254	4.10253	53.1887	6.22418	210.299	296.923	0.124669	6.88295	0.107846	34.3897	0.817264	7.93323	1858.01	0.00655688	0.0326041	7.19158	14.3832	5.64342	7.58687	0.0564461	0.981358	0.0298931	6.12055	2.36861	0.413419	2.94832	0.914858	0.448327	0.19807	52.5158	3.57794	0.499628	3.85391	436.185	0.571006	-0.0946931
1	6825	47.1699	6768.38	37.328	0.462207	15.695	0.723495	0.553121	41.1947	0.420461	3743.73	27.0066	43.3244	36.1386	1.36278	71.5565	6.04444	400.638	1907.54	0.0626824	4.67964	0.0587016	101.45	1.46497	24.4662	7213.82	0.00130253	0.0154183	8.41336	16.8267	4.06957	1.16975	0.171981	0.992874	0.0994601	1.89514	1.765	0.47139	0.949795	0.94694	0.61017	0.187589	71.0166	2.69482	0.36737	1.17943	49.1648	0.36795	-0.0623716
2	3190	35.171	3150.96	30.3182	0.497505	12.6662	0.69525	0.663039	32.9848	0.417776	2089.21	21.0787	32.2025	31.3209	1.221	28.2643	5.8956	206.664	889.442	0.0567791	1.52497	0.0647849	89.2545	3.32979	20.3906	2591.76	0.00515196	0.0478525	5.25921	10.5184	4.02269	-2.02784	0.173652	0.97975	0.0983184	1.7874	1.73283	0.480058	0.843928	0.912375	0.606102	0.183275	27.8679	2.66348	0.306237	1.10205	31.25	0.377257	-0.0640507
2	7725	52.1632	7618	37.8162	0.391357	22.5942	0.755843	0.628007	43.6005	0.597475	4784.16	28.5831	37.2022	45.793	2.43489	69.9427	6.28254	546.721	1650.42	0.0928657	6.65509	0.0707729	72.5663	1.09428	20.2537	5053.16	0.00241755	0.01791	8.26243	16.5249	4.92821	0.123402	0.135066	0.986067	0.0605967	3.89475	2.14381	0.440885	2.02901	0.929056	0.535469	0.133249	68.5783	3.12758	0.365384	2.25757	151.324	0.441833	-0.0693687
2	39940	82.3043	39796.4	61.5027	0.435343	26.3415	0.808576	0.325365	66.2722	0.428298	12948.4	49.7296	79.9812	68.6222	2.71438	91.8726	6.30457	3294.22	7303.95	0.0705837	6.81074	0.0824793	59.4565	0.702149	12.8343	5339.26	0.00103602	0.0124886	9.47562	18.9512	5.31679	4.91053	0.0838426	0.988864	0.0402833	4.2422	2.21511	0.428611	1.90698	0.931637	0.484641	0.215091	90.3706	3.36045	0.301063	2.70417	190.355	0.355785	-0.0596596
2	8415	60.7124	8326.71	52.4124	0.339745	16.795	0.712594	0.702274	58	0.32044	5847.63	37.3488	59.0931	37.2022	1.48705	29.3401	5.98092	613.287	2098.04	0.0616408	1.95199	0.0728803	74.922	2.86664	17.5065	2156.69	0.00359911	0.0438447	5.32016	10.6403	4.40896	2.62904	0.159497	0.981733	0.075674	2.40808	1.88391	0.463074	1.12956	0.916188	0.569376	0.169475	28.553	2.85983	0.330618	1.45269	53.5404	0.369967	-0.067919
2	2770	38.6264	2732.38	34.6845	0.473891	10.5266	0.608931	0.729948	35.4683	0.303496	1994.49	21.1205	36.8782	26.9258	2.00565	39.1628	6.11115	224.729	577.784	0.0765874	2.96476	0.0811297	60.6751	1.74321	14.3663	2401.87	0.00473459	0.0373329	6.20902	12.418	4.74988	-2.09264	0.106333	0.978864	0.0552444	2.80456	1.97363	0.460723	1.25633	0.908193	0.536091	0.232133	38.9933	3.08694	0.37533	1.84195	87.672	0.440945	-0.0734439
2	9400	56.3116	9329.54	40.9857	0.450629	18.9524	0.870243	0.509774	51.4296	0.462416	4755.96	35.6675	43.3244	41.7253	2.27292	42.1132	6.1467	804.152	1815.21	0.0751377	3.37954	0.0855481	55.4777	1.54978	12.1336	2248.82	0.00347677	0.0319943	6.34591	12.6918	5.09654	2.21808	0.0907282	0.980659	0.0441782	3.53899	2.11961	0.440724	1.53238	0.910452	0.497303	0.210296	40.745	3.2408	0.265996	2.24367	105.48	0.337266	-0.0547327
1	6860	48.4665	6714.21	39.1835	0.33149	22.8369	0.934314	0.773302	44.5533	0.582819	5192.11	36.6097	42.4382	44.6878	1.14064	19.8898	5.88913	466.889	1883.77	0.0600214	1.25515	0.0680596	81.8466	4.68661	18.0424	1619.34	0.00699028	0.0709436	4.38794	8.77588	4.05562	0.122709	0.163137	0.983755	0.0906697	1.73828	1.72064	0.480212	0.817624	0.92035	0.606731	0.186348	19.462	2.68672	0.263339	1.07683	26.3206	0.32376	-0.0572903
2	4280	43.852	4193.25	34.9086	0.386649	13.0541	0.855675	0.775621	40.7922	0.373951	3252.37	29.8704	40.3609	32.6956	1.82434	41.8921	6.01514	355.695	922.54	0.0722174	3.03353	0.0831063	59.8154	1.59794	14.442	2451.78	0.00288808	0.0306538	6.3699	12.7398	4.71354	-0.51047	0.126629	0.97914	0.0572314	2.72668	1.97647	0.455561	1.18656	0.907922	0.534268	0.198886	40.9234	3.03209	0.34976	1.71055	61.9865	0.35906	-0.0574731
2	2775	37.1753	2733.96	28.395	0.552726	13.4262	0.563185	0.625715	33.541	0.472837	1710.68	15.9916	30.3645	19.799	1.49106	40.24	6.0475	196.608	677.33	0.0613679	2.44695	0.0708497	78.4227	2.10053	17.8635	3174.22	0.00269137	0.0312106	6.27826	12.5565	4.39008	-0.961431	0.135305	0.980647	0.0716075	2.07617	1.82819	0.465683	0.925107	0.911901	0.573775	0.244397	39.7641	2.89988	0.321442	1.38508	47.9307	0.359398	-0.0612905
2	24470	69.0072	24338.9	54.6891	0.446891	22.8758	0.756684	0.373407	57.4282	0.418288	9088.32	41.3824	68.2422	56.356	1.39315	55.5253	6.10847	1548.46	6269.08	0.0452475	2.6095	0.0632797	98.2385	1.88068	19.8042	5385.75	0.00114647	0.0204544	7.36256	14.7251	4.31149	-0.435126	0.154531	0.988475	0.0812238	2.06414	1.79458	0.468949	0.983301	0.932723	0.59255	0.230778	54.5216	2.85849	0.324244	1.34624	48.4468	0.375445	-0.0747198
2	17482	60.6465	17368.6	45.7881	0.45577	23.485	0.781299	0.409717	56.5685	0.512906	7116.2	35.7742	57.8014	55.7853	1.09144	55.7966	5.91428	1000.71	5323.96	0.041589	2.32996	0.0572425	117.44	2.15419	23.5603	6599.76	0.00114424	0.0197232	7.43746	14.8749	3.80904	0.92752	0.18118	0.994448	0.116492	1.66672	1.66747	0.475589	0.855866	0.953491	0.632253	0.154886	55.4747	2.53612	0.453587	0.992057	40.8378	0.349127	-0.0661469
[truncated: 1,174 more columns]

## Sheet: T1WI
clinical stage	VoxelVolume	Maximum3DDiameter	MeshVolume	MajorAxisLength	Sphericity	LeastAxisLength	Elongation	SurfaceVolumeRatio	Maximum2DDiameterSlice	Flatness	SurfaceArea	MinorAxisLength	Maximum2DDiameterColumn	Maximum2DDiameterRow	GrayLevelVariance	HighGrayLevelEmphasis	DependenceEntropy	DependenceNonUniformity	GrayLevelNonUniformity	SmallDependenceEmphasis	SmallDependenceHighGrayLevelEmphasis	DependenceNonUniformityNormalized	LargeDependenceEmphasis	LargeDependenceLowGrayLevelEmphasis	DependenceVariance	LargeDependenceHighGrayLevelEmphasis	SmallDependenceLowGrayLevelEmphasis	LowGrayLevelEmphasis	JointAverage	SumAverage	JointEntropy	ClusterShade	MaximumProbability	Idmn	JointEnergy	Contrast	DifferenceEntropy	InverseVariance	DifferenceVariance	Idn	Idm	Correlation	Autocorrelation	SumEntropy	MCC	SumSquares	ClusterProminence	Imc2	Imc1
2	6726	63.6318	6606.42	55.2144	0.333144	26.0319	0.488685	0.773623	44.5982	0.471469	5110.88	26.9824	43.1741	53.1507	0.353094	12.3021	5.247	438.91	3053.17	0.0258481	0.33356	0.0652558	130.093	11.7906	18.355	1566.47	0.00312096	0.0927366	3.45928	6.91856	2.47201	-0.0270835	0.2772	0.982562	0.225406	0.66334	1.18034	0.481592	0.32721	0.921541	0.729343	0.0369502	11.9797	1.73768	0.228299	0.344745	1.67159	0.271655	-0.0593677
2	11564	64.2729	11503.9	47.936	0.45703	19.5353	0.561741	0.468732	44.2832	0.407528	5392.25	26.9276	63.8905	41.5933	0.721289	56.0708	5.62523	678.074	4180.44	0.0352786	2.13475	0.0586366	124.536	2.32139	22.1837	6832.93	0.000799583	0.0189339	7.44601	14.892	3.30872	0.533993	0.227349	0.992933	0.154227	1.24095	1.50769	0.484075	0.616427	0.94744	0.661552	0.0695346	55.4924	2.20109	0.371603	0.669799	13.489	0.339559	-0.0691171
2	5235	41.3884	5179.83	32.6254	0.486479	19.4742	0.88672	0.574533	35.8469	0.596904	2975.98	28.9296	36.0694	39.8246	1.00122	42.5501	5.7953	300.985	1720.95	0.0454215	2.04004	0.0574948	115.38	2.85208	23.2971	4845.65	0.00159171	0.0267867	6.44912	12.8982	3.61567	-0.674812	0.21032	0.986975	0.140648	1.72499	1.65145	0.469978	0.944983	0.933691	0.647959	0.0840651	41.6729	2.38163	0.466252	0.944294	31.8067	0.499648	-0.102831
2	15008	61.6441	14951.9	47.6998	0.583842	21.4476	0.579141	0.33622	46.4866	0.449636	5027.12	27.6249	57.3847	43.9659	0.45188	20.7331	5.29443	979.12	6276.87	0.0243511	0.540754	0.0652399	146.068	7.4766	18.9498	3013.34	0.00169402	0.0532455	4.50175	9.0035	2.79986	-0.0339173	0.248451	0.987169	0.194538	0.860513	1.3151	0.495846	0.412689	0.930153	0.696377	0.0164244	20.2733	1.89803	0.243895	0.437759	3.17186	0.273776	-0.0588976
2	2010	42.4971	1967.42	45.7476	0.455672	11.1247	0.309557	0.846967	25.4951	0.243175	1666.34	14.1615	35.4683	25	0.522461	42.0448	5.34056	125.612	841.929	0.040326	1.66259	0.0624935	117.172	2.90409	19.6835	4848.75	0.00189727	0.025699	6.45215	12.9043	2.86287	-0.463691	0.257083	0.991592	0.193712	0.883304	1.33596	0.478549	0.470685	0.944601	0.709023	0.113561	41.6861	2.0093	0.340621	0.497409	8.75407	0.317821	-0.0588627
1	2262	35.2136	2232.83	32.0644	0.561587	8.82618	0.582307	0.658843	26.2488	0.275264	1471.09	18.6713	30.4138	30.4138	0.532522	31.0066	5.37429	141.79	897.835	0.0381914	1.20245	0.0626833	120.405	4.11831	20.0333	3652.86	0.00202702	0.0351355	5.50626	11.0125	2.94278	0.0817676	0.235754	0.985742	0.180828	0.967213	1.38536	0.487173	0.475379	0.927344	0.687408	0.0235085	30.3327	1.98649	0.302987	0.49733	4.76649	0.320324	-0.0647201
2	12722	50.4975	12649.4	39.2329	0.473667	24.9254	0.832941	0.438182	50.2494	0.635318	5542.73	32.6787	46.1411	43.9659	0.393752	30.4219	5.22775	840.07	5746.65	0.0233727	0.736351	0.0660328	153.259	5.27718	18.2853	4606.91	0.00110326	0.0348823	5.48	10.96	2.48573	0.0626017	0.270611	0.994352	0.226718	0.701503	1.18996	0.493953	0.353712	0.952914	0.724891	0.0352238	30.044	1.75018	0.33882	0.36429	3.49114	0.278423	-0.0583149
2	8455	58.112	8317.17	45.0055	0.336024	19.7552	0.689709	0.710322	51.6236	0.43895	5907.87	31.0407	53.535	40.7922	1.31596	89.8539	5.69217	615.681	2271.52	0.0784763	7.39709	0.0728186	68.5998	0.788863	16.0986	6087.14	0.00114688	0.0119744	9.424	18.848	4.2074	0.939466	0.150418	0.991818	0.0844011	2.4543	1.91165	0.466419	1.12746	0.941021	0.557055	-0.0152658	88.7975	2.61574	0.244096	1.21285	30.9563	0.285398	-0.0476024
2	18849	71.9097	18755.5	45.0002	0.480427	25.6884	0.746028	0.378861	52.469	0.57085	7105.73	33.5714	61.9112	67.1863	0.451665	20.4036	5.34977	1197.31	8016.02	0.0233673	0.505567	0.0635209	151.839	7.93757	19.6699	3070.45	0.00184151	0.0546813	4.47516	8.95032	2.70729	0.00909975	0.25609	0.990548	0.20572	0.795468	1.26986	0.492686	0.393125	0.939943	0.709402	0.0417531	20.0468	1.86551	0.262092	0.417443	3.85635	0.275944	-0.0615731
1	10200	43.795	10148.8	32.0679	0.58576	20.874	0.856194	0.381324	39.6232	0.650932	3869.96	27.4564	39.4081	36.6197	0.396733	20.4417	5.26413	669.507	4544.54	0.0208988	0.456829	0.065638	161.116	8.4949	18.5334	3221.1	0.00144509	0.0535538	4.47409	8.94818	2.54177	0.0268805	0.267222	0.98931	0.22156	0.714953	1.21521	0.484612	0.363818	0.937395	0.7252	0.0398828	20.0334	1.78135	0.274731	0.373404	2.93499	0.28387	-0.0614538
1	2334	41.1582	2276.12	37.557	0.426457	12.1346	0.622782	0.862072	36.8917	0.323098	1962.18	23.3899	35.5106	26.9258	0.896841	30.0818	5.6255	156.732	736.449	0.0584314	1.80671	0.0671516	83.6332	2.95046	18.3241	2502.34	0.00317524	0.0387414	5.41922	10.8384	3.68441	-0.586311	0.184586	0.982369	0.118294	1.52318	1.64725	0.478839	0.702338	0.917091	0.620366	0.0813213	29.4382	2.40106	0.24946	0.831818	14.3139	0.314036	-0.0586162
2	15026	74.4916	14948.6	69.1397	0.508398	17.0578	0.410103	0.386141	40.4969	0.246714	5772.28	28.3544	68	60.0333	0.833783	73.6052	5.66395	867.469	5581.98	0.0357155	2.75599	0.0577312	138.129	1.93159	23.2344	10057.1	0.000674586	0.0145022	8.52539	17.0508	3.29728	0.960158	0.22043	0.995954	0.163858	1.36687	1.52708	0.478831	0.760857	0.961557	0.672229	0.0847637	72.7498	2.21338	0.47981	0.750956	31.4376	0.388297	-0.0753818
2	8814	63.1902	8712.75	70.7615	0.413955	15.501	0.364322	0.567735	58.4209	0.21906	4946.53	25.78	60.5392	36.6742	0.741461	72.5389	5.58111	522.099	3385.52	0.0408507	3.04874	0.0592352	125.781	1.77565	21.7616	9064.54	0.000875061	0.0146899	8.48899	16.978	3.12149	-0.339645	0.235997	0.995058	0.176182	1.15233	1.44986	0.489977	0.615684	0.956846	0.682038	0.0853946	72.1235	2.12315	0.377576	0.63657	20.9131	0.35528	-0.0685495
2	7428	53.6843	7350.71	52.0868	0.361091	18.1084	0.585454	0.688797	45.3982	0.347658	5063.14	30.4944	52.6972	37.2022	0.571724	42.8953	5.4439	455.431	3077.13	0.0344248	1.55281	0.0613127	127.501	3.0824	20.3889	5427.84	0.00106961	0.0252025	6.50234	13.0047	2.83126	-0.410767	0.246464	0.992253	0.199443	1.00319	1.35324	0.484293	0.558416	0.947805	0.704981	0.0369137	42.3028	1.94917	0.42268	0.523976	12.3338	0.353147	-0.0705399
2	21626	78.9494	21508.2	62.2143	0.358255	28.6229	0.634266	0.485389	56.4358	0.46007	10439.8	39.4604	77.2528	66.9104	0.457734	30.1629	5.30403	1375.18	9408.08	0.0255249	0.776448	0.0635894	143.637	5.00693	19.4282	4319.13	0.00128426	0.0373836	5.46205	10.9241	2.6578	-0.741005	0.256353	0.990713	0.208765	0.780532	1.26326	0.490807	0.388088	0.940482	0.711595	0.0668326	29.8634	1.84437	0.430444	0.419638	7.68058	0.259771	-0.0571747
1	1986	42.4971	1923.83	40.1195	0.381799	10.4833	0.467065	1.01842	41.0488	0.261303	1959.27	18.7384	42.45	24.5153	1.57561	44.5025	5.79728	150.548	495.562	0.0929907	4.32902	0.0758045	63.1964	1.47983	15.8736	2857.55	0.00373293	0.0273189	6.57302	13.146	4.31552	-1.39275	0.170291	0.983754	0.0819637	2.54711	1.92366	0.458922	1.24833	0.921372	0.568568	0.0714665	43.3075	2.75228	0.333704	1.37597	41.9899	0.405332	-0.0650509
1	7434	48.0208	7380.96	33.9721	0.49182	15.0301	0.929584	0.505018	36	0.442426	3727.52	31.5799	43.9318	39	0.542863	20.3666	5.45543	455.054	2870.92	0.0308633	0.663601	0.0612126	128.144	6.78319	20.5972	2571.55	0.00217628	0.0558059	4.45281	8.90562	3.03884	-0.195651	0.229526	0.985538	0.170278	0.973731	1.39598	0.489755	0.463964	0.92584	0.680495	0.0529056	19.8565	2.04491	0.246469	0.515858	4.72506	0.272821	-0.0566564
2	10614	54.1664	10548.9	42.0441	0.511061	18.9009	0.644469	0.431462	39.5601	0.449551	4551.44	27.0961	43.9659	47.4131	0.52468	30.696	5.48481	609.77	4402.92	0.0282301	0.942546	0.0574496	151.763	5.26623	23.1643	4535.27	0.00119677	0.0352603	5.49098	10.982	2.84528	0.336601	0.253027	0.9914	0.196694	0.896253	1.34007	0.479193	0.463186	0.943778	0.70549	0.0682859	30.1862	1.96264	0.306653	0.483486	7.10455	0.31109	-0.0655422
1	2658	34.1321	2615.96	24.4416	0.52365	14.6105	0.743355	0.670244	24.0416	0.597774	1753.33	18.1688	31.6228	31.0483	0.435346	12.1591	5.39998	160.193	1125.94	0.0299366	0.363609	0.0602681	135.685	12.3005	21.3605	1641.27	0.00507997	0.0991554	3.4439	6.8878	2.66329	-0.144895	0.253194	0.981017	0.20602	0.730421	1.23954	0.485453	0.365888	0.918235	0.719345	0.07602	11.8926	1.87128	0.279641	0.397292	2.82837	0.28141	-0.0576545
1	1266	45.5522	1188.17	36.4807	0.364466	8.87372	0.674911	1.25276	38.3275	0.243244	1488.49	24.6212	38.9102	32.311	1.84973	55.3152	6.01169	103.972	304.517	0.105203	6.14744	0.082126	65.9494	1.2358	21.5471	3692.12	0.00320418	0.0218849	7.39119	14.7824	4.46959	1.14499	0.158716	0.983473	0.0817978	3.05511	2.01829	0.431096	1.60474	0.924317	0.573854	0.120235	54.8633	2.89108	0.428375	1.75916	91.9789	0.562215	-0.10445
2	23166	61.4003	23078.4	44.8438	0.485856	25.2698	0.92078	0.349603	60.2993	0.563508	8068.28	41.2913	59.4811	56.2228	0.380346	30.5848	5.22787	1535.96	10420.6	0.020036	0.638893	0.0663022	159.661	5.45721	18.4061	4834.75	0.000840224	0.0344898	5.49345	10.9869	2.5056	0.121711	0.270122	0.993156	0.224202	0.702867	1.19339	0.495696	0.345722	0.948155	0.721893	0.0248377	30.1884	1.75423	0.241538	0.361828	2.64864	0.260054	-0.0579942
2	7086	64.1405	6999.46	51.8324	0.389621	16.1856	0.557392	0.648864	53.6004	0.312269	4541.69	28.8909	44.4185	39.8246	0.597381	30.759	5.48984	438.014	2840.19	0.0315365	0.951455	0.0618139	122.985	4.17701	19.7648	3785.94	0.0017077	0.0368902	5.50039	11.0008	3.01854	-0.588185	0.237227	0.98781	0.185406	1.06057	1.41501	0.483515	0.562609	0.934362	0.690922	0.0791153	30.3011	2.05135	0.381481	0.577081	12.6505	0.369093	-0.0748365
2	12000	47.634	11944.2	34.8334	0.571086	18.9579	0.979211	0.370451	39.3192	0.544244	4424.73	34.1092	46.0977	45.31	0.30082	12.5759	5.08157	856.034	5723.95	0.0140718	0.194548	0.0713362	164.898	14.4249	15.6587	2049.33	0.0014446	0.0881011	3.50442	7.00884	2.2264	0.0578137	0.284054	0.984848	0.247314	0.567516	1.06037	0.498202	0.270366	0.925125	0.739428	0.0314308	12.2906	1.61067	0.216088	0.293364	1.1499	0.234857	-0.0562401
2	27630	58.8812	27571	48.5971	0.580518	23.7426	0.863803	0.275751	55.0091	0.488559	7602.73	41.9784	56.8595	47.8853	0.378987	110.669	5.21999	1870.72	12777.8	0.0166268	1.8748	0.0677063	184.25	1.68658	18.3504	20318.7	0.000208704	0.00920834	10.502	21.0041	2.3655	-0.0312154	0.274943	0.997781	0.237624	0.654385	1.13634	0.477554	0.347864	0.970479	0.74142	0.0471639	110.311	1.70144	0.458288	0.34496	4.59512	0.302902	-0.0681292
2	2034	32.8634	1985.92	27.594	0.486853	14.4375	0.664402	0.790253	26.4764	0.523211	1569.38	18.3335	29.4109	30.5941	1.55472	72.3909	5.79866	142.926	565.358	0.0670439	5.11614	0.0702686	76.646	1.10978	17.1878	5492.02	0.00165819	0.0168632	8.44094	16.8819	4.17722	-4.47984	0.167168	0.990093	0.0945498	2.40758	1.84293	0.468053	1.25164	0.939012	0.5883	0.180117	71.5197	2.74835	0.591019	1.47384	123.304	0.482192	-0.0876239
2	20940	67.4537	20855.3	59.7936	0.501394	23.4559	0.47063	0.350401	38.0132	0.392281	7307.73	28.1406	66.9403	67.1863	1.89591	183.998	5.96153	1390.11	5115.91	0.076403	14.5146	0.0663856	79.5828	0.443242	19.0285	14452.3	0.000539643	0.00574238	13.4995	26.999	4.57033	1.8962	0.135206	0.994284	0.075056	3.42926	2.07341	0.451895	1.74213	0.9522	0.53694	0.00396682	182.251	2.82306	0.358172	1.72878	94.3528	0.357817	-0.0556719
2	3528	32.8024	3495.17	25.4679	0.573864	14.8136	0.837718	0.555289	27.4591	0.581657	1940.83	21.3349	31.8904	32.311	0.409395	12.1976	5.26911	223.976	1536.86	0.024435	0.341235	0.0634853	143.109	13.0804	18.895	1710.07	0.00335149	0.0963902	3.44331	6.88661	2.61564	-0.00078339	0.264979	0.981512	0.212231	0.708595	1.21939	0.488434	0.352198	0.919003	0.721486	0.0760901	11.8868	1.84792	0.24432	0.384688	2.75584	0.255186	-0.0544354
2	7098	54.9636	7025.58	46.3034	0.492724	12.816	0.560037	0.512451	43.1045	0.276782	3600.27	25.9316	52.6972	33.541	0.715763	42.9493	5.51702	430.078	2602.89	0.0378769	1.7447	0.0605914	121.147	2.93954	20.5878	5142.44	0.00121835	0.0253153	6.49667	12.9933	3.24073	0.665703	0.2135	0.993251	0.158734	1.18721	1.48957	0.489125	0.599375	0.948524	0.666468	0.0728571	42.2577	2.17368	0.445974	0.644607	14.5977	0.311964	-0.0595058
2	4938	36.1386	4895.42	29.3489	0.515062	17.4971	0.74484	0.552961	28.4605	0.596177	2706.98	21.8602	30.8058	34	0.446806	12.738	5.34462	314.055	2060.42	0.0287877	0.430017	0.0635997	132.432	11.5753	19.8089	1658.72	0.00337879	0.0925109	3.50395	7.0079	2.78801	0.0665593	0.243312	0.987431	0.193048	0.840802	1.31001	0.490327	0.405648	0.930976	0.699492	0.023872	12.2885	1.89598	0.327008	0.431222	2.86389	0.272313	-0.0587603
1	5820	34.5832	5777.46	24.3959	0.59084	19.7556	0.977663	0.456144	31.4006	0.809791	2635.35	23.851	32.5576	29.4109	0.453783	20.2349	5.36302	351.675	2471.79	0.0264058	0.568223	0.0604252	151.74	8.19678	21.0341	2962.56	0.00213897	0.0550495	4.4488	8.89759	2.70208	-0.0862725	0.264962	0.985082	0.206664	0.775192	1.27373	0.48339	0.394732	0.92699	0.715828	0.0570006	19.8169	1.87937	0.298267	0.412655	3.40439	0.269159	-0.0547891
2	17326	63.3798	17149.8	52.7358	0.304711	26.8452	0.760584	0.615427	62.7694	0.509051	10554.4	40.11	54.6717	46.8615	0.473869	42.1563	5.41336	1048.82	7422.02	0.0277211	1.1876	0.0605345	138.612	3.40873	20.7105	5786.49	0.000897329	0.025125	6.46423	12.9285	2.71743	-0.176802	0.258479	0.994473	0.207709	0.820936	1.28163	0.482254	0.426053	0.95418	0.714926	0.0617835	41.815	1.89093	0.450713	0.439228	6.25963	0.303402	-0.0659742
1	3540	38.9102	3490.21	31.9573	0.466053	9.98336	0.771205	0.684067	34.7851	0.312397	2387.54	24.6456	38.9102	25.632	0.740248	20.5025	5.59159	210.718	1251.82	0.043982	0.979748	0.0595247	114.314	6.00535	21.5783	2325.54	0.00385755	0.0592281	4.45812	8.91625	3.2812	-0.145304	0.210719	0.98675	0.154243	1.13934	1.4887	0.484432	0.573321	0.929812	0.670596	0.0982282	19.9413	2.21383	0.32886	0.635986	9.99543	0.309802	-0.0558163
1	3054	32.3419	3025.21	24.9088	0.572713	11.7631	0.824165	0.583842	29.5296	0.472248	1766.24	20.529	29.4109	26.8328	0.351468	30.5331	5.19848	201.276	1410.4	0.02486	0.773701	0.0659058	146.546	4.96447	18.3533	4475.23	0.00127559	0.034637	5.49413	10.9883	2.40769	-0.0463237	0.265841	0.992212	0.230716	0.650604	1.16564	0.48534	0.330248	0.945593	0.733159	0.0392599	30.1983	1.7152	0.318202	0.338145	2.29957	0.252537	-0.0511301
1	6091	44.1135	6046.71	31.5663	0.524923	16.6957	0.83687	0.505688	40.1123	0.528909	3057.75	26.4169	40.5216	31.8904	0.403658	20.6234	5.22058	404.999	2669.9	0.0251734	0.56896	0.0664913	138.615	7.14952	17.6798	2832	0.00168451	0.052736	4.4961	8.99219	2.58661	0.173453	0.257037	0.991208	0.213	0.732793	1.22658	0.500265	0.350705	0.941006	0.712233	0.0233608	20.2252	1.79067	0.301058	0.376696	2.71285	0.260129	-0.055726
2	3870	39.4208	3822.62	28.4289	0.526979	10.7668	0.922792	0.586908	33.1361	0.378726	2243.53	26.234	38.6005	26	0.590568	20.8475	5.49802	227.204	1464.27	0.0389782	0.846208	0.0587091	124.655	6.43119	22.1483	2560.25	0.00301704	0.0548095	4.50358	9.00716	3.05839	0.121201	0.220816	0.985833	0.169106	0.953336	1.39453	0.492694	0.4614	0.926595	0.683286	0.0812593	20.3278	2.08035	0.242304	0.522201	5.57534	0.258868	-0.0480012
1	7188	54.0463	7101.25	41.0083	0.407016	20.663	0.939982	0.61815	50.3289	0.503875	4389.64	38.5471	51.4296	40.2492	0.400762	20.5907	5.34078	449.252	3207.17	0.0254759	0.539811	0.0625003	147.051	7.63328	20.4415	2986.77	0.00195536	0.0535291	4.49402	8.98803	2.49939	-0.0563088	0.26542	0.989635	0.225354	0.696566	1.19347	0.478607	0.361447	0.938953	0.731808	0.0485457	20.2163	1.77244	0.408016	0.368402	3.00372	0.307835	-0.0679679
2	3738	38.8844	3702.08	31.2878	0.560286	14.0297	0.598646	0.557946	27.1662	0.44841	2065.56	18.7303	37.0135	31.3209	0.503598	20.7199	5.43383	218.152	1552.58	0.0316308	0.631566	0.0583606	141.859	7.11855	23.1082	2983.57	0.00324233	0.0555516	4.51263	9.02527	2.81032	-0.308705	0.246117	0.984033	0.19659	0.838927	1.31739	0.48382	0.432764	0.924818	0.70892	0.0755185	20.3999	1.95564	0.288702	0.455431	4.90467	0.27266	-0.0518867
1	480	24.3516	457.333	19.8868	0.430567	4.34405	0.831946	1.4578	18.4391	0.218439	666.702	16.5447	19.3132	18.2483	0.339167	6.34167	4.73978	38.225	224.062	0.0394515	0.30599	0.0796354	85.8583	17.8526	12.8271	476.508	0.0116604	0.20127	2.44125	4.8825	2.32615	0.206876	0.333452	0.975427	0.246752	0.67035	1.17261	0.470565	0.335209	0.910303	0.734601	-0.00194778	5.95673	1.63454	0.313488	0.331967	1.38214	0.370459	-0.092176
2	27576	83.2706	27431.5	58.9896	0.38581	33.443	0.713247	0.415618	59.6154	0.56693	11401	42.0742	59.5063	77.1751	0.411143	30.5237	5.34264	1722.98	12119.3	0.0215786	0.683407	0.0624813	154.082	5.28473	20.1017	4654.67	0.000891747	0.034838	5.48948	10.979	2.61632	0.0338523	0.267306	0.991044	0.215556	0.751871	1.23471	0.488454	0.372542	0.941804	0.717527	0.0440964	30.1529	1.81958	0.285607	0.394421	3.37698	0.300862	-0.0673626
1	1350	31.3847	1276.04	27.4038	0.368682	13.2964	0.645479	1.20933	27.6586	0.485203	1543.15	17.6886	29.8329	24.5153	7.37291	163.808	6.04333	214.369	156.153	0.253828	42.3996	0.158792	16.4889	0.118903	4.35786	2657.48	0.00361504	0.01009	12.5455	25.0911	6.41546	-5.52765	0.0373201	0.98287	0.0175224	12.4652	2.87888	0.331266	5.28418	0.914247	0.332677	0.0472274	157.75	3.82439	0.52974	6.58414	1116.74	0.61196	-0.0888674
1	4992	59.6154	4897.5	43.564	0.403228	17.6772	0.579946	0.706224	38.0132	0.405776	3458.73	25.2648	33.8378	37.8021	0.340834	12.4329	5.18663	330.591	2318.91	0.0209685	0.285435	0.0662241	133.408	12.0084	17.682	1612.29	0.0024261	0.0914755	3.47561	6.95122	2.36415	0.0744232	0.283855	0.987372	0.237513	0.646807	1.14157	0.49404	0.317051	0.931638	0.730646	0.0154579	12.0855	1.66851	0.304751	0.329051	1.90531	0.30665	-0.0680277
2	53364	99.7497	53144.7	74.6177	0.386756	32.6453	0.67522	0.332578	65.437	0.437501	17674.8	50.3834	73.3553	96.933	0.679282	90.7311	5.6245	3058.95	21293.2	0.0247947	2.29785	0.0573224	163.468	1.83873	23.7589	14729.2	0.000337949	0.0114506	9.48966	18.9793	3.03965	-0.00514059	0.239297	0.996333	0.187822	1.09469	1.4103	0.466677	0.622671	0.964063	0.703539	0.126075	90.1372	2.1037	0.402204	0.630845	23.4375	0.379292	-0.0804451
2	3150	36.0139	3104.29	26.0688	0.52757	12.3803	0.875017	0.628371	30.0666	0.47491	1950.65	22.8107	33.541	30.8058	0.334951	12.3924	5.34927	183.324	1450.58	0.0238994	0.300717	0.0581982	154.786	13.8862	22.8206	1875.42	0.00330493	0.091309	3.47403	6.94806	2.36	0.00236339	0.276199	0.977406	0.234361	0.603795	1.13534	0.473038	0.303069	0.913013	0.741173	0.0499705	12.0854	1.68873	0.207511	0.318399	1.30142	0.238872	-0.0549693
2	24078	63.5138	23997.2	55.0175	0.47874	26.0234	0.736748	0.350212	61	0.473001	8404.1	40.534	51.6236	60.2163	0.30548	12.4438	5.15645	1615.93	11421.6	0.0155155	0.206223	0.0671125	170.156	14.9941	17.7623	2098.26	0.00172899	0.0894097	3.48546	6.97091	2.26579	0.000242539	0.287076	0.984368	0.244326	0.587715	1.0894	0.490238	0.282315	0.924711	0.738578	0.0225078	12.1554	1.62159	0.223651	0.300839	1.09346	0.258933	-0.0615197
2	13152	67.1937	13047.3	46.4379	0.447895	20.6247	0.701021	0.458636	43.4166	0.444135	5983.95	32.554	46.5188	46.0977	0.373527	20.384	5.29371	825.056	5921.32	0.0212351	0.474621	0.0627323	153.057	8.12403	19.6856	3034.8	0.00130824	0.0531902	4.47798	8.95596	2.51658	0.111775	0.279292	0.989463	0.223423	0.699794	1.19644	0.489519	0.341341	0.937014	0.722683	0.0312116	20.0643	1.76177	0.252069	0.36188	2.17569	0.291183	-0.0643782
2	5448	46.4973	5336.67	33.8794	0.377841	18.694	0.950232	0.732406	40.8534	0.551781	3908.61	32.1932	41.8808	45.607	0.519537	56.212	5.48053	321.007	2312.53	0.0309571	1.67793	0.0589221	135.055	2.47365	22.2307	7524.62	0.000852528	0.0189448	7.47005	14.9401	2.72192	-0.589027	0.259216	0.993383	0.208971	0.838201	1.28212	0.473584	0.454958	0.9513	0.720946	0.0916742	55.8494	1.92207	0.358211	0.466816	9.44469	0.335227	-0.0736461
1	2400	43.4741	2343	45.7857	0.361044	10.6426	0.528105	1.00848	40.1995	0.232445	2362.86	24.1796	43.4626	25	0.607554	20.6071	5.41968	158.094	888.385	0.0446574	0.949947	0.0658726	94.0967	4.95048	18.2906	1902.83	0.00341696	0.0560348	4.48155	8.96311	3.14975	-0.170246	0.21962	0.980664	0.158312	1.0124	1.42235	0.485851	0.483468	0.915574	0.676369	0.0891717	20.1389	2.13797	0.233696	0.560378	5.67522	0.296462	-0.0584877
1	1434	34.7707	1371	38.9046	0.413217	9.11477	0.652113	1.05348	32.0156	0.234285	1444.32	25.3702	33.6155	24.1868	0.838456	41.5614	5.53527	102.266	458.699	0.0629546	2.50692	0.0713155	76.6653	1.93217	16.6622	3161.88	0.00260841	0.0268692	6.40844	12.8169	3.63407	0.00462529	0.196229	0.986317	0.116543	1.43855	1.59797	0.473982	0.655177	0.926241	0.627961	0.108262	41.1577	2.4102	0.278153	0.808727	11.9088	0.35571	-0.0709457
2	3216	48.4149	3154.67	38.9013	0.365962	10.5407	0.809228	0.901012	34.2345	0.27096	2842.39	31.48	47.8853	42.2966	0.807721	19.7854	5.59779	211.745	1071.44	0.0508552	1.06699	0.0658411	90.5684	4.92158	18.6247	1809.9	0.00458582	0.0640975	4.37438	8.74875	3.42345	-0.512235	0.205805	0.982461	0.138884	1.19769	1.50821	0.494236	0.564205	0.918172	0.653242	0.137314	19.2395	2.31284	0.285709	0.702918	11.7248	0.334744	-0.064162
2	6126	40.0125	6061.25	32.947	0.518169	17.3103	0.734403	0.511869	33.541	0.525397	3102.56	24.1964	37.8021	34	0.435952	20.3859	5.36736	385.124	2638.84	0.0257898	0.54166	0.0628671	145.853	7.5617	19.8754	2974.39	0.00185219	0.0542627	4.47663	8.95326	2.63077	-0.112194	0.262494	0.988742	0.213271	0.751889	1.2407	0.48902	0.373101	0.935322	0.716845	0.0525347	20.0639	1.8316	0.347271	0.399612	3.55178	0.325191	-0.0702263
2	3720	47.8957	3643.62	40.6105	0.395635	16.6764	0.583776	0.794349	40.4969	0.410642	2894.31	23.7074	34.4819	27.7849	1.19336	56.9124	5.84139	227.29	1157.69	0.0594493	3.51115	0.0610995	96.7151	1.78936	22.1249	5382.4	0.00155006	0.0197272	7.46874	14.9375	3.79947	3.02775	0.194986	0.994186	0.121915	1.74282	1.70813	0.465587	0.921173	0.953088	0.63337	0.149125	55.9509	2.51139	0.508173	1.03992	68.824	0.407994	-0.0730436
2	20172	74.6056	20020.3	54.6083	0.381818	24.4225	0.776238	0.466448	50.04	0.447231	9338.45	42.389	73.3485	57.5847	0.603531	182.129	5.51279	1172.4	8271.87	0.0281339	5.02848	0.0581199	145.318	0.806502	22.5623	26359.2	0.000212897	0.00568392	13.4804	26.9609	2.93713	-1.38663	0.245717	0.996851	0.190228	1.05618	1.38935	0.477476	0.579448	0.965719	0.698552	0.0599436	181.759	2.00631	0.429344	0.564446	25.4476	0.344522	-0.0720634
1	5964	52.4404	5867.79	49.9389	0.384885	17.2873	0.717123	0.696618	46.5296	0.346169	4087.61	35.8123	52.4023	38.6264	0.694283	111.092	5.53101	351.004	2418.26	0.0374499	4.42396	0.0588537	130.093	1.19949	21.7358	14257.5	0.000597273	0.00944518	10.4968	20.9936	2.85105	0.213208	0.254549	0.997213	0.19956	1.05298	1.34531	0.483394	0.606804	0.968422	0.707339	0.0558903	110.225	1.98241	0.697944	0.568688	24.7415	0.405596	-0.0880477
2	25122	86.3771	24956.1	69.1417	0.338351	31.2952	0.575707	0.489093	63.7887	0.452624	12205.9	39.8054	85.9069	69.9714	0.456706	72.5167	5.48832	1475.64	10995.5	0.0222748	1.62895	0.0587389	166.175	2.33923	22.5898	11989	0.000378419	0.0142839	8.49105	16.9821	2.61676	-0.181314	0.25997	0.996485	0.217012	0.703626	1.20855	0.466249	0.379257	0.963645	0.736819	0.149015	72.162	1.8922	0.387932	0.415851	7.83555	0.31891	-0.0693674
2	13188	69.491	13097.6	71.3733	0.412136	15.2579	0.651886	0.497791	58.1378	0.213775	6519.86	46.5273	69.4622	60.208	0.584848	42.8536	5.51446	794.628	5095.4	0.0309506	1.41058	0.0602539	129.812	3.14459	20.9238	5512.5	0.000938748	0.0248166	6.49978	12.9996	3.08229	0.0400131	0.23224	0.989786	0.172341	1.06876	1.43253	0.485035	0.527337	0.937888	0.678855	0.032486	42.2665	2.05992	0.326016	0.553702	6.43408	0.340209	-0.0707486
1	3558	34.8425	3524.79	28.5856	0.492762	13.321	0.80082	0.644866	33.6155	0.466006	2273.02	22.8919	31.9531	27.7849	0.920683	30.93	5.73161	222.847	1129.75	0.0468294	1.59515	0.0626325	99.2968	3.49013	20.3277	2975.6	0.00240471	0.0371156	5.45345	10.9069	3.71448	1.11915	0.188678	0.988152	0.118832	1.51372	1.63777	0.48083	0.736634	0.932248	0.63186	0.127304	29.8521	2.45526	0.368014	0.868772	19.1729	0.346054	-0.062929
2	19008	62.0403	18920.1	45.5752	0.453892	27.8133	0.731042	0.399844	55.3173	0.610273	7565.09	33.3174	50.9215	46.2385	1.65699	241.462	6.05124	1026.61	5754.21	0.0548473	13.1455	0.0540091	123.01	0.51597	27.166	29535.7	0.000345099	0.00436674	15.4907	30.9815	4.02208	-2.14734	0.190031	0.995984	0.12185	2.62911	1.83866	0.455228	1.58764	0.963908	0.625601	0.0962283	240.118	2.63989	0.442862	1.47015	122.208	0.471908	-0.087036
1	7164	49.5278	7076	35.4683	0.435013	14.7925	0.826877	0.579054	37.0135	0.417062	4097.39	29.3279	47.3814	47.5184	0.886899	42.7242	5.81501	409.067	2316.34	0.0416521	1.78687	0.0571004	117.579	2.84828	23.9023	5035.46	0.00142109	0.0261582	6.48252	12.965	3.57189	-0.527865	0.194059	0.987107	0.131459	1.36808	1.58337	0.472618	0.684575	0.930915	0.651886	0.133912	42.1374	2.39554	0.2779	0.798246	17.4666	0.326178	-0.0656084
1	7058	45.4863	6988	38.7978	0.4521	15.0427	0.817893	0.559498	40.05	0.387719	3909.77	31.7324	44.6878	45.31	0.516435	72.144	5.37346	432.502	3011.31	0.0294181	2.09872	0.0612783	140.864	1.99755	20.4739	10083.9	0.000704164	0.014498	8.47284	16.9457	2.73163	-0.470518	0.254923	0.99509	0.205648	0.868101	1.28391	0.488001	0.469594	0.957123	0.713847	0.0797525	71.8287	1.92363	0.479677	0.473697	12.8123	0.308061	-0.062757
2	19560	64.7225	19455	44.922	0.426942	29.254	0.799488	0.421151	45.8803	0.651217	8193.48	35.9146	62.482	53.1507	0.458483	30.5501	5.39597	1209.27	8335.92	0.0267387	0.857583	0.0618237	151.629	5.22372	20.8702	4562.24	0.00122532	0.0351259	5.48367	10.9673	2.71157	0.0502209	0.260486	0.992066	0.206882	0.82426	1.28626	0.487044	0.419479	0.945362	0.711147	0.0300789	30.0849	1.87079	0.268218	0.426462	3.99344	0.307049	-0.0638959
2	9030	66.0379	8948.62	55.1294	0.450591	14.783	0.492583	0.516952	35.4401	0.268152	4626.01	27.1558	51.0784	61.131	1.25536	72.6756	5.85043	570.615	2644.41	0.049549	3.62161	0.0631911	95.6188	1.3731	20.6152	6836.32	0.000989705	0.0152986	8.4632	16.9264	4.06524	-1.44791	0.175444	0.987513	0.104186	2.26616	1.83696	0.465015	1.15514	0.932186	0.596614	0.0579819	71.6993	2.60266	0.340075	1.20661	43.0352	0.390058	-0.0706981
2	35343	101.119	35165.1	62.3736	0.344587	29.3749	0.888914	0.428366	59.6825	0.470951	15063.5	55.4447	76.0592	77.1751	0.497594	42.5611	5.49732	2050.31	14781.9	0.0250617	1.08285	0.0580117	153.376	3.74576	22.7343	6448.76	0.000772634	0.0248935	6.48512	12.9702	2.80931	-0.088694	0.251587	0.993102	0.198786	0.865679	1.3156	0.479462	0.448237	0.949249	0.709475	0.0643276	42.0886	1.94204	0.31456	0.464651	6.12469	0.307221	-0.0660419
1	3438	44.1135	3368.38	32.5013	0.387132	18.3283	0.897665	0.833332	36.6879	0.563926	2806.98	29.1753	38.2753	37.6431	0.433895	12.5256	5.38286	209.002	1475.28	0.0331964	0.438248	0.0607917	123.893	11.0212	20.6678	1524.93	0.00487129	0.095762	3.47391	6.94782	2.65962	-0.0286175	0.249746	0.980945	0.208248	0.733276	1.24141	0.483832	0.366966	0.918214	0.719387	0.0809678	12.1024	1.87469	0.239757	0.400981	3.15105	0.262312	-0.0573249
2	9514	71.3863	9399.33	71.2871	0.393362	17.2694	0.618733	0.58254	58.2151	0.242252	5475.49	44.1077	63.1269	44.9444	0.823458	43.2677	5.68502	554.115	3298.81	0.0432391	1.90643	0.0582421	116.006	2.79639	22.8757	4965.36	0.00150147	0.0254937	6.51928	13.0386	3.45605	-0.111612	0.203597	0.990775	0.143518	1.39462	1.58464	0.475998	0.713304	0.941223	0.653482	0.0530686	42.5459	2.28542	0.248237	0.74224	13.938	0.305479	-0.0601945
1	1926	37.8153	1877.29	42.2887	0.411335	11.9795	0.469918	0.953041	33.2415	0.283279	1789.14	19.8722	37.8021	25.4951	0.683364	29.8411	5.52711	119.033	717.656	0.0508362	1.63632	0.0618033	103.309	3.52261	20.8072	3181.29	0.00253168	0.0386003	5.43348	10.867	3.0896	-1.21967	0.225133	0.988066	0.171457	1.03091	1.41135	0.485778	0.540766	0.934372	0.689725	0.113172	29.6016	2.12873	0.406821	0.593996	12.2372	0.391102	-0.0767116
1	21852	80.9197	21775.3	71.077	0.554149	16.9845	0.419275	0.312514	36.0555	0.238959	6805.1	29.8008	74.4648	80.2808	0.825376	157.45	5.55162	1315.01	8603.23	0.0294865	4.73147	0.0601782	151.65	0.977113	22.2996	23718.1	0.00027944	0.00656114	12.5122	25.0245	3.06159	1.08112	0.242669	0.996945	0.186843	1.27195	1.44441	0.482743	0.736411	0.967243	0.689132	0.0874747	156.626	2.08504	0.445258	0.705559	46.8893	0.399388	-0.0834122
2	11512	45.3872	11439	33.1902	0.550922	22.5521	0.793121	0.389581	32.0156	0.679481	4456.43	26.3239	44.5982	44.5982	0.311821	12.5983	5.22309	747.284	5431.56	0.0172094	0.235937	0.0649135	169.364	14.8409	19.2124	2100.65	0.00195585	0.0883615	3.50008	7.00017	2.26568	0.0397092	0.28334	0.984484	0.244058	0.582903	1.09023	0.488653	0.282015	0.925081	0.739797	0.0280992	12.2598	1.62511	0.213588	0.300696	1.15203	0.251414	-0.0587617
2	28758	91.1537	28627.1	78.226	0.415	20.2902	0.586564	0.380929	63.0317	0.259379	10904.9	45.8846	84.9058	66.4831	0.912252	111.283	5.75991	1616.31	10395.5	0.0349277	3.86493	0.0562039	140.069	1.28066	24.2346	15513.4	0.00042068	0.00944723	10.5008	21.0015	3.39389	-1.84099	0.218671	0.994374	0.158456	1.52517	1.57225	0.470176	0.872871	0.956037	0.669092	0.0854155	110.343	2.27441	0.398659	0.83914	41.2566	0.40183	-0.0800729
2	23644	68.2788	23493.3	51.4774	0.357035	30.754	0.877152	0.472925	64.9384	0.597427	11110.6	45.1535	66.6108	62.3618	0.782782	132.126	5.70793	1298.29	8916.74	0.0364631	4.88429	0.0549099	138.678	1.06346	25.1371	18253.8	0.000367785	0.00783476	11.4705	22.941	3.26435	-0.546346	0.228186	0.996516	0.166339	1.45689	1.53276	0.467766	0.850856	0.96542	0.678353	0.0280432	131.595	2.19351	0.398069	0.751637	29.022	0.38754	-0.0777149
2	18854	68.1322	18743.8	48.6038	0.434182	26.2231	0.709293	0.419301	53.2353	0.539528	7859.28	34.4743	58.6941	60.8276	0.632084	55.8494	5.65655	1030.03	7713.82	0.0262255	1.53195	0.0546318	169.175	3.12838	25.5392	9347	0.000656294	0.0190888	7.44128	14.8826	2.89055	-0.390799	0.263701	0.995344	0.200077	0.952432	1.3381	0.459477	0.552372	0.960245	0.72165	0.145432	55.4607	2.05467	0.413526	0.564298	17.0987	0.393399	-0.084231
1	3906	31.8434	3877.96	24.4221	0.66041	14.1086	0.7954	0.466089	27.8568	0.577698	1807.48	19.4254	25.4951	22.2036	0.283727	6.49283	5.12033	259.214	1892.9	0.0164384	0.135579	0.066363	167.782	31.4251	17.7852	1051.69	0.00416066	0.18692	2.48467	4.96935	2.13462	0.0391784	0.290414	0.979772	0.25366	0.532686	1.03811	0.483155	0.261791	0.916485	0.750294	0.0325428	6.18268	1.5629	0.211328	0.275401	0.796185	0.233782	-0.0528801
2	4073	41.7852	4022.62	30.6335	0.453383	13.107	0.805343	0.67068	32.1403	0.427864	2697.89	24.6705	38.2753	38.2753	0.578599	20.3508	5.60674	228.92	1571.29	0.0332573	0.709583	0.0562043	132.666	7.06739	24.1596	2643.38	0.00255572	0.0564224	4.44955	8.8991	2.98657	0.0144551	0.243605	0.986277	0.179	0.929755	1.37826	0.471296	0.47612	0.930154	0.699726	0.0871976	19.8501	2.05286	0.335897	0.516344	6.2978	0.333369	-0.0699952
2	30835	70.9507	30691.1	48.5171	0.392322	30.3926	0.923963	0.393705	59.6406	0.62643	12083.2	44.828	55.0364	63.8905	0.519288	42.469	5.5171	1794.37	12873	0.0264123	1.16075	0.0581928	156.191	3.83224	22.9876	6536.65	0.000883014	0.0249604	6.47921	12.9584	2.82174	0.161128	0.256017	0.99492	0.199732	0.885149	1.31967	0.480648	0.461889	0.956125	0.708609	0.0671038	42.0144	1.94897	0.396931	0.476779	7.54586	0.326661	-0.0698365
1	960	34.4674	918.375	31.0538	0.481656	5.71574	0.554465	1.03294	19.8494	0.184059	948.624	17.2183	30.0666	30.5941	1.12147	42.6031	5.46873	66.3458	302.533	0.0775113	3.64068	0.0691102	75.15	1.88999	16.7231	3123.28	0.00345322	0.0295236	6.43788	12.8758	3.60646	-1.50851	0.193813	0.988784	0.128209	1.74834	1.67273	0.488193	0.914949	0.935234	0.624607	0.0249225	41.4791	2.37727	0.405186	0.90678	22.5002	0.430674	-0.0756729
1	8028	61.8142	7907.38	52.9423	0.35601	21.2552	0.684935	0.681833	50.1597	0.401479	5391.51	36.262	59.4054	48.8365	0.663751	56.8073	5.67014	446.577	3056.31	0.0384804	2.11243	0.0556274	130.034	2.32473	24.7184	7436.8	0.00102812	0.0188198	7.50468	15.0094	3.1228	-1.15804	0.233284	0.991581	0.172439	1.06799	1.4391	0.468691	0.568587	0.945041	0.692355	0.111377	56.3897	2.13672	0.385092	0.603499	15.2081	0.346786	-0.0691784
1	6989	48.1456	6916.75	37.4139	0.435959	17.5607	0.761983	0.582198	41.5933	0.469363	4026.92	28.5088	44.4185	37.9473	0.458517	42.836	5.43009	421.685	2999.26	0.0289325	1.24508	0.0603355	143.702	3.48707	21.3196	6076.01	0.00105015	0.0246031	6.51028	13.0206	2.67558	0.231537	0.255114	0.993774	0.209597	0.778053	1.25405	0.484163	0.402012	0.951432	0.719196	0.0747399	42.4162	1.87939	0.336087	0.421478	5.06361	0.314005	-0.0654979
2	15336	73.6342	15243.2	70.8194	0.413147	17.9553	0.526201	0.472085	54.0833	0.253536	7196.1	37.2652	71.5891	61.8466	0.738481	73.0994	5.60069	884.29	5792.61	0.0355427	2.72132	0.057661	132.541	1.87647	22.8517	9521.69	0.000712848	0.0145284	8.50337	17.0067	3.1845	0.298608	0.231321	0.994748	0.168567	1.23013	1.48624	0.481547	0.653574	0.955637	0.675551	0.0525807	72.3468	2.13184	0.415704	0.654599	18.8511	0.373089	-0.074837
2	123054	109.663	122906	79.6602	0.532414	45.8674	0.803547	0.182688	100.767	0.575789	22453.5	64.0107	93.8616	94.3027	0.260299	20.1502	5.12891	8306.08	61201.3	0.00717286	0.147783	0.0674995	242.656	12.8584	18.1797	4807.48	0.000392502	0.0523077	4.46364	8.92728	2.00445	0.0412176	0.319559	0.991301	0.267738	0.435832	0.960132	0.426442	0.236526	0.946264	0.785294	0.15389	19.9639	1.55673	0.40565	0.257724	0.749159	0.215981	-0.0652765
2	9672	56.9298	9594.83	53.2763	0.402099	20.4367	0.604658	0.565986	52.6118	0.383599	5430.54	32.214	56.921	54.9181	0.467505	42.7888	5.39125	596.163	4048.32	0.0289216	1.21872	0.061638	136.59	3.30407	20.3637	5795.96	0.000920653	0.0246913	6.50489	13.0098	2.75826	0.0343268	0.249451	0.990281	0.199524	0.818942	1.28975	0.489092	0.403383	0.939175	0.706327	0.0452194	42.3349	1.89865	0.256438	0.430693	3.69605	0.289874	-0.0625498
1	11598	53.591	11535.2	39.7924	0.537052	19.516	0.792523	0.398528	47.5184	0.490446	4597.11	31.5364	47.0106	37.2022	0.400197	30.6369	5.29692	734.656	5136.77	0.022739	0.720727	0.0633434	157.879	5.38354	19.7401	4793.62	0.00114711	0.0347143	5.49791	10.9958	2.53828	-0.0402376	0.267322	0.991529	0.220559	0.707882	1.20621	0.490528	0.348472	0.94299	0.721865	0.0371961	30.2418	1.77821	0.262225	0.36869	2.54659	0.290499	-0.0621597
2	15276	75.5248	15162.6	62.4411	0.447644	21.4759	0.425497	0.436476	45.8912	0.343939	6618.12	26.5685	59.8415	71.3092	0.580052	72.7811	5.41413	962.662	6190.06	0.0303899	2.23403	0.063018	139.959	1.97278	19.8499	10086.5	0.000580942	0.0142905	8.49862	16.9972	2.93541	0.43363	0.242546	0.995759	0.189449	0.979226	1.37517	0.490091	0.509323	0.959315	0.69471	0.0584199	72.2606	2.0003	0.3192	0.523692	9.40443	0.319193	-0.0642823
2	18504	75.8815	18403.3	54.2189	0.458974	19.0886	0.80948	0.399083	51.923	0.352066	7344.46	43.8891	61	62.0967	0.744546	183.435	5.61833	1043.49	7548.9	0.0300848	5.70379	0.0563929	164.5	0.906242	24.5129	30062.3	0.000229964	0.00567164	13.5115	27.023	2.90575	0.117285	0.240271	0.998006	0.197237	1.09446	1.36566	0.466354	0.663257	0.974006	0.714564	0.114159	182.638	2.03847	0.536061	0.62462	51.7411	0.380123	-0.0787864
2	13734	67.2533	13616.2	49.2952	0.382276	25.1318	0.900586	0.529771	55.2268	0.509824	7213.46	44.3945	64.3506	48.6621	0.425393	56.4484	5.34022	855.052	6028.37	0.0237568	1.37686	0.0622581	146.537	2.67644	19.9054	8176.26	0.000540746	0.0183645	7.48517	14.9703	2.61451	-0.0701346	0.264346	0.993872	0.215708	0.763986	1.24586	0.483805	0.390722	0.951647	0.719991	0.0386872	56.0448	1.82254	0.452906	0.399024	3.86614	0.304621	-0.0653239
1	3636	39.8121	3557.71	35.1945	0.397579	13.121	0.77202	0.796777	39.1152	0.372815	2834.7	27.1708	39.8121	31.9531	0.479295	20.8086	5.37802	231.656	1508.3	0.0318836	0.668999	0.0637118	119.228	6.0908	18.9966	2468.18	0.00241751	0.0535294	4.5101	9.02019	2.83277	0.108219	0.2503	0.987379	0.194044	0.848517	1.31376	0.482229	0.41905	0.931848	0.704124	0.076388	20.3757	1.95724	0.266422	0.458958	4.34637	0.319323	-0.0670542
1	5766	45.6289	5724.21	39.931	0.494823	13.8639	0.59934	0.546339	37.4833	0.347197	3127.36	23.9322	39.0512	31.7805	0.590115	20.7279	5.43067	350.356	2150.48	0.0372256	0.798405	0.0607624	118.562	6.09577	20.5227	2446.32	0.00273685	0.0553106	4.49393	8.98786	3.18761	-0.0867773	0.208437	0.979071	0.154671	1.10233	1.4731	0.483333	0.522618	0.911965	0.664364	0.0256507	20.2111	2.10704	0.217485	0.566821	4.95506	0.227836	-0.0487757
1	18516	58.7963	18455.3	49.8268	0.528682	21.0826	0.668329	0.346138	46.5725	0.423118	6388.09	33.3007	53.1507	45.31	1.22787	73.1294	5.76634	1115.5	5624.77	0.0502857	3.95329	0.0602451	105.195	1.49673	21.4009	7556.06	0.000972304	0.0149494	8.4682	16.9364	3.8945	2.10976	0.172676	0.99453	0.111527	2.06253	1.77456	0.474522	1.05778	0.95346	0.602816	0.0332666	71.7549	2.4935	0.48132	1.07574	48.2244	0.311469	-0.0576951
2	11300	59.1016	11203.1	52.7745	0.441896	14.4491	0.647896	0.489085	49.0408	0.27379	5479.28	34.1924	58.7963	45.8912	0.778048	42.3942	5.68717	652.057	4008.56	0.0362766	1.5642	0.0577042	125.181	3.05222	22.8807	5304.38	0.00117832	0.0258741	6.45291	12.9058	3.35302	-0.552664	0.215652	0.991413	0.154977	1.2936	1.53321	0.48271	0.660303	0.943215	0.66245	0.0782244	41.6987	2.23233	0.312616	0.705443	14.2573	0.35579	-0.0710424
1	2526	44.0114	2427.5	44.6204	0.307549	12.067	0.674109	1.16999	40.0125	0.270437	2840.16	30.079	43.2666	36.2215	1.77679	70.3793	5.91909	198.444	641.56	0.0899102	6.33697	0.0785606	62.3135	0.895225	16.6039	4544.88	0.00217509	0.0166353	8.37722	16.7544	4.412	-3.59264	0.16112	0.986685	0.0859872	2.84044	1.96218	0.448008	1.4958	0.930901	0.575863	0.141991	70.4342	2.86402	0.485632	1.67583	93.7785	0.492748	-0.0864531
2	10656	55.254	10588.3	50.3978	0.392936	22.2294	0.673561	0.560471	54.231	0.441079	5934.46	33.946	55.109	43.8292	0.835407	132.645	5.61089	634.361	3928.11	0.0391706	5.22611	0.0595309	122.383	0.935834	21.2838	16162.8	0.000430068	0.00784935	11.4884	22.9768	3.23523	-0.557494	0.227804	0.996112	0.166817	1.30091	1.50388	0.485161	0.702184	0.961757	0.671672	0.0834556	132.052	2.15935	0.608258	0.720107	37.9872	0.419939	-0.0849016
2	6822	47.2123	6735.92	38.8162	0.404531	16.7512	0.817828	0.632995	46.0435	0.431552	4263.8	31.745	47.1699	38.2753	0.865053	31.0715	5.63024	413.996	2398.71	0.04523	1.55459	0.0606854	112.374	3.84679	21.4181	3436.69	0.00243244	0.0377956	5.49728	10.9946	3.42262	0.234837	0.212451	0.992034	0.151437	1.41165	1.57504	0.479147	0.738553	0.945648	0.656642	0.0769215	30.2829	2.28057	0.371	0.768584	19.1488	0.338249	-0.0666604
2	3350	41.2189	3299.71	40.5677	0.412723	11.9717	0.535165	0.787047	39.4081	0.295104	2597.02	21.7104	35.8469	26.9258	2.20506	154.65	5.95864	261.168	757.853	0.101343	15.447	0.0779607	58.7337	0.385554	14.7155	9127.78	0.00116281	0.00727655	12.3685	24.737	4.73634	-6.13034	0.124834	0.990487	0.0648556	3.65696	2.11794	0.446795	1.83541	0.939066	0.527985	0.0783307	153.143	2.96915	0.510266	1.99191	146.802	0.449243	-0.0666959
2	5040	52.9245	4935.54	48.3831	0.384429	14.1743	0.519935	0.738851	41.6773	0.292959	3646.63	25.1561	38.4187	48.4665	1.56865	69.6246	5.74267	425.475	1176.53	0.0912854	6.50741	0.0844196	53.1413	0.813114	12.4095	3615.84	0.00181786	0.016312	8.26447	16.5289	4.54867	-0.735164	0.128251	0.983594	0.0626684	2.93188	2.01778	0.447523	1.21249	0.915651	0.512129	0.0142162	68.3264	2.80813	0.222459	1.49072	36.8504	0.275934	-0.044546
2	11825	51.9711	11756.7	39.5036	0.417718	24.5386	0.791503	0.509142	48.0833	0.621173	5985.83	31.2672	49.7695	40.3113	0.820868	72.6438	5.73336	671.451	4131.11	0.0411055	3.0735	0.0567823	124.758	1.76235	23.5455	8997.56	0.000726562	0.0146407	8.48296	16.9659	3.39166	0.411224	0.209061	0.99455	0.148877	1.26932	1.52987	0.478896	0.654138	0.953978	0.664267	0.114656	72.0476	2.27915	0.462531	0.721665	19.9894	0.333204	-0.0638559
2	9888	53.0189	9817.88	38.9552	0.510645	21.3284	0.710356	0.442275	44.0114	0.547512	4342.2	27.672	43.4166	43.4626	0.960582	183.571	5.67572	574.22	3470.07	0.0425669	7.97269	0.0580725	122.37	0.684003	23.1979	22048.4	0.000371845	0.0056797	13.4979	26.9959	3.40911	0.43639	0.21539	0.997162	0.147636	1.58126	1.56882	0.485986	0.891809	0.967434	0.653649	0.0692918	182.258	2.25835	0.585971	0.853588	67.1729	0.404532	-0.0776735
2	7764	54.5802	7696.38	41.8331	0.481715	14.8479	0.778185	0.50847	52.469	0.354931	3913.37	32.5539	52.1728	35.6931	0.475861	42.4968	5.38816	488.122	3336.59	0.0237108	0.997634	0.0628699	144.976	3.50341	19.4633	6161.61	0.00094582	0.0251197	6.48611	12.9722	2.69505	-0.46488	0.261146	0.992302	0.211648	0.799068	1.26129	0.488586	0.408949	0.946283	0.715525	0.092064	42.1116	1.88876	0.379192	0.441556	7.55101	0.348556	-0.0753726
2	20496	76.8635	20398.2	66.8419	0.440967	20.8964	0.74878	0.401372	70.1783	0.312625	8187.29	50.0499	74.8131	72.1734	1.17196	273.709	5.74263	1159.24	7375.11	0.0418606	11.3798	0.0565593	134.763	0.496921	23.8626	36757.6	0.000218554	0.00384206	16.5138	33.0275	3.38344	-2.95672	0.225342	0.997086	0.163768	1.75082	1.59181	0.477584	1.05442	0.968875	0.665459	0.0822391	272.8	2.26085	0.472251	0.970527	113.226	0.432813	-0.0866428
2	13134	67.2161	13037.3	49.3901	0.391273	22.5751	0.778214	0.525141	55.7136	0.457078	6846.41	38.4361	58.6686	43.9659	0.581121	30.7324	5.56265	770.504	5188.68	0.0325294	1.0622	0.0586649	135.204	4.65573	22.2145	4084.67	0.00152704	0.0357865	5.49472	10.9894	3.05974	0.190783	0.233391	0.991819	0.176955	1.0396	1.41406	0.477929	0.543849	0.945111	0.690866	0.0665687	30.2308	2.08251	0.361699	0.558591	8.40937	0.313747	-0.0648119
2	2646	45.3762	2529.83	45.7361	0.307219	13.9517	0.698702	1.15524	41.1947	0.305048	2922.56	31.9559	43.9318	37.9473	0.636927	71.2706	5.43779	170.929	1047.36	0.0489597	3.47217	0.064599	96.9985	1.41466	19.9226	6751.72	0.0011946	0.0149441	8.42039	16.8408	3.05698	-0.244294	0.279241	0.993214	0.179374	1.01953	1.41822	0.467385	0.546659	0.950157	0.696562	0.132229	70.9834	2.12273	0.387982	0.589696	15.0012	0.358177	-0.0689064
2	8693	52.5452	8641.67	48.0787	0.456999	16.7375	0.561021	0.515667	39.2938	0.348128	4456.23	26.9731	46.0977	42.7551	0.675999	42.4287	5.5242	531.169	3298.85	0.0368321	1.6385	0.061103	126.322	3.0956	20.6411	5307.34	0.00136663	0.0255996	6.46856	12.9371	3.16222	0.00718051	0.234472	0.99203	0.170241	1.20946	1.48138	0.484313	0.633765	0.945776	0.674874	0.0259383	41.859	2.10807	0.338677	0.621431	11.1312	0.370878	-0.0718794
2	35202	77.2787	35125.8	65.0199	0.489063	25.8641	0.634291	0.301933	58.1378	0.397788	10605.6	41.2415	75.8947	73.7564	0.475059	42.471	5.38881	2183.48	14669.9	0.0239971	1.04204	0.0620272	154.626	3.76425	20.7473	6521.42	0.000690528	0.0247839	6.48414	12.9683	2.8082	-0.0377108	0.253194	0.991449	0.197287	0.88867	1.3272	0.489822	0.441314	0.942878	0.699591	0.0152146	42.0523	1.90494	0.32352	0.4526	4.19059	0.314587	-0.0674458
1	8946	54.2402	8888	49.1483	0.428765	14.1648	0.691526	0.544499	47.676	0.288204	4839.51	33.9874	50.5371	38.2753	0.392233	20.4626	5.29239	576.232	3976.46	0.0239424	0.527969	0.0644122	143.691	7.52994	18.8592	2891.99	0.00163535	0.0531979	4.48343	8.96687	2.57091	0.0576073	0.267984	0.988872	0.218584	0.743973	1.23067	0.488209	0.3704	0.935832	0.718919	0.0245523	20.1105	1.78788	0.26775	0.381285	2.67735	0.30079	-0.0656779
1	1260	38.1314	1166.58	36.9944	0.293031	8.2733	0.672283	1.56771	36	0.223637	1828.86	24.8707	37.1214	26	0.961638	19.2746	5.49784	100.8	399.579	0.0715613	1.45201	0.08	64.8	3.72022	14.2998	1261.42	0.00736172	0.0690017	4.29973	8.59946	3.45757	0.104556	0.204463	0.985767	0.130403	1.21706	1.53944	0.457488	0.598503	0.927411	0.661762	0.173873	18.6498	2.37613	0.317769	0.769423	19.883	0.374391	-0.0787679
1	1704	42.9418	1655.33	45.0921	0.465094	7.7665	0.382359	0.878985	22.3607	0.172236	1455.01	17.2414	31.0483	37.6431	2.98942	96.7177	6.11979	129.32	369.86	0.102294	10.5471	0.0758923	63.4331	0.720179	17.3621	5794.55	0.00212576	0.0126096	9.71758	19.4352	4.8713	7.31412	0.137644	0.98818	0.0662023	4.10803	2.17476	0.425227	2.12691	0.934382	0.530801	0.181357	94.9146	3.12735	0.479198	2.53602	261.427	0.558692	-0.100232
1	1550	41.0122	1498.25	42.2792	0.376411	13.4547	0.399086	1.12278	39.0128	0.318235	1682.2	16.8731	41	20.3961	1.0527	42.5097	5.56328	116.204	481.698	0.0719403	3.01374	0.0749702	68.0116	1.67632	14.6368	2912.86	0.00305483	0.027833	6.44167	12.8833	3.7937	-1.8787	0.175617	0.983342	0.111213	1.82149	1.72599	0.47185	0.911405	0.921533	0.615386	0.0629925	41.5645	2.47514	0.458138	0.979568	28.4284	0.411087	-0.0734737
2	14454	71.9514	14353.2	62.7183	0.40369	14.579	0.8217	0.492931	54.231	0.232453	7075.14	51.5356	70.5762	60.4152	0.964247	42.7532	5.75557	844.96	4840.16	0.0447174	2.02236	0.0584585	116.171	2.84521	22.5067	4914.46	0.00169303	0.0266584	6.47299	12.946	3.59072	0.070185	0.201759	0.99118	0.138142	1.57229	1.63471	0.478876	0.818087	0.942798	0.642952	0.0831781	41.9802	2.36747	0.31191	0.866772	26.5948	0.352004	-0.0676755
2	13260	58.4979	13163.3	43.2659	0.472422	22.8955	0.805495	0.433544	51.3517	0.529181	5706.86	34.8504	56.8595	43.6807	0.610741	41.9044	5.55913	772.35	5058.96	0.0317672	1.32833	0.0582466	136.614	3.37381	22.3559	5694.29	0.00103741	0.0256065	6.44186	12.8837	3.10872	-0.346872	0.227858	0.990171	0.170606	1.02703	1.41985	0.488237	0.512788	0.938865	0.682544	0.0827204	41.5467	2.1085	0.262437	0.562587	7.56844	0.291215	-0.0591822
2	2910	45.7056	2818.92	40.8405	0.334725	12.0024	0.89021	1.02275	37.054	0.293886	2883.04	36.3566	45.607	36.8782	1.5978	55.5471	5.88475	216.045	766.082	0.0728433	3.6968	0.0742422	70.3904	1.31101	17.2358	3983.42	0.00270331	0.0225537	7.40913	14.8183	4.30672	-5.55809	0.161486	0.984728	0.0880634	2.40402	1.87611	0.456791	1.23578	0.925736	0.591143	0.186585	55.1843	2.82795	0.413285	1.49025	73.8528	0.466571	-0.0840605
1	5883	44.1248	5839.79	33.2635	0.476534	14.3145	0.831843	0.563539	37.6563	0.430336	3290.95	27.67	40.2244	30	1.90882	74.9658	6.27585	355.819	1464.48	0.0606529	4.60511	0.0604826	101.117	1.44461	26.2917	7325.75	0.00174263	0.0156425	8.55019	17.1004	4.4936	-1.06345	0.161598	0.989558	0.0869395	2.85533	1.9666	0.435015	1.5336	0.939519	0.587736	0.191819	73.4475	2.93096	0.419649	1.76932	111.811	0.506806	-0.094354
2	34292	97.903	34101.9	84.4409	0.343301	27.8703	0.583893	0.434394	80.4301	0.330057	14813.6	49.3044	81.3941	71.1758	0.859398	156.632	5.68169	1987.77	12933.9	0.03226	4.98002	0.0579659	138.553	0.894027	22.4461	21662.8	0.000264734	0.00662273	12.4874	24.9748	3.27613	-2.28614	0.227806	0.996225	0.170996	1.42777	1.51174	0.476484	0.835583	0.964071	0.680798	0.126576	156.042	2.22827	0.511359	0.82029	57.586	0.422954	-0.0868926
2	2454	42.0951	2364.92	41.4443	0.349855	11.9038	0.70897	1.03751	36.3456	0.287224	2453.62	29.3828	38.6005	32.311	0.97638	29.9185	5.74461	165.381	757.866	0.060136	1.73719	0.0673923	84.5493	2.96797	19.6595	2551.38	0.00390957	0.040198	5.42701	10.854	3.70582	-0.82374	0.189263	0.98284	0.121118	1.50043	1.64329	0.468334	0.748859	0.920969	0.639745	0.136804	29.5786	2.46855	0.31303	0.876032	18.4775	0.375043	-0.0673326
1	13110	68.7386	13017.6	56.0286	0.460922	17.6722	0.571148	0.446012	49.0306	0.315414	5806.01	32.0006	59.5483	56.5155	0.863581	73.3212	5.66476	740.946	4990.56	0.0360022	2.75354	0.0565176	142.202	2.01038	24.0612	10239.7	0.000698406	0.0146121	8.50786	17.0157	3.16528	1.90873	0.232163	0.995251	0.176733	1.27871	1.47264	0.476934	0.734121	0.959323	0.686368	0.133853	72.49	2.16229	0.488059	0.745644	48.6704	0.395494	-0.0802597
2	35470	70.0357	35375.6	56.4132	0.485143	26.6793	0.796653	0.303655	57.8705	0.472927	10742	44.9417	67.2681	61.8466	0.432604	156.33	5.23299	2441.27	15977.5	0.0180375	2.77951	0.0688262	168.034	1.08627	17.6866	26171.1	0.000163866	0.00650886	12.4874	24.9747	2.50311	-0.668524	0.270282	0.9975	0.228062	0.740623	1.18695	0.490629	0.393258	0.968629	0.727745	0.0792483	155.967	1.77921	0.444877	0.40347	14.9185	0.319759	-0.0710763
2	8076	43.6807	8029.88	34.2938	0.511941	14.8018	0.990312	0.471731	35.0143	0.431617	3787.94	33.9616	42.19	38.6264	0.756138	55.8991	5.58733	471.022	3045.89	0.039231	2.22967	0.0583237	129.156	2.38339	22.3836	7162.57	0.00108838	0.0196392	7.43716	14.8743	3.19361	-0.769255	0.232064	0.992194	0.168891	1.18445	1.47101	0.49061	0.619301	0.9459	0.674267	0.095111	55.3788	2.1758	0.360232	0.659604	17.3062	0.309961	-0.0603996
2	8095	54.3875	8023.88	44.0656	0.455731	18.633	0.611639	0.530047	39.3954	0.422848	4253.03	26.9522	53.535	37	1.13721	57.3826	5.89784	465.948	2599.9	0.0463725	2.82045	0.05756	115.593	2.10469	23.2977	6546.72	0.00116186	0.0195256	7.49912	14.9982	3.76186	-1.17	0.19542	0.990195	0.13332	1.7774	1.68084	0.47247	0.983298	0.94177	0.643664	0.169029	56.4186	2.51688	0.425032	1.07049	50.0888	0.453061	-0.086162
2	12828	59.6238	12729.4	39.3634	0.462108	24.7165	0.81595	0.4482	48.1664	0.627906	5705.32	32.1186	51.4296	44.6878	0.586464	110.473	5.45482	779.089	5316.74	0.0307389	3.43375	0.0607334	148.067	1.3635	21.2603	16258.9	0.000382091	0.00949866	10.4862	20.9723	2.78208	-0.246017	0.255415	0.996097	0.205085	0.910294	1.30547	0.491139	0.493223	0.961587	0.709373	0.0740871	110.001	1.93766	0.426565	0.496203	15.0255	0.348913	-0.0708718
2	18228	57.1752	18116.3	40.687	0.401896	28.2791	0.966734	0.458156	50.8035	0.69504	8300.1	39.3335	56.0803	50.2892	0.616443	71.8905	5.4683	1111.21	7402.32	0.029708	2.11904	0.0609617	141.034	2.01296	20.7335	10053.2	0.000573274	0.0145806	8.45193	16.9039	2.88429	-1.25108	0.252608	0.99456	0.194854	0.950647	1.34957	0.491294	0.498121	0.954477	0.699407	0.0976172	71.4908	1.98846	0.43926	0.530931	14.8998	0.338922	-0.0694041
2	4464	56.0089	4358.88	45.2481	0.33721	13.1586	0.821181	0.877927	43.0465	0.29081	3826.78	37.1568	52.8015	48.3735	1.06776	30.0403	5.80691	292.83	1330.45	0.059496	1.75444	0.0655981	87.3974	3.08247	20.0427	2646.15	0.00404996	0.041257	5.42819	10.8564	3.78439	-1.1306	0.181919	0.982419	0.117048	1.53621	1.64719	0.482465	0.746546	0.918957	0.63051	0.168782	29.6317	2.52542	0.306542	0.934288	23.7431	0.36421	-0.0668947
1	9396	42.2493	9336.96	29.4667	0.581719	22.7668	0.93101	0.394793	37.6563	0.772627	3686.16	27.4338	39.4081	32.5576	0.453608	20.862	5.40012	569.938	3979.32	0.0263883	0.595301	0.0606575	152.226	7.81789	20.968	3129.14	0.00205994	0.0531926	4.51713	9.03426	2.72214	0.0865782	0.256648	0.988163	0.204641	0.79292	1.27101	0.49083	0.389911	0.933531	0.709857	0.0585707	20.4298	1.88701	0.269935	0.421787	3.71133	0.300151	-0.0625349
2	7110	64.6684	7046.04	51.7214	0.457381	14.3261	0.614077	0.551516	54.9181	0.276985	3886	31.7609	53.1507	42.19	1.13654	71.8242	5.92268	395.624	2387.24	0.0444206	3.11374	0.0556434	122.293	1.75776	24.5475	8714.67	0.00100938	0.0155453	8.4101	16.8202	3.69921	-3.2347	0.215429	0.991279	0.142451	1.84146	1.67527	0.461384	1.07267	0.946722	0.65505	0.166242	70.9133	2.48455	0.448889	1.10413	61.3155	0.486023	-0.0966437
2	9035	48.0937	8985.17	32.7909	0.507133	19.2771	0.914258	0.458691	45.793	0.58788	4121.42	29.9794	37.3363	39.0512	0.705306	72.6837	5.59052	532.55	3430.96	0.0326327	2.34523	0.0589429	136.584	1.92665	21.7468	9854.41	0.000633226	0.0145892	8.49143	16.9829	3.15165	-0.413605	0.230969	0.993526	0.173962	1.14453	1.44746	0.484025	0.615888	0.951318	0.685097	0.0975386	72.1704	2.14378	0.39632	0.638266	17.2927	0.376277	-0.0753257
2	6714	42.4971	6670.17	31.6938	0.574214	16.8397	0.796172	0.447402	40.05	0.531323	2984.25	25.2337	42.45	34	0.430738	42.1211	5.32759	410.444	2920.05	0.0274878	1.16989	0.0611326	148.885	3.68954	20.8993	6156.31	0.000980163	0.0249718	6.46014	12.9203	2.65062	-0.0574898	0.269544	0.992376	0.2121	0.789353	1.26394	0.491537	0.397008	0.945921	0.712764	0.0186033	41.7416	1.83267	0.38377	0.402831	3.11418	0.283165	-0.0580264
1	2670	35.623	2633.08	32.2617	0.571371	12.9637	0.518732	0.61293	24.7386	0.401829	1613.9	16.7352	30	31.0161	0.372694	12.1502	5.36807	158.627	1216.79	0.0230259	0.271903	0.0594108	151.769	14.0707	21.98	1796.65	0.00378635	0.0987832	3.4381	6.87619	2.41184	-0.319846	0.283562	0.976844	0.233078	0.626768	1.1448	0.479124	0.318372	0.911987	0.738705	0.0909886	11.8536	1.74463	0.335887	0.346474	2.75096	0.309508	-0.0676035
1	3684	42.9185	3633.25	33.5942	0.483515	10.2526	0.76206	0.650593	32.249	0.30519	2363.77	25.6008	31.9061	33.541	0.860357	19.3616	5.7158	227.971	1239.4	0.0400467	0.877769	0.0618813	107.824	6.33393	21.7436	1998.23	0.00373772	0.0669032	4.32109	8.64218	3.53835	0.113783	0.236618	0.986467	0.136961	1.46463	1.58877	0.479704	0.753332	0.930099	0.649792	0.0967091	18.7558	2.37205	0.384351	0.816116	17.8536	0.412637	-0.0826724
2	9822	56.1694	9711.67	44.405	0.376372	22.327	0.768315	0.602238	49.0918	0.502805	5848.74	34.1171	54.6717	43.9659	0.907379	72.5839	5.76658	550.246	3553.72	0.0424809	3.20787	0.0560218	126.533	1.79459	24.3258	9091.46	0.000890099	0.0148035	8.4686	16.9372	3.33956	0.286565	0.225431	0.995467	0.161684	1.38631	1.51739	0.475748	0.797632	0.960149	0.678031	0.168657	71.8619	2.27786	0.550668	0.837872	60.8041	0.441368	-0.0884824
2	13785	64.8074	13652.7	57.8741	0.365857	17.301	0.764861	0.553053	56.0892	0.298942	7550.64	44.2656	61.2944	44.7214	0.515872	71.7771	5.42414	840.431	5643.03	0.0314515	2.26526	0.060967	134.874	1.92121	20.9154	9617.36	0.000624629	0.0145789	8.44785	16.8957	2.86025	-0.18568	0.247211	0.994763	0.192315	0.913236	1.3409	0.487204	0.467386	0.954801	0.699864	0.0382877	71.3865	1.94948	0.400481	0.476971	7.20451	0.288677	-0.0614418
2	16546	70.5549	16476.7	46.7868	0.565089	22.9135	0.570218	0.336313	37.3363	0.489742	5541.34	26.6787	54.7449	59.0931	0.483839	55.9551	5.35019	1061.79	7260.94	0.0210621	1.1767	0.0641722	164.909	3.03431	19.5886	9138.78	0.000593717	0.0187605	7.45687	14.9137	2.59789	-0.206911	0.272747	0.995441	0.22203	0.80134	1.22905	0.488054	0.433037	0.958763	0.723198	0.0719564	55.6392	1.83525	0.43445	0.434952	9.61335	0.354502	-0.0765855
2	10945	50.1797	10895.4	39.2932	0.58396	15.344	0.807819	0.373554	34.4819	0.390501	4070.01	31.7418	44.4072	48.1041	0.659748	42.0959	5.53989	641.429	4177.86	0.0326819	1.37594	0.0586047	141.25	3.49073	23.0914	5881.36	0.00132031	0.0260477	6.45225	12.9045	3.12636	-0.647318	0.234899	0.989305	0.171757	1.13627	1.45494	0.482559	0.585875	0.93748	0.678789	0.0456016	41.6625	2.0972	0.304632	0.599165	10.9158	0.316132	-0.0675182
2	2917	28.931	2891.29	25.7577	0.644956	11.2262	0.71284	0.526328	24.1868	0.435838	1521.77	18.3611	26.8328	26.8328	0.649267	42.6212	5.48882	173.626	1184.73	0.0314517	1.36553	0.0595221	141.9	3.41437	21.7428	6063.06	0.00184418	0.0259702	6.49431	12.9886	2.93817	-0.444386	0.251403	0.992931	0.194704	1.0724	1.40415	0.471418	0.594987	0.950519	0.701543	0.0726959	42.2196	2.02898	0.375858	0.579657	13.2279	0.404823	-0.0841083
2	2826	47.0213	2746.04	46.7732	0.418161	13.8176	0.48062	0.825857	44.2832	0.295417	2267.84	22.4801	46.1411	26.4197	1.10176	54.9678	5.80971	176.689	873.058	0.0534039	2.78169	0.0625228	95.1507	1.77414	20.9203	5288.71	0.00163594	0.0213413	7.40739	14.8148	3.73135	-2.95857	0.191786	0.989174	0.122977	1.68647	1.65074	0.48085	0.912171	0.93804	0.64191	0.154047	55.0319	2.51761	0.498152	1.00489	45.9457	0.438606	-0.0806482
1	2394	47.9687	2317.58	43.2593	0.443389	12.0284	0.578944	0.824177	40.6079	0.278054	1910.1	25.0447	46.2277	36.6742	1.46234	73.2657	5.83812	153.608	729.545	0.0609175	4.60423	0.0641638	91.6157	1.28796	20.434	6733.18	0.00147689	0.0165598	8.5183	17.0366	3.79913	-2.41442	0.192779	0.990597	0.122451	2.02017	1.7063	0.474652	1.11428	0.942624	0.626926	0.13619	72.7514	2.53308	0.60326	1.19922	97.5749	0.5148	-0.106409
1	1170	32.8938	1129.17	35.919	0.425766	9.17768	0.599925	1.09075	29.7321	0.255511	1231.64	21.5487	32.7567	23.7697	1.2693	54.3598	5.60084	94.4291	322.644	0.0747813	3.95591	0.0807086	62.2769	1.16957	14.1584	3491.74	0.00247584	0.0229484	7.34414	14.6883	4.03089	-3.4705	0.159035	0.982101	0.0945879	1.96132	1.74894	0.477807	0.923211	0.916464	0.59181	0.179432	54.1539	2.67611	0.428355	1.19792	45.0839	0.469994	-0.0892463
2	5885	53.1601	5811.83	47.6982	0.3875	20.1254	0.47508	0.694131	38.0789	0.421933	4034.17	22.6605	38.6005	45	0.502616	55.8527	5.35781	370.134	2553.55	0.0277754	1.5392	0.0628945	133.541	2.48207	19.5178	7329.74	0.000771657	0.0191308	7.44906	14.8981	2.71119	-0.335769	0.271986	0.993208	0.21333	0.860422	1.29444	0.476026	0.469443	0.950766	0.718743	0.0715938	55.5237	1.89903	0.369531	0.46539	8.97656	0.357308	-0.0751967
1	4536	46.7119	4475.12	45.0093	0.395948	11.191	0.654843	0.741158	46.2709	0.248639	3316.77	29.474	45.2769	33.541	0.617451	20.0602	5.51634	289.844	1705.08	0.0371439	0.752664	0.0638986	108.454	5.90118	18.798	2143.87	0.00345108	0.0593532	4.42138	8.84276	3.13783	-0.419157	0.222678	0.985431	0.165235	0.985863	1.3991	0.49774	0.475658	0.925576	0.679626	0.132431	19.6269	2.15411	0.326026	0.571095	8.00886	0.302015	-0.0600034
1	1752	32.0312	1719.88	27.1881	0.468876	7.14203	0.800426	0.860849	23.3452	0.262689	1480.55	21.7621	31.241	25	1.48859	39.855	5.83366	115.605	500.677	0.060746	2.43112	0.0659846	86.2831	2.2451	19.9982	3656.17	0.00261054	0.0349043	6.2345	12.469	3.98092	-7.04747	0.182935	0.977309	0.106212	2.06781	1.78599	0.457711	1.06066	0.911829	0.613645	0.202047	39.1716	2.70493	0.355321	1.33483	64.4541	0.423403	-0.087073
2	3342	44.1475	3281.25	37.7243	0.418497	13.4788	0.649637	0.777639	41.7732	0.357298	2551.63	24.5071	38.0132	27.2947	0.755017	31.0972	5.66423	197.717	1180.32	0.0497287	1.50642	0.0591613	109.25	3.66592	22.8853	3397.83	0.00312228	0.0367599	5.50422	11.0084	3.34926	-0.280457	0.214125	0.985565	0.150552	1.2491	1.54236	0.470102	0.638991	0.927906	0.665696	0.0806846	30.3539	2.23659	0.297708	0.681944	11.7496	0.345186	-0.0633828
1	5346	40.8044	5303.46	36.6285	0.535444	13.6835	0.603665	0.517905	32.45	0.373575	2746.69	22.1113	30.0666	39.0512	0.437618	42.5103	5.30496	334.187	2317.72	0.0296356	1.23543	0.0625115	139.944	3.44023	19.921	5834.53	0.00115941	0.0248124	6.48455	12.9691	2.62623	-0.0860716	0.267735	0.990942	0.213554	0.760997	1.24099	0.500287	0.372706	0.9407	0.711772	0.0424892	42.0675	1.82749	0.264934	0.398557	3.79698	0.29699	-0.0586931
2	13975	61.4898	13883.7	46.5572	0.448899	22.6042	0.73338	0.448229	59.8415	0.485515	6223.08	34.1442	52.2015	51.1957	0.588037	56.0002	5.59578	789.701	5664.73	0.0288257	1.73611	0.0565081	156.709	2.89861	23.9081	8648.56	0.000682682	0.0188022	7.44318	14.8864	2.90918	-0.170521	0.259267	0.994849	0.194196	0.900724	1.33337	0.472116	0.488025	0.956594	0.712936	0.150615	55.4833	2.04402	0.417152	0.532763	13.9733	0.365184	-0.076733
2	9320	57.5934	9255.08	45.8591	0.455729	19.6463	0.525731	0.505418	51.4782	0.428405	4677.69	24.1095	50.1199	29.6816	0.964027	109.788	5.75777	519.001	3290.75	0.0406323	4.47367	0.0556868	130.518	1.20451	24.2073	14329.3	0.000505813	0.00971221	10.4602	20.9203	3.3756	-1.72539	0.218409	0.994668	0.157365	1.4417	1.55378	0.471412	0.812337	0.956558	0.669793	0.103808	109.511	2.27294	0.498643	0.81728	43.3089	0.409995	-0.0820384
1	3618	43.382	3570.12	33.0507	0.481176	16.4001	0.702642	0.657585	30.8058	0.496211	2347.66	23.2228	40.3113	36.1248	0.653369	30.7606	5.5778	204.587	1430.92	0.0385624	1.27736	0.056547	137.164	4.85025	24.5621	4025.62	0.00201459	0.0365611	5.48067	10.9613	2.92222	0.715615	0.261869	0.993827	0.191626	0.92116	1.35921	0.473014	0.493156	0.952311	0.707106	0.110825	30.1049	2.03474	0.356372	0.527602	12.3762	0.352927	-0.0691086
2	9132	52.3355	9010.08	46.4431	0.43833	20.1667	0.592083	0.5302	49.0102	0.434225	4777.15	27.4981	51.8652	37.8021	0.741943	42.1844	5.67894	515.449	3433.48	0.0369738	1.60517	0.0564443	133.104	3.31547	23.6483	5513.03	0.00140007	0.0262972	6.44407	12.8881	3.1896	-0.429896	0.239364	0.990286	0.174467	1.26173	1.48356	0.480208	0.699137	0.942294	0.682546	0.0666951	41.5756	2.15141	0.4272	0.680431	17.6827	0.432898	-0.0882126
2	28815	69.7065	28681	51.3438	0.380945	32.5878	0.880808	0.414721	66.1211	0.634698	11894.6	45.224	67.72	62.1772	0.702121	132.676	5.55904	1694.24	11695.4	0.0304773	4.18079	0.0587971	153.103	1.17609	22.5409	20113.4	0.000327249	0.00785128	11.4902	22.9804	2.95682	-0.608628	0.250702	0.996986	0.194855	1.13471	1.39599	0.47442	0.663839	0.967652	0.704149	0.0896528	132.085	2.04324	0.540784	0.627233	34.8275	0.40843	-0.0845342
1	243	22.2036	215.542	22.5713	0.413274	2.14746	0.607971	1.95165	17.088	0.0951413	420.663	13.7227	18.0278	18.1108	1.26153	34.5967	5.03559	25.4362	66.5802	0.103953	3.17098	0.104676	38.9588	1.21683	8.04891	1330.41	0.00883435	0.0383664	5.7452	11.4904	3.46863	0.98501	0.203206	0.982546	0.119238	1.50874	1.54721	0.483546	0.665185	0.916602	0.616823	0.0950427	33.1492	2.30465	0.629746	0.887548	21.3266	0.701448	-0.20255
1	7026	48.0833	6960.33	37.5666	0.433676	13.0381	0.964257	0.584039	40.1123	0.347067	4065.11	36.2239	45.4533	45.31	0.666935	29.9725	5.65048	407.91	2661.09	0.032681	0.991518	0.0580572	133.334	4.59519	22.68	4045.62	0.00177239	0.0376726	5.42977	10.8595	3.11926	-0.619863	0.227597	0.990664	0.172997	0.975424	1.39428	0.480737	0.502609	0.941245	0.694319	0.179043	29.5921	2.17728	0.35061	0.597373	12.1664	0.354358	-0.070579
2	9684	48.7237	9590.33	38.9097	0.385907	26.9299	0.816818	0.589825	45.6946	0.692114	5656.62	31.7821	45.31	38.4187	0.640498	56.6538	5.52426	573.207	3906.92	0.0348851	2.04344	0.0591911	136.027	2.4652	21.7681	7673.11	0.00086925	0.0190278	7.48381	14.9676	2.8664	-0.864884	0.247224	0.996753	0.195815	0.976043	1.33654	0.486013	0.537722	0.965085	0.705271	0.0714309	56.0513	1.98728	0.598838	0.531891	16.1909	0.356932	-0.0734866
1	8490	47.927	8416.04	38.4628	0.417431	17.7825	0.84388	0.569548	42.0476	0.46233	4793.34	32.458	47.0106	41.6773	0.339811	12.4968	5.15908	567.216	3888.69	0.0224255	0.288523	0.06681	140.166	12.3706	17.8096	1726.66	0.00285797	0.0902626	3.4889	6.9778	2.4305	0.0163835	0.274789	0.975041	0.227711	0.671375	1.17003	0.496025	0.319012	0.906512	0.722442	-0.00196224	12.1722	1.69029	0.221453	0.335439	1.33241	0.260542	-0.0614239
2	6516	45.4753	6451.42	39.7993	0.453368	14.7873	0.715069	0.572992	40.2616	0.371547	3696.61	28.4593	41.0488	40.2492	0.359725	6.54696	5.28358	402.298	2973.38	0.025174	0.215171	0.06174	145.163	27.0886	20.4	919.912	0.00785779	0.199998	2.48384	4.96769	2.44306	0.174524	0.280606	0.986901	0.229277	0.671769	1.16534	0.492377	0.32534	0.930364	0.726081	0.034739	6.18227	1.72523	0.283909	0.34867	2.53431	0.282546	-0.0634888
1	6102	41.8927	6035.04	33.5581	0.478431	16.4636	0.818587	0.555186	37.2156	0.490602	3350.57	27.4702	41.8808	36.6197	0.378549	41.8587	5.33164	361.878	2753.85	0.0252056	1.08689	0.0593048	150.92	3.77193	21.7543	6182.94	0.000825992	0.0249497	6.44014	12.8803	2.50097	-0.0913595	0.283687	0.991839	0.224753	0.680465	1.19274	0.482053	0.339062	0.944366	0.728081	0.0500862	41.4935	1.76393	0.384984	0.35827	2.76534	0.276191	-0.0606774
2	1890	40.8289	1838	51.651	0.450366	9.99397	0.381387	0.876604	40.3113	0.19349	1611.2	19.699	40.5216	24.3311	0.384217	20.5153	5.25845	119.931	848.363	0.0294668	0.573502	0.0634557	123.977	6.24176	19.4396	2593.28	0.00276946	0.0542072	4.49815	8.9963	2.5504	-0.232166	0.266133	0.98624	0.217692	0.711295	1.22285	0.475252	0.363912	0.930249	0.72724	0.057789	20.2545	1.8048	0.285	0.376671	2.73415	0.293401	-0.0611123
2	31055	67.8233	30946.9	45.853	0.448621	33.209	0.868132	0.343346	53.7122	0.724248	10625.5	39.8064	58.2495	59.9416	0.388852	72.5045	5.26298	2032.23	14239.9	0.0183959	1.35245	0.0654398	170.533	2.40034	18.7808	12301.4	0.000313172	0.014263	8.49366	16.9873	2.40245	-0.223143	0.275285	0.996646	0.234487	0.675045	1.15316	0.485504	0.350445	0.963632	0.734302	0.0440899	72.1602	1.71176	0.57191	0.355372	6.84645	0.300683	-0.0675435
2	10614	54.1664	10548.9	42.0441	0.511061	18.9009	0.644469	0.431462	39.5601	0.449551	4551.44	27.0961	43.9659	47.4131	0.52468	30.696	5.48481	609.77	4402.92	0.0282301	0.942546	0.0574496	151.763	5.26623	23.1643	4535.27	0.00119677	0.0352603	5.49098	10.982	2.84528	0.336601	0.253027	0.9914	0.196694	0.896253	1.34007	0.479193	0.463186	0.943778	0.70549	0.0682859	30.1862	1.96264	0.306653	0.483486	7.10455	0.31109	-0.0655422
2	87654	96.0729	87448.5	80.2238	0.354598	49.6184	0.826035	0.307254	84.5044	0.6185	26868.9	66.2677	89.0674	93.1933	0.409282	56.4101	5.30473	5889.95	39214.3	0.0160196	0.911696	0.0671954	170.292	3.08884	18.175	9575.34	0.000335668	0.0183176	7.48579	14.9716	2.55437	-0.279833	0.265862	0.9943	0.223395	0.710415	1.19202	0.485726	0.366631	0.953429	0.728792	0.0983835	56.0771	1.82054	0.391262	0.395185	5.79301	0.331777	-0.0745216
1	915	41.7852	843.75	43.5108	0.339747	15.0919	0.383528	1.50634	40	0.346855	1270.98	16.6876	30.2655	22.8254	1.53729	32.5311	5.71017	78.5148	247.223	0.0904645	3.32717	0.0858085	55.1814	1.99828	13.9552	1664.6	0.00476732	0.0408599	5.53319	11.0664	3.95236	4.30065	0.181382	0.988328	0.102778	2.21218	1.72125	0.482152	1.2224	0.936441	0.616421	0.1361	30.8032	2.65799	0.605999	1.2892	64.6564	0.577011	-0.126875
1	3700	40.4475	3636.67	33.3573	0.44427	13.3463	0.721848	0.707841	37.0135	0.4001	2574.18	24.0789	39.0512	27.7308	0.486735	20.3735	5.51837	218.11	1519.67	0.0326445	0.630858	0.0589487	132.116	6.89811	21.8435	2685.89	0.00319653	0.0555987	4.46995	8.9399	2.75039	-0.272098	0.254145	0.984928	0.201579	0.780525	1.27162	0.481675	0.388033	0.926452	0.713782	0.093619	20.0224	1.92106	0.269997	0.432238	4.02423	0.323444	-0.0698253
1	3996	58.5491	3897.88	53.1768	0.35792	18.0145	0.51479	0.85853	46.6905	0.338767	3346.44	27.3748	51.6624	42.2966	0.81512	43.5611	5.60517	246.534	1414.47	0.0541748	2.41794	0.0616952	100.791	2.4361	19.8809	4300.99	0.00229704	0.0254901	6.52377	13.0475	3.35325	0.289272	0.211556	0.991583	0.151235	1.27732	1.52106	0.486362	0.672389	0.944198	0.667257	0.112225	42.6433	2.28115	0.303875	0.722282	17.5572	0.346809	-0.0632696
2	540	25.1396	499.292	22.6628	0.413975	6.02208	0.703593	1.47251	23.7697	0.265725	735.212	15.9454	22.0227	16.1555	1.73136	30.6519	5.5135	58.863	120.196	0.10541	3.83609	0.109005	36.4037	1.49012	8.07765	1023.18	0.00624305	0.0441738	5.30846	10.6169	4.62207	2.15678	0.115225	0.970518	0.0586392	3.30946	2.07249	0.432384	1.47048	0.893157	0.516292	0.0374667	28.2556	2.88162	0.427096	1.72718	48.7521	0.513217	-0.0903436
2	2176	34.7275	2131.12	33.4248	0.457152	9.15234	0.599181	0.82203	31.1448	0.273819	1751.85	20.0275	34.6699	28.2312	0.373537	12.1268	5.25959	134.611	973.524	0.0328741	0.368808	0.0618618	123.028	11.4589	21.1818	1432.75	0.00502438	0.0960498	3.42701	6.85401	2.51942	-0.0279301	0.27328	0.981688	0.219611	0.696486	1.20382	0.491919	0.335905	0.918553	0.719246	0.022344	11.7529	1.76054	0.194627	0.356733	1.76051	0.234682	-0.0534478
2	1515	43.4741	1436.33	37.3888	0.360203	11.7346	0.599072	1.18992	25.807	0.313853	1709.12	22.3986	37.6962	43.4626	1.19169	53.5558	5.69875	117.585	430.102	0.0693108	3.50674	0.0776137	67.7617	1.23647	16.8396	3870.71	0.00259834	0.0214934	7.30916	14.6183	3.96943	-2.92843	0.181112	0.985919	0.102018	1.81503	1.74116	0.47208	0.880798	0.92647	0.609482	0.178835	53.6323	2.634	0.3977	1.11397	32.1605	0.424979	-0.07687
2	12048	59.8832	11906.3	50.6875	0.359525	22.7221	0.806991	0.589065	49.3964	0.448278	7013.58	40.9043	54.7083	49.98	0.634454	56.8421	5.41307	756.94	4470.66	0.0406132	2.36365	0.062827	110.665	1.97103	19.5554	6347.56	0.00086986	0.0186118	7.50235	15.0047	3.23683	-0.0380336	0.213474	0.99192	0.154322	1.20984	1.50591	0.489026	0.58684	0.943131	0.65728	0.00498036	56.2904	2.1251	0.458389	0.610129	8.31455	0.262031	-0.0545071
1	3594	32.2025	3559.75	26.5876	0.585195	12.5983	0.830706	0.541224	30.0832	0.473839	1926.62	22.0865	30.6105	27.7849	0.34162	12.1477	5.29684	213.732	1671.85	0.0194837	0.240923	0.0594692	163.979	15.2136	21.3512	1915.85	0.00336022	0.0938466	3.44519	6.89038	2.39457	0.0986802	0.298228	0.988232	0.234415	0.600724	1.13604	0.469093	0.31099	0.935476	0.745346	0.0893648	11.8987	1.74182	0.309305	0.329731	1.91521	0.251158	-0.0542937
1	3402	33.6749	3363.42	24.5987	0.548896	15.6489	0.780337	0.588032	29.6816	0.636167	1977.8	19.1952	28.0179	29.4109	0.402851	19.6652	5.36906	179.898	1578.18	0.026155	0.597365	0.05288	169.054	9.61987	26.9245	3096.67	0.00212504	0.0564241	4.38889	8.77777	2.40258	0.159202	0.350547	0.989892	0.247041	0.692029	1.18058	0.45604	0.391083	0.942242	0.747383	0.0279532	19.276	1.7267	0.447068	0.359673	3.30529	0.349396	-0.0771427
2	9240	60.6135	9171.54	56.9993	0.414664	17.6808	0.606075	0.557152	46.6905	0.310193	5109.94	34.5458	57.0088	37	0.30595	12.4298	5.16922	612.203	4376.87	0.019145	0.260643	0.0662558	148.765	13.0687	17.643	1842.26	0.00208702	0.0896626	3.48981	6.97962	2.27658	-0.0279452	0.277286	0.98442	0.241774	0.585544	1.09079	0.494545	0.283127	0.924517	0.737787	0.0266447	12.1868	1.63425	0.206492	0.300806	1.13458	0.228793	-0.0527032
2	31510	69.7782	31374	66.2833	0.430035	28.3499	0.581474	0.356553	52.0096	0.427709	11186.5	38.542	68.9638	63.2456	0.451402	156.044	5.39929	1918.44	14005.1	0.0209823	3.20475	0.0608835	167.708	1.08547	21.0947	26089.4	0.000188149	0.00652464	12.4832	24.9664	2.58138	-0.257406	0.268162	0.997391	0.222751	0.768968	1.22362	0.482412	0.411631	0.968258	0.726639	0.0752176	155.863	1.83087	0.344409	0.416932	8.67954	0.321582	-0.0699867
2	9432	66.6033	9375.42	48.22	0.530092	17.9595	0.517557	0.432649	33.1361	0.37245	4056.26	24.9566	66.2722	65.123	0.402667	42.4613	5.26726	612.36	4169.85	0.0207738	0.893637	0.0649237	152.76	3.69877	18.7774	6472.42	0.00067058	0.0248294	6.4868	12.9736	2.56711	-0.128933	0.25923	0.991469	0.217471	0.714606	1.20693	0.493875	0.353971	0.942751	0.720829	0.0428921	42.0963	1.79854	0.259644	0.374974	3.01765	0.264903	-0.0590671
2	17628	86.0233	17527.2	81.1359	0.405393	23.7991	0.556027	0.459237	50.448	0.293324	8049.15	45.1138	63.8905	57.6888	0.517265	30.0946	5.44108	1076.11	7263.25	0.0271066	0.830291	0.0610455	144.576	5.03735	20.7821	4314.76	0.0013045	0.0363045	5.44944	10.8989	2.84783	-0.365942	0.248464	0.989763	0.19543	0.867724	1.3257	0.485277	0.440779	0.938392	0.704473	0.0802002	29.7367	1.96664	0.29247	0.474133	6.35184	0.280121	-0.059831
2	4722	48.4665	4654.54	37.7354	0.410467	13.3487	0.753516	0.705635	34.7851	0.353744	3284.41	28.4342	46.5296	44.2719	0.908829	178.523	5.61689	271.332	1795.42	0.0431208	7.50807	0.0574613	124.928	0.706712	23.1758	22280.9	0.000442122	0.0061975	13.3541	26.7082	3.14751	-3.68603	0.260663	0.997067	0.173598	1.22171	1.45068	0.47174	0.706608	0.967653	0.690838	0.140528	178.449	2.17159	0.66617	0.72721	69.1297	0.413801	-0.082049
2	3805	60.7783	3683.88	55.0233	0.365074	10.4577	0.504393	0.857699	40.025	0.19006	3159.65	27.7533	42.4382	46.0977	0.55048	19.6983	5.50279	239.645	1500.7	0.0384363	0.780408	0.0629816	112.987	6.13757	19.2921	2223.68	0.0034552	0.0592357	4.39517	8.79033	2.94454	-0.500694	0.241225	0.983395	0.183422	0.86905	1.33375	0.488297	0.436259	0.922684	0.701091	0.127416	19.384	2.04482	0.302867	0.500887	6.08224	0.333604	-0.0682826
2	3988	49.6488	3928.17	35.8775	0.450014	14.0367	0.734866	0.681075	39.1152	0.39124	2675.38	26.3652	37.0135	39.8246	0.629512	31.0038	5.50043	234.668	1563.92	0.0414781	1.43123	0.0588435	124.908	4.40308	22.4454	3675.42	0.00188752	0.0353186	5.50487	11.0097	3.00363	0.771535	0.249743	0.992014	0.183479	1.01232	1.39391	0.484827	0.533623	0.945834	0.694438	0.073671	30.3493	2.06886	0.328785	0.551773	8.15812	0.320454	-0.064138
1	2670	47.0744	2628.17	39.1356	0.522397	8.49175	0.430519	0.670809	30.5287	0.216983	1763	16.8486	30.5941	30.5941	0.740922	30.609	5.57872	160.609	949.073	0.0494065	1.53951	0.0601532	110.589	3.87847	22.2851	3283.6	0.00383243	0.0377094	5.4685	10.937	3.3481	0.139639	0.218506	0.985561	0.148479	1.25115	1.53255	0.482957	0.625321	0.926782	0.659189	0.0588922	29.9465	2.23055	0.232097	0.66754	9.21121	0.279012	-0.0544966
2	85715	91.0494	85574.3	71.8003	0.495669	40.6385	0.740884	0.2214	88.7694	0.565993	18946.2	53.1957	89.5879	85.6154	0.773718	182.49	5.58902	5252.92	33623.7	0.0261122	4.77543	0.0612836	161.575	0.89416	21.8809	29402.1	0.0001725	0.00561342	13.4823	26.9646	3.07705	-1.25877	0.242822	0.997354	0.187245	1.2031	1.42635	0.481963	0.691019	0.969297	0.694126	0.123408	181.863	2.11494	0.434244	0.691841	37.3329	0.411647	-0.0869797
2	4545	55.6058	4461.88	54.8764	0.370003	13.7454	0.480234	0.793912	41.7612	0.250479	3542.34	26.3535	47.7074	40.8044	0.639285	20.1331	5.56201	276.287	1667.59	0.0436384	0.9383	0.0607892	109.165	5.86631	20.5488	2169.2	0.00389187	0.0581074	4.42314	8.84627	3.21025	-0.0224871	0.229	0.98467	0.157551	1.04306	1.44339	0.483289	0.516663	0.92479	0.678422	0.109374	19.6313	2.18402	0.235766	0.588706	7.19243	0.281966	-0.0536407
2	22119	63.4744	21941.5	48.8457	0.382976	32.9294	0.853181	0.451049	52.6972	0.674151	9896.68	41.6743	58.6686	58.1378	0.55065	30.4399	5.4998	1321.76	8958.04	0.0283413	0.894907	0.0597569	142.002	4.93108	21.8991	4248.47	0.00133972	0.0358228	5.47134	10.9427	2.9201	0.0652793	0.252558	0.990952	0.19158	0.946307	1.35959	0.486848	0.480812	0.941882	0.696379	0.0659441	29.9712	1.98978	0.323845	0.5088	7.7932	0.337644	-0.0709404
1	5655	46.8295	5608	39.7057	0.502469	15.0108	0.593082	0.541716	34.176	0.378051	3037.95	23.5487	40.4969	44.2832	0.723638	90.6564	5.59839	316.571	2165.34	0.0363738	3.33208	0.0559808	136.327	1.55312	24.7749	12125	0.000736974	0.0117769	9.48331	18.9666	3.09152	-0.817566	0.24151	0.994559	0.1739	1.11609	1.43877	0.476348	0.6053	0.955155	0.68843	0.0951174	89.9993	2.11001	0.529293	0.624214	27.1569	0.340793	-0.0681952
2	11660	71.1899	11559.1	66.3992	0.370213	19.8416	0.742187	0.577729	59.0762	0.298824	6678.02	49.2806	69.4046	54.037	1.74555	306.877	5.87172	706.709	3623.48	0.0565571	17.0617	0.0606097	102.076	0.334946	21.0731	31294.1	0.000366664	0.00349833	17.4908	34.9815	3.9414	-9.52081	0.188458	0.996749	0.122307	2.70387	1.80637	0.469583	1.66977	0.96756	0.621022	0.103513	306.094	2.58568	0.513364	1.51942	273.203	0.457169	-0.0848449
1	5124	64.7534	4918.58	52.1764	0.30701	18.025	0.573168	0.926227	38.9102	0.345462	4555.73	29.9058	54.1202	62.2977	1.6541	156.017	5.78329	321.964	1664.12	0.0635317	9.54425	0.0628344	92.1487	0.602829	21.0092	14351.3	0.000729387	0.00746561	12.4892	24.9784	3.64483	-10.0421	0.201903	0.995178	0.137267	1.82385	1.67238	0.47625	1.02697	0.958498	0.642157	0.132116	156.191	2.40245	0.687989	1.12195	216.148	0.453649	-0.0899567
2	7865	39.5727	7824.33	30.4284	0.560549	23.5349	0.862425	0.434565	37.6563	0.773451	3400.18	26.2423	33.8378	35.5106	0.62235	42.6949	5.51621	461.512	3248.54	0.0270382	1.26709	0.0586792	152.649	3.77926	22.2885	6335.69	0.000912331	0.0253117	6.48841	12.9768	2.86579	0.88227	0.260901	0.993324	0.201625	1.01716	1.3587	0.476471	0.573658	0.951972	0.708258	0.0686065	42.1413	1.98651	0.39219	0.550418	13.7842	0.377534	-0.0810803
1	1459	32.9393	1428.75	30.0075	0.558996	7.45634	0.473286	0.76811	20	0.248482	1097.44	14.2021	23.4094	24.1661	0.594147	42.3777	5.34872	92.8465	568.3	0.0444815	1.86537	0.0636371	106.082	2.61287	18.5648	4424.51	0.00199547	0.025708	6.47041	12.9408	3.00217	-0.12969	0.243322	0.990525	0.1782	0.989255	1.38264	0.505453	0.476508	0.938716	0.679292	0.0739569	41.9067	2.04973	0.381849	0.534878	8.11287	0.350128	-0.0657423
2	4866	34	4836.71	26.6677	0.66217	16.8481	0.738775	0.431848	30.5287	0.631779	2088.72	19.7015	30	26.9072	0.356378	20.6841	5.2233	311.056	2252.06	0.0199256	0.430769	0.0639244	166.635	8.5097	20.0186	3433.81	0.00142551	0.0528553	4.50908	9.01815	2.38768	-0.0127514	0.26969	0.990316	0.234744	0.645709	1.15003	0.478698	0.331877	0.940639	0.737866	0.0488045	20.3506	1.71266	0.363381	0.341668	2.63654	0.273937	-0.0653409
2	2724	52.8205	2640.04	45.9304	0.351682	13.4983	0.802713	0.994941	40.7922	0.293886	2626.69	36.8689	38.6005	39.6989	0.499882	19.9615	5.39183	173.423	1160.28	0.0417709	0.819825	0.0636648	112.436	6.01568	19.7849	2227.68	0.00414863	0.0585796	4.42527	8.85053	2.74033	-0.334715	0.258952	0.987354	0.206885	0.883193	1.29896	0.474306	0.488661	0.934768	0.718827	0.0842599	19.6228	1.94283	0.404207	0.481404	7.26442	0.389224	-0.0811483
1	2610	34.2637	2571.96	24.5136	0.507106	14.5064	0.782782	0.696034	33.0606	0.591768	1790.17	19.1888	33.2415	24.4131	0.33774	11.9395	5.35948	146.586	1225.06	0.021042	0.26996	0.0561633	164.666	15.8778	25.1726	1844.99	0.00327115	0.096687	3.40508	6.81015	2.32814	-0.0732119	0.334606	0.979366	0.245245	0.551158	1.10658	0.448163	0.295649	0.919221	0.759467	0.126724	11.6357	1.72404	0.281761	0.316718	1.88079	0.256774	-0.0581224
2	6396	34.4384	6359.5	29.0574	0.606779	16.2918	0.790487	0.430176	31.3209	0.560678	2735.7	22.9695	33.2415	28.6356	0.271841	20.46	5.2273	398.644	3137.61	0.0121346	0.237184	0.062327	189.545	9.68797	20.626	3897.18	0.000856911	0.0517825	4.49567	8.99133	2.09146	-0.0441969	0.275861	0.9869	0.255605	0.487343	1.00883	0.4589	0.251793	0.932877	0.765657	0.0942571	20.2364	1.57717	0.276487	0.269054	0.853064	0.178958	-0.0509106
2	4020	58.3095	3949.12	56.4063	0.362348	10.1759	0.580546	0.844355	44.1475	0.180405	3334.46	32.7464	52.4023	43.3244	0.44952	12.3211	5.39236	246.308	1693.46	0.036856	0.48789	0.0612708	120.242	11.0235	20.7387	1438.86	0.00523046	0.0984755	3.45214	6.90428	2.7256	-0.051682	0.255554	0.98547	0.201355	0.748059	1.25835	0.484931	0.372277	0.927208	0.715662	0.0941135	11.9574	1.91726	0.213666	0.414139	3.35007	0.216373	-0.0491995
1	2615	38.0789	2569.96	34.1847	0.512618	11.7235	0.4984	0.688729	36.1248	0.342946	1770.01	17.0376	38.0789	27.313	0.761844	55.862	5.73161	144.366	936.743	0.0431569	2.45185	0.0552069	125.92	2.31239	25.4223	7019.08	0.00132461	0.0193795	7.43588	14.8718	3.24969	-0.395103	0.22484	0.992499	0.160582	1.1314	1.46494	0.472808	0.607347	0.947859	0.686434	0.14673	55.3939	2.24184	0.482995	0.667224	15.8558	0.39457	-0.0784173
1	7695	68.3008	7603.33	61.7307	0.403188	15.7949	0.495063	0.60997	42.5441	0.255868	4637.81	30.5606	62.0081	50.4876	1.09505	155.271	5.83679	444.117	2545.55	0.0499763	7.63001	0.057715	113.831	0.735344	22.996	17797.7	0.000679038	0.00693692	12.4369	24.8737	3.60827	-2.50163	0.201682	0.995431	0.139609	1.73266	1.65224	0.470983	0.978889	0.95961	0.649791	0.0899589	154.769	2.40093	0.440826	0.959813	51.7934	0.396837	-0.0753649
2	22880	76.302	22776.6	68.6734	0.443247	22.4304	0.516351	0.384894	51.1566	0.326624	8766.6	35.4595	75.3923	70.3491	0.849527	72.4975	5.68123	1323.54	8444.5	0.0335616	2.46797	0.057847	140.164	1.98349	22.7334	10088.2	0.000662377	0.0146557	8.47211	16.9442	3.29146	-0.479884	0.230988	0.994158	0.166861	1.38353	1.5251	0.47601	0.775751	0.954845	0.675588	0.0881496	71.8482	2.2102	0.437907	0.763342	30.3455	0.431143	-0.0874901
1	7938	65.5744	7867.79	59.4144	0.445371	12.3233	0.480716	0.54594	35.2278	0.207412	4295.34	28.5615	53.2635	56.6127	0.519532	30.8527	5.43985	480.204	3273.59	0.0278156	0.882907	0.0604943	143.177	4.80518	20.8761	4434.88	0.00130071	0.0353576	5.51797	11.0359	2.82326	-0.238538	0.246159	0.989762	0.198981	0.880856	1.31672	0.480799	0.471375	0.939762	0.711982	0.076992	30.4864	1.96178	0.405577	0.478841	6.72368	0.35134	-0.0718649
1	3576	45.31	3505.25	45.3674	0.403743	13.0542	0.543511	0.788507	44.0454	0.287743	2763.92	24.6577	45.31	27.2947	0.632298	41.9424	5.52024	212.809	1370.14	0.0450595	1.92116	0.0595103	118.076	2.96328	21.865	4833.84	0.00167644	0.0258367	6.44307	12.8861	3.1117	-0.0569732	0.258187	0.990203	0.171268	1.0304	1.43905	0.468981	0.544363	0.940413	0.691658	0.084048	41.5632	2.12406	0.275906	0.565157	7.58	0.302825	-0.0550206
1	3078	44.4297	3023.21	49.6003	0.389615	10.9395	0.595866	0.858406	41.1096	0.220553	2595.14	29.5551	44.3847	30.8058	0.85641	41.9321	5.65148	191.553	1048.52	0.051032	2.00592	0.0622329	99.1241	2.40188	20.3657	4249.51	0.00200522	0.0273538	6.45269	12.9054	3.43464	-1.15742	0.204866	0.987703	0.144069	1.30817	1.54739	0.481108	0.668117	0.932873	0.660257	0.108009	41.7317	2.31062	0.318538	0.74807	17.6561	0.359832	-0.0703709
2	7242	52.6118	7192.46	46.7673	0.49442	16.7499	0.494177	0.506713	36.2215	0.358155	3644.51	23.1113	50.9215	50	0.390736	30.0543	5.32391	467.186	3235.36	0.020601	0.642628	0.0645106	154.387	5.38917	19.0413	4584.68	0.000891716	0.0354142	5.45712	10.9142	2.51462	-0.111954	0.274376	0.991842	0.224911	0.686129	1.1819	0.482664	0.353107	0.945028	0.731784	0.0706616	29.8071	1.79292	0.368164	0.369956	3.06492	0.319169	-0.0702795
2	16063	51.342	16001	39.9003	0.463509	29.1432	0.760921	0.414041	43.7379	0.730402	6625.08	30.361	49.6488	42.2966	0.390852	20.2702	5.26209	1053.77	7135.04	0.0219691	0.454106	0.0656025	156.828	8.24258	18.7969	3144.07	0.00161457	0.0539204	4.46708	8.93415	2.53941	-0.0600591	0.266888	0.986504	0.220529	0.694118	1.19801	0.489859	0.344222	0.929722	0.724299	0.0492565	19.9739	1.78937	0.224894	0.366142	2.41133	0.252791	-0.0562813
2	6388	58.2237	6321.04	56.275	0.412421	15.1396	0.554593	0.634181	45.8912	0.269029	4008.69	31.2097	56.2228	36.8782	0.608435	20.7951	5.5762	374.152	2510.73	0.035989	0.770041	0.058571	132.55	6.91419	22.3264	2699.24	0.00356175	0.0563802	4.49722	8.99445	3.0529	0.243164	0.232562	0.985554	0.179714	0.998101	1.40136	0.473207	0.533592	0.929504	0.699042	0.113722	20.291	2.10896	0.32523	0.565015	9.23152	0.34573	-0.0675577
1	1935	49.679	1864.21	41.4725	0.409444	12.9238	0.615829	0.959677	39.8497	0.311622	1789.04	25.54	43.1856	36.4005	1.54768	89.83	5.91515	119.952	554.336	0.0728216	7.01625	0.0619907	90.3447	1.05666	22.3738	7936.47	0.00139048	0.0135712	9.409	18.818	3.85015	2.4601	0.212834	0.993726	0.119692	1.66943	1.67548	0.473749	0.885383	0.951483	0.638885	0.238008	88.8269	2.60763	0.459708	1.1312	74.3391	0.480033	-0.092201
2	9816	68.5055	9699.38	66.9126	0.427125	17.3386	0.424671	0.530902	41.4367	0.259123	5149.41	28.4158	53.7122	50.5964	0.387722	30.1178	5.42166	583.22	4366.14	0.0220551	0.648257	0.0594153	158.542	5.47586	22.1601	4759.2	0.00104068	0.035261	5.46359	10.9272	2.52409	-0.209686	0.26654	0.990086	0.221664	0.657179	1.17668	0.475757	0.332337	0.939766	0.734284	0.0995973	29.8883	1.80894	0.304276	0.366032	3.03956	0.285129	-0.0655554
2	3360	40.1497	3310.38	37.7791	0.389462	9.67094	0.681862	0.833156	36.0555	0.255986	2758.06	25.7601	37.8021	30.5941	0.774047	71.344	5.55513	210.727	1213.57	0.0485828	3.44731	0.0627165	103.33	1.4541	19.5964	7489.46	0.00100147	0.0152898	8.42938	16.8588	3.28811	-1.70849	0.222455	0.993076	0.159521	1.23482	1.49021	0.485233	0.653683	0.949079	0.672046	0.118893	71.143	2.23723	0.489081	0.705795	22.5305	0.370109	-0.0722866
1	3870	41.4849	3823.17	37.4822	0.451077	10.6686	0.6726	0.685634	38.0132	0.284631	2621.29	25.2105	40.3609	30.5941	0.766759	29.963	5.67935	223.724	1360.35	0.0440376	1.4106	0.0578098	116.919	4.12518	22.9046	3469.66	0.00247073	0.0384547	5.42314	10.8463	3.34923	-0.297367	0.224868	0.988322	0.151046	1.246	1.5198	0.476026	0.648513	0.935064	0.669716	0.091974	29.4775	2.25578	0.333092	0.689838	12.584	0.365547	-0.0687052
2	31560	80.5667	31386.4	55.963	0.348831	30.2495	0.829985	0.439496	69.5701	0.540528	13794.2	46.4484	66.888	63.8122	0.605252	56.7289	5.50964	1903.92	13114.9	0.0284814	1.65706	0.0603269	149.128	2.71698	21.4708	8358.62	0.000705376	0.0186349	7.49103	14.9821	2.86018	0.16382	0.254125	0.995815	0.201768	0.978596	1.336	0.485304	0.543395	0.960995	0.707899	0.106482	56.1765	1.99214	0.414239	0.550239	17.3249	0.372621	-0.0771956
1	7308	46.0109	7251.21	33.654	0.500008	16.9529	0.838044	0.499693	42.19	0.50374	3623.38	28.2036	42.72	40.2492	0.517597	72.0691	5.38999	448.353	3233.22	0.0262397	1.95543	0.061351	158.94	2.24396	21.1184	11433.3	0.000578341	0.0145332	8.46778	16.9356	2.54183	-1.13914	0.269151	0.996153	0.225571	0.785223	1.21371	0.477074	0.441986	0.962754	0.732351	0.11599	71.7575	1.8251	0.56032	0.446735	16.7044	0.364183	-0.0775618
1	7758	60.3821	7665.08	47.2277	0.341377	19.7432	0.836041	0.718473	47.0425	0.418044	5507.15	39.4843	49.4065	46.9574	0.791564	29.3599	5.74713	464.262	2706.09	0.0434184	1.26082	0.059843	112.796	4.05241	22.3574	3307.3	0.00257222	0.0400886	5.37479	10.7496	3.40553	-0.846432	0.221365	0.988473	0.148446	1.21835	1.52027	0.476839	0.625375	0.934992	0.668845	0.148519	28.9994	2.31211	0.297393	0.720108	14.957	0.345191	-0.0656979
1	1938	24.1661	1918.5	20.2212	0.712526	11.1154	0.693239	0.546214	17.4642	0.54969	1047.91	14.0181	21.6333	22.8035	0.36619	19.5712	5.25211	114.105	891.878	0.0236581	0.497742	0.0588778	158.892	8.96224	22.4673	2941.74	0.00192815	0.0557271	4.39376	8.78753	2.49918	-0.00351494	0.329208	0.982835	0.230339	0.653958	1.19598	0.467791	0.337019	0.923236	0.735304	0.0733608	19.3315	1.78081	0.294133	0.353219	2.2379	0.239114	-0.0506925
2	7350	63.2772	7251.46	60.5106	0.399449	17.0384	0.440905	0.625482	59.4138	0.281577	4535.66	26.6795	60.6383	36.0555	1.11449	57.3624	5.73259	486.144	2135.14	0.0660511	3.68169	0.0661421	83.2416	1.50092	18.3548	4758.25	0.00190194	0.0195369	7.51557	15.0311	3.99117	-0.559802	0.159677	0.987127	0.0987243	1.96208	1.79043	0.475914	0.923672	0.928112	0.590291	0.050819	56.5394	2.55006	0.219039	1.03655	23.4229	0.26975	-0.0454035
1	5193	59.7746	5085.21	54.0243	0.379271	17.6322	0.58131	0.741479	39.0128	0.326375	3770.57	31.4049	56.7539	50.0899	1.13176	113.011	5.86469	310.49	1597.71	0.0659989	7.66894	0.0597902	98.5806	0.895576	22.5286	11013.4	0.000935753	0.00948399	10.5657	21.1313	3.77542	1.49116	0.190597	0.994529	0.116819	1.6478	1.67028	0.476574	0.864283	0.953903	0.634463	0.152465	111.792	2.51934	0.399227	0.982191	46.1283	0.354475	-0.0600584
1	1880	37.9078	1823.12	33.2511	0.397321	13.1083	0.566021	0.996331	35.1283	0.39422	1816.44	18.8209	37.6431	28.6531	1.1187	42.1468	5.68687	143.181	538.407	0.0673348	2.85694	0.07616	68.183	1.70349	15.8054	2858.96	0.00270739	0.0272207	6.43753	12.8751	4.05456	-0.106246	0.169877	0.982309	0.0948099	1.90428	1.76387	0.474956	0.886364	0.917135	0.595533	0.13952	41.5945	2.6504	0.293364	1.10462	26.7632	0.383559	-0.0661513
2	9216	60.2495	9104.21	53.8664	0.344193	22.7389	0.723296	0.672876	54.7449	0.422135	6126	38.9614	60.2163	44.2719	0.635538	42.0895	5.59077	541.036	3588.87	0.0337433	1.47937	0.0587062	126.069	3.11225	21.7969	5259.83	0.00110229	0.0254984	6.44684	12.8937	3.02776	0.348958	0.238393	0.994441	0.180713	0.972081	1.38249	0.480978	0.504665	0.953845	0.695842	0.13112	41.6416	2.09724	0.532159	0.565677	14.5832	0.342573	-0.0698851
1	12992	62.466	12916.1	59.6966	0.402303	19.377	0.619284	0.512335	56.0357	0.324592	6617.36	36.9692	60.4152	38.2753	1.66577	43.6301	6.04184	924.397	3062.64	0.0605605	2.85504	0.0711512	76.4173	1.91069	17.2534	3270.89	0.00234354	0.0283192	6.47631	12.9526	4.5534	0.232587	0.127621	0.984026	0.0700274	2.90739	1.99289	0.444613	1.34964	0.921071	0.546109	0.0804079	42.0762	2.86581	0.315129	1.58729	54.2039	0.382894	-0.0689415
1	4103	43.7493	4045.04	33.542	0.438984	11.2173	0.775907	0.691397	36.2215	0.334424	2796.73	26.0255	41.4005	34.176	0.580908	20.203	5.55387	239.531	1613.74	0.0340511	0.74271	0.0583796	129.631	6.93309	22.6144	2574.53	0.00273342	0.0574308	4.44781	8.89562	2.9701	-0.0139817	0.245046	0.988965	0.182485	0.942731	1.38255	0.472043	0.495237	0.937138	0.701128	0.079467	19.8278	2.04412	0.290646	0.516009	6.53799	0.301279	-0.0623004
1	4550	40.8534	4500.58	33.2293	0.453601	14.3764	0.725728	0.645735	34.2345	0.432641	2906.18	24.1155	40.8044	32.311	0.502319	20.1321	5.42522	278.821	1868.77	0.0333047	0.675461	0.0612793	130.873	6.96872	20.5902	2599.37	0.00289394	0.0567885	4.44561	8.89121	2.77659	-0.216647	0.257434	0.988224	0.199913	0.790323	1.26944	0.492999	0.392081	0.933647	0.710196	0.104746	19.8127	1.94816	0.359076	0.444333	4.97862	0.318703	-0.0659571
2	29820	72.2565	29598.5	50.7872	0.308173	41.2017	0.89853	0.507303	71.0282	0.81126	15015.4	45.6339	60.8276	60.6053	0.489617	42.6803	5.47721	1767.7	12633.2	0.0259971	1.12481	0.0592791	152.715	3.7086	21.6149	6457.88	0.00083502	0.0247596	6.50047	13.0009	2.7586	0.0551756	0.246313	0.993611	0.203775	0.801756	1.28323	0.475858	0.431529	0.951595	0.721474	0.112341	42.3084	1.94782	0.356398	0.453201	7.35539	0.308001	-0.0590193
2	7470	49.4469	7406.33	30.7128	0.507495	22.4761	0.823059	0.48886	42.0476	0.731816	3620.66	25.2784	47.8017	34.4819	0.513786	56.3569	5.50478	419.475	3222.7	0.0259405	1.45468	0.0561546	162.578	2.97695	24.3341	9055.61	0.000690004	0.0189068	7.48085	14.9617	2.66294	-0.336272	0.260702	0.994702	0.214285	0.78639	1.26353	0.468466	0.428596	0.956181	0.727534	0.119323	56.0222	1.89766	0.411313	0.452294	12.2201	0.322879	-0.0687492
2	11508	65.123	11427.4	61.5077	0.396336	14.0736	0.695881	0.541715	51.3517	0.228811	6190.41	42.8021	64.4438	53.7587	0.525904	29.8276	5.53978	670.321	4704.73	0.0264518	0.787794	0.0582483	145.321	5.03633	22.5901	4370.96	0.00134503	0.037117	5.42771	10.8554	2.86326	-0.955312	0.241213	0.987553	0.192598	0.843392	1.31158	0.478033	0.434573	0.933264	0.710654	0.136893	29.5299	2.0116	0.32197	0.491527	7.85327	0.293312	-0.0655217
2	7945	49.8598	7856	47.9852	0.378086	16.8697	0.705038	0.643417	47.2652	0.35156	5054.68	33.8314	47.7074	41.4849	0.892541	90.3753	5.70797	448.911	2882.04	0.0469302	4.44626	0.0565024	121.677	1.38342	23.6736	10855.8	0.000775454	0.0117125	9.46573	18.9315	3.30833	-0.424211	0.233017	0.994749	0.166124	1.41503	1.52932	0.478147	0.803847	0.957209	0.674493	0.0928052	89.676	2.23908	0.438532	0.783479	30.031	0.410487	-0.0813654
1	4905	39.4715	4844.21	30.5369	0.458091	16.0636	0.825352	0.623914	29.7321	0.526039	3022.37	25.2036	34.5254	38.4708	1.15501	90.5953	5.6628	313.32	1543.19	0.0591609	5.41568	0.0638776	91.4954	1.04106	19.6175	8204.45	0.000918742	0.0123254	9.48347	18.9669	3.80032	-1.09942	0.177979	0.991749	0.115728	2.00381	1.74353	0.47862	1.0513	0.943824	0.609628	0.0170689	89.9652	2.45088	0.627215	1.03088	51.9882	0.363005	-0.0640535
2	19850	60.3158	19770.2	47.9598	0.431572	23.2641	0.847928	0.414407	57.8705	0.485074	8192.91	40.6664	58.1808	46.5725	0.526386	30.4134	5.48086	1202.88	8223	0.0243166	0.788959	0.0605986	151.245	5.25805	21.0023	4520.37	0.00118867	0.0357536	5.4714	10.9428	2.8706	0.283352	0.250259	0.993839	0.196098	0.9268	1.33418	0.481662	0.496126	0.95241	0.707327	0.079176	29.976	1.98406	0.454667	0.503116	9.80413	0.345336	-0.072691
1	7280	47.4342	7194.08	42.6871	0.395333	15.5755	0.676096	0.633669	45.8912	0.364877	4558.67	28.8606	45.1774	36.6879	1.19872	57.8554	5.84079	445.012	2240.64	0.052284	3.12127	0.0611281	100.252	1.80444	21.4763	5737.45	0.00150495	0.0194035	7.5136	15.0272	3.88213	1.36559	0.186658	0.990347	0.118265	2.03539	1.75247	0.468802	1.10062	0.941452	0.622497	0.0895704	56.5601	2.54287	0.404075	1.12353	47.3076	0.421394	-0.0792079
2	18640	59.5567	18486.7	39.1453	0.411181	30.4984	0.934284	0.4448	49.2443	0.779108	8222.87	36.5728	59.5483	47.1275	0.440971	42.3576	5.37739	1166.17	8075.74	0.0232884	0.997849	0.0625627	153.902	3.73634	20.038	6507.61	0.000715239	0.0247401	6.48639	12.9728	2.63681	-0.0601313	0.258866	0.994027	0.213879	0.742441	1.23188	0.486835	0.375379	0.951891	0.720513	0.0803661	42.1073	1.85977	0.387697	0.405205	4.16215	0.287515	-0.0632893
2	11630	66.9776	11524.9	66.0331	0.372357	18.3256	0.640548	0.574971	57.0351	0.277521	6626.47	42.2974	65.8027	41.7612	0.852687	110.409	5.53065	698.042	4580.94	0.0374447	4.2885	0.0600208	130.847	1.2203	21.5254	14182	0.000556717	0.00952364	10.4657	20.9314	3.07964	-0.101402	0.251708	0.996507	0.186568	1.32259	1.45614	0.480501	0.784334	0.965571	0.690214	0.108192	109.618	2.11642	0.455292	0.74912	49.6968	0.398466	-0.0817786
1	3400	39.2556	3362.75	34.3	0.477071	10.7189	0.636216	0.676607	35.2278	0.312504	2275.26	21.8222	37.6431	26.2488	0.687169	30.5791	5.67784	196.972	1237.06	0.0407617	1.27775	0.057933	121.805	4.13982	22.7208	3745.54	0.00244673	0.0367799	5.46893	10.9379	3.292	-0.182947	0.21689	0.989303	0.155377	1.12381	1.48391	0.467575	0.579819	0.937522	0.679492	0.138308	29.9993	2.24835	0.275687	0.652022	11.2161	0.327137	-0.0636217
2	1545	34.4384	1494.79	31.1947	0.400452	11.7326	0.602578	1.05618	33.3766	0.376108	1578.78	18.7973	32.2025	24.4131	1.94771	41.3812	5.66394	165.171	314.221	0.11818	5.18181	0.106907	35.1307	0.954525	7.82758	1445.3	0.00479159	0.0307886	6.25102	12.502	4.84934	-0.217122	0.0868858	0.976523	0.0472957	3.6686	2.14032	0.425946	1.47189	0.8993	0.473153	0.0198231	39.1197	2.97661	0.268252	1.87802	50.5481	0.356423	-0.0519961
2	10512	52.4309	10445.1	38.1253	0.492824	16.4162	0.840395	0.448906	44.1022	0.430587	4688.86	32.0403	51.0784	49.7293	0.685336	56.064	5.59984	595.273	4075.49	0.0358267	1.92838	0.056628	143.824	2.63716	23.793	8016.41	0.00108615	0.0192675	7.45638	14.9128	3.02876	-1.3821	0.239789	0.991582	0.182658	1.089	1.41147	0.481643	0.594769	0.94534	0.693413	0.0825173	55.6518	2.07174	0.428544	0.59867	17.6759	0.370087	-0.0749542
2	6660	48.6313	6595.96	38.9835	0.414867	16.3233	0.768776	0.621559	40.1123	0.418724	4099.78	29.9695	42.5441	39.8121	0.489166	30.2523	5.4179	402.52	2820.82	0.0316094	0.979472	0.0604385	135.574	4.71975	20.9103	4040.1	0.00157359	0.0363244	5.4619	10.9238	2.72005	-0.374034	0.260409	0.990445	0.207236	0.813085	1.27562	0.48936	0.419608	0.940611	0.713549	0.0754692	29.8702	1.90209	0.351352	0.444296	6.70411	0.324361	-0.0664015
1	6318	42.4382	6254	30.9557	0.500381	21.6492	0.760833	0.524563	32.573	0.699362	3280.62	23.5521	39.6989	39.8121	0.333583	12.1227	5.33695	377.995	2969.6	0.0189158	0.263666	0.0598283	168.831	15.7354	21.9755	1967	0.00217874	0.0938552	3.43927	6.87855	2.31695	0.0227887	0.30309	0.991356	0.24233	0.568268	1.10171	0.469069	0.291228	0.943728	0.749637	0.0923589	11.8588	1.69624	0.350813	0.314315	1.96992	0.252931	-0.057338
2	23455	104.014	23249.2	78.021	0.281583	32.5721	0.625834	0.60174	66.7083	0.417479	13990	48.8282	80.4114	72.111	0.401495	20.3725	5.32026	1487.79	10292.8	0.0251664	0.531491	0.0634319	139.239	7.30095	19.2738	2799.91	0.00173495	0.0535875	4.47656	8.95312	2.5773	0.0298835	0.265697	0.991477	0.216688	0.711179	1.21372	0.489864	0.349297	0.942714	0.720555	0.0459279	20.0579	1.80178	0.221317	0.373929	2.46529	0.256355	-0.0572561
1	7014	50.8429	6949.83	51.3918	0.485553	16.8718	0.398411	0.521903	41.4849	0.328298	3627.14	20.4751	37.0135	36.4005	0.417231	20.4803	5.37336	429.577	3058.1	0.0256078	0.542243	0.0612456	149.834	7.83591	20.8594	3021.29	0.00191365	0.0538236	4.48255	8.96511	2.58837	0.0242373	0.262457	0.989406	0.215764	0.706469	1.21306	0.486276	0.356753	0.937353	0.724627	0.0711053	20.1218	1.8271	0.375829	0.381729	3.18085	0.294414	-0.0598873
2	1290	36.5513	1252.33	37.2933	0.429079	8.33001	0.369748	1.04562	19.6469	0.223365	1309.46	13.7891	34	29	0.857362	20.231	5.56094	90.3302	412.251	0.0656512	1.42351	0.0700234	79.7426	4.16402	19.3131	1655.63	0.00559884	0.0622936	4.42573	8.85146	3.61919	-0.435083	0.188574	0.979839	0.120925	1.39689	1.59097	0.485582	0.657606	0.912654	0.634924	0.132162	19.698	2.42159	0.377081	0.809082	13.3326	0.372477	-0.0668996
2	15486	64.3739	15374.6	47.3973	0.364465	25.9055	0.829833	0.533614	49.7393	0.546561	8204.12	39.3318	53.2353	62.2656	0.582263	30.044	5.55227	884.192	5903.7	0.0381512	1.216	0.0570962	129.522	4.53432	22.9386	3848.37	0.00178229	0.0365792	5.43263	10.8653	3.11973	-0.208483	0.229549	0.990193	0.164691	1.0199	1.43205	0.481507	0.503848	0.938599	0.680773	0.0696567	29.553	2.10444	0.226047	0.54938	6.27558	0.261323	-0.0506524
2	4625	51.9808	4527.92	46.8743	0.344442	13.9882	0.689792	0.848662	46.0977	0.298418	3842.67	32.3335	45.8912	40.5216	0.979113	73.7206	5.51329	340.71	1409.37	0.0653871	4.92519	0.0736671	70.9684	0.996271	15.0698	5184.36	0.00115518	0.0149636	8.52278	17.0456	3.84406	-0.427174	0.161219	0.991039	0.103623	1.82776	1.73741	0.482999	0.833477	0.938329	0.592182	0.0195111	72.6591	2.45306	0.204946	0.93511	20.0797	0.267661	-0.0477698
2	17058	68.0955	16888.3	59.3249	0.322451	28.0179	0.61688	0.584555	56.3649	0.47228	9872.14	36.5963	63.1269	52	2.04844	157.527	6.1052	1045.55	4590.33	0.0681486	10.672	0.0612936	93.4535	0.601732	22.4113	14731.1	0.000660236	0.00699659	12.4843	24.9685	4.41522	-4.60869	0.161678	0.993879	0.095414	3.46978	1.99549	0.448363	2.06837	0.955298	0.587195	0.0874136	156.037	2.8405	0.425168	1.91464	188.112	0.465314	-0.081654
2	6624	49.1019	6577.5	38.8872	0.465895	16.061	0.707101	0.553999	42.107	0.413015	3643.93	27.4972	44.3847	36.3456	0.483872	30.5068	5.43297	388.395	2892.16	0.0292405	0.948421	0.0586345	151.755	5.28524	22.742	4511.65	0.00131796	0.0354348	5.47947	10.9589	2.56518	0.374366	0.272043	0.992642	0.222257	0.769296	1.23413	0.480673	0.412312	0.948422	0.726501	0.0446056	30.0476	1.81736	0.375647	0.407694	5.41403	0.313646	-0.0659976
1	3684	29.0861	3647.67	21.9703	0.632805	16.277	0.851778	0.49645	24.0832	0.740865	1810.88	18.7138	25.4951	27.7849	0.477732	30.2489	5.41773	216.221	1559.87	0.0298311	0.885868	0.0586919	143.112	5.02751	22.1601	4223.53	0.00150601	0.0360087	5.46369	10.9274	2.72135	-0.2786	0.268144	0.987893	0.206865	0.812955	1.28712	0.492431	0.404671	0.932912	0.707799	0.0550907	29.8769	1.88714	0.280832	0.431437	4.64498	0.302484	-0.0590646
2	21870	76.5441	21673.7	58.6518	0.278232	23.011	0.951207	0.6234	67.4759	0.392333	13511.4	55.79	75.9276	62.3618	0.495963	56.6561	5.43564	1339.87	9234.92	0.0284304	1.65762	0.0612653	135.243	2.46789	20.4134	7558.99	0.000632075	0.0183821	7.4961	14.9922	2.77893	0.168911	0.255278	0.995126	0.203144	0.845177	1.30065	0.483337	0.438381	0.956734	0.711375	0.080285	56.2304	1.9329	0.312002	0.461438	6.90851	0.304351	-0.0649021
1	4215	39.2556	4167.62	34.0081	0.504044	14.4138	0.643771	0.596193	38.3275	0.423834	2484.71	21.8934	35.5106	27.7308	0.546529	42.7241	5.39968	257.701	1755.39	0.0350388	1.64595	0.0611391	133.454	3.24187	20.8123	5638.15	0.00145109	0.0251759	6.4945	12.989	2.80749	0.244107	0.248321	0.994012	0.198739	0.893469	1.32566	0.488372	0.467367	0.952315	0.705243	0.0706904	42.215	1.94953	0.38912	0.483202	8.76005	0.306449	-0.0617905
2	2120	40.5709	2041.5	39.8957	0.382267	12.0694	0.519403	0.997242	36.0555	0.302523	2035.87	20.7219	33.0151	29.1548	1.02777	21.4863	5.59437	151.675	648.101	0.0776879	1.93495	0.0715446	71.3104	3.71204	17.2601	1485.26	0.00625441	0.0593943	4.52749	9.05499	3.82021	0.950344	0.166776	0.990104	0.103577	1.74657	1.72298	0.476122	0.816306	0.936094	0.60327	0.0570158	20.5541	2.47478	0.210486	0.929093	25.3161	0.282271	-0.0454403
1	1650	39.3192	1590.46	31.4472	0.359892	11.9633	0.736418	1.15117	30.4138	0.380424	1830.88	23.1583	36.1248	36.1248	1.90965	55.9188	5.87527	136.052	387.776	0.0973306	5.36332	0.0824558	57.3915	1.07006	15.4325	3248.07	0.00325348	0.0225385	7.37615	14.7523	4.46726	-4.04579	0.13993	0.98509	0.0770047	2.69724	1.96757	0.45028	1.29575	0.924013	0.558535	0.172071	54.7217	2.8927	0.394109	1.6624	89.0017	0.476762	-0.0820796
2	6445	45	6371.79	39.0017	0.438727	16.6595	0.679392	0.59457	41.1096	0.427148	3788.47	26.4975	43.382	30.5941	0.651783	20.6644	5.43446	401.683	2323.55	0.0459167	1.01025	0.0623248	106.709	5.69293	19.7432	2122.3	0.00357307	0.0563659	4.47754	8.95508	3.31556	0.113624	0.211945	0.981901	0.145057	1.2356	1.53264	0.488381	0.577988	0.916693	0.647689	0.00663816	20.0543	2.16476	0.178169	0.623744	5.97899	0.224397	-0.0469328
1	2735	32.2025	2700.54	24.2013	0.589746	13.2546	0.757014	0.588846	21.3776	0.547682	1590.2	18.3207	29.4109	26.5707	0.882171	30.5777	5.56224	183.333	841.831	0.0552028	1.81997	0.0670321	85.6801	2.97537	17.0538	2602.39	0.00278532	0.0375752	5.45572	10.9114	3.75352	0.187248	0.1647	0.98436	0.106866	1.65409	1.68802	0.487182	0.737088	0.920069	0.601839	0.0227509	29.7858	2.40496	0.230303	0.847929	10.8945	0.260117	-0.0473405
1	5190	41.6293	5123.04	35.3542	0.427875	11.3247	0.900407	0.655629	39.0128	0.320321	3358.81	31.8331	41.6173	34	0.871873	31.2279	5.49387	355.975	1635.4	0.0562125	1.9395	0.0685886	83.2197	2.85795	16.5661	2547.7	0.0026374	0.0371624	5.51037	11.0207	3.7152	0.118508	0.169675	0.984057	0.111929	1.69827	1.69904	0.486326	0.771207	0.919896	0.602247	-0.0094618	30.3587	2.36724	0.216717	0.843585	11.7065	0.281609	-0.0512969
1	4759	68.0294	4717.54	61.1972	0.389649	10.8978	0.419531	0.740011	40.1995	0.178077	3491.03	25.6741	68	47.1699	0.716931	42.7092	5.60928	279.798	1795.13	0.0395354	1.85254	0.0587935	121.451	2.9485	21.8833	5152.88	0.00138146	0.0253786	6.49022	12.9804	3.10842	0.855128	0.22945	0.996062	0.173702	1.03232	1.41325	0.477324	0.547013	0.96116	0.693516	0.149859	42.2216	2.15602	0.458986	0.614754	23.1407	0.358556	-0.0718577
2	7675	57.4369	7580.88	45.7726	0.486376	16.1551	0.646291	0.506141	49.0102	0.352942	3836.99	29.5824	55.8659	46.5725	0.968719	57.4506	5.84495	439.851	2484.14	0.0439959	2.70589	0.0573096	117.405	2.12791	23.0787	6656.84	0.00112164	0.0189694	7.5126	15.0252	3.6439	-0.0928442	0.191546	0.99283	0.131017	1.462	1.61055	0.478686	0.748429	0.947541	0.647007	0.152491	56.5749	2.44028	0.322911	0.866686	26.1066	0.347026	-0.0649753
1	5226	46.2385	5181.5	44.1608	0.444008	11.9777	0.661883	0.629421	42.2966	0.271228	3261.34	29.2293	46.1411	32.311	0.641989	41.5398	5.53724	316.405	1971.77	0.0409328	1.78669	0.0605443	121.743	3.08806	21.26	4939.89	0.00142844	0.0260181	6.39119	12.7824	3.15396	-0.177715	0.246862	0.989886	0.167926	1.06457	1.44484	0.48246	0.543697	0.938412	0.681285	0.0893695	40.902	2.14652	0.354821	0.586924	8.44023	0.288934	-0.0559326
1	510	25.671	488.25	21.3692	0.494857	3.89299	0.628333	1.24105	15	0.182177	605.944	13.427	25.1794	25.0799	2.81175	109.671	5.54778	43.5137	129.165	0.127574	12.7383	0.085321	52.4275	0.511914	15.1935	5690.76	0.00344114	0.0150682	10.3673	20.7346	4.22889	-30.3707	0.168661	0.986259	0.0894618	3.58473	1.9703	0.47325	2.05864	0.931964	0.562913	0.160109	107.914	2.77726	0.645885	2.21898	473.85	0.671797	-0.147997
1	1012	20.9762	995.417	16.2962	0.682191	9.16441	0.726284	0.709975	19.2354	0.562364	706.721	11.8357	18.868	14.8661	2.12203	41.3824	5.79741	87.2648	208.974	0.109874	4.70109	0.0862301	50.3162	1.33279	12.9034	2052.82	0.00605508	0.0323889	6.27527	12.5505	4.8598	-0.503499	0.111352	0.976785	0.0533474	3.66555	2.16086	0.438815	1.61658	0.902873	0.494039	0.0479121	39.482	3.00351	0.284677	1.93419	63.7829	0.420726	-0.0548685
1	10570	59.1016	10483.5	50.8802	0.44159	17.595	0.622509	0.500377	46.5725	0.345812	5245.68	31.6734	53.535	41.2311	0.727015	90.4565	5.63898	597.964	3945.26	0.0391918	3.68066	0.0565718	132.211	1.49487	23.6969	11849.5	0.00059524	0.0115278	9.48112	18.9622	3.18525	0.605509	0.228849	0.995572	0.167404	1.16775	1.47151	0.481888	0.616956	0.958835	0.678937	0.0762746	89.9445	2.14961	0.321959	0.636605	15.714	0.320547	-0.0638546
1	4044	57.9914	3927.83	56.3072	0.361498	14.5228	0.468776	0.847866	52.1536	0.25792	3330.28	26.3955	56.8595	30.1496	0.581158	41.9041	5.50245	242.333	1577.76	0.0425167	1.86014	0.0599242	113.81	2.86946	21.7754	4635.1	0.00144321	0.0255576	6.44218	12.8844	2.97671	0.178313	0.254265	0.991138	0.183314	0.920523	1.36774	0.486088	0.464027	0.941914	0.695568	0.0956895	41.5546	2.05367	0.248511	0.513015	6.38075	0.285711	-0.0566134
2	13494	50.7247	13438.2	39.5854	0.634903	20.263	0.693877	0.320378	32.6497	0.51188	4305.31	27.4674	49.3964	43.6807	0.410787	30.4638	5.27048	881.72	5950.49	0.0215353	0.661438	0.0653417	163.086	5.61968	19.2601	4901.29	0.00102622	0.0350778	5.48169	10.9634	2.57291	-0.186389	0.262819	0.991293	0.218875	0.731785	1.22139	0.492306	0.368614	0.942542	0.720492	0.045437	30.0671	1.8035	0.251042	0.384158	3.47025	0.259928	-0.0564276
1	2354	26.096	2335	18.5896	0.738068	11.6204	0.907603	0.493885	23.0217	0.625105	1153.22	16.872	26.0768	19.8494	0.352686	12.1024	5.25071	155.234	1079.84	0.018756	0.235761	0.065945	162.228	14.5337	19.1845	1982.56	0.00268016	0.0968473	3.45049	6.90099	2.32939	-0.289106	0.284672	0.984731	0.238947	0.574014	1.08485	0.482741	0.282492	0.9262	0.743701	0.11585	11.9451	1.71416	0.363838	0.326159	2.3075	0.326731	-0.0746791
2	39467	95.3992	39317.3	79.9083	0.461382	25.5532	0.473431	0.308244	56.5685	0.319782	12119.3	37.8311	79.6241	91	0.561649	56.4733	5.4844	2421.79	16036.8	0.0239147	1.34036	0.0613625	154.788	2.81041	21.076	8709.59	0.00056401	0.0186923	7.48294	14.9659	2.94169	-0.466094	0.243545	0.993395	0.190646	0.994421	1.3717	0.485089	0.52887	0.950626	0.698225	0.0742159	56.0358	2.01159	0.3643	0.53859	12.1788	0.343931	-0.0717534
2	36324	72.5396	36227.4	65.7583	0.435067	31.4312	0.667889	0.33593	70.859	0.477981	12169.9	43.9192	72.0347	56.6127	1.22281	210.205	5.8087	2051.79	12811.1	0.0375307	7.83195	0.0564857	139.289	0.668642	24.1126	29229.2	0.000247552	0.00495315	14.4647	28.9295	3.51677	-3.94395	0.21923	0.996625	0.1572	1.87626	1.62531	0.47265	1.15145	0.966977	0.663373	0.138578	209.389	2.36423	0.483716	1.09809	122.896	0.445661	-0.0887241
1	3294	47.55	3186.25	42.5698	0.32565	9.72293	0.719816	1.00919	43.1045	0.2284	3215.53	30.6424	47.5079	36.1248	1.25	28.9833	5.74288	240.631	932.971	0.0581702	1.67886	0.0730513	74.4129	2.71439	17.0233	2219.13	0.00344883	0.0446289	5.33711	10.6742	4.10253	0.242453	0.165217	0.980512	0.101326	2.15404	1.82119	0.45849	1.09616	0.916834	0.603142	0.154944	28.6795	2.68654	0.400106	1.27112	48.2784	0.432501	-0.0807492
2	11675	73.089	11535.1	69.3175	0.379633	17.2403	0.85866	0.563784	58.1378	0.248714	6503.32	59.5202	71.4493	51.1957	1.06485	90.4811	5.88088	627.544	4015.61	0.0476325	4.5126	0.0537511	132.04	1.50796	26.3479	11737.1	0.000832934	0.0118164	9.45401	18.908	3.49919	0.101233	0.230302	0.995749	0.151881	1.60727	1.6039	0.459772	0.94711	0.962205	0.670974	0.121302	89.497	2.36375	0.434234	0.922359	52.1595	0.437919	-0.0845413
1	864	43.4741	761.5	48.0056	0.279143	10.4973	0.63657	1.89714	39.0512	0.218669	1444.67	30.5589	43.4626	29.6142	1.7128	57.2188	5.45381	90.3102	232.993	0.101104	6.01434	0.104526	39	0.746321	8.46926	2194.91	0.00297993	0.0230388	7.39794	14.7959	4.28529	-6.29172	0.163212	0.981303	0.0906887	3.15678	1.91313	0.463171	1.83725	0.923196	0.593451	0.136041	55.0416	2.88957	0.617537	1.88916	129.958	0.690158	-0.162389
1	11510	48.6724	11456.5	35.7756	0.596783	19.0473	0.787205	0.35946	40.4475	0.532412	4118.14	28.1627	43.9318	39.8246	0.547459	72.4714	5.38605	714.106	4885.79	0.0266977	1.98971	0.0620422	153.524	2.16843	20.6594	11041.2	0.000544822	0.0145583	8.48673	16.9735	2.77425	-0.629303	0.256783	0.995348	0.20583	0.944277	1.32776	0.489089	0.508425	0.95837	0.70602	0.0489635	72.0519	1.91141	0.38711	0.49941	13.9643	0.345928	-0.0726296
2	8412	63.4114	8277.92	51.6012	0.444242	16.9529	0.697971	0.538135	47.2652	0.328537	4454.63	36.0161	60.6053	50.9215	1.23379	92.2715	5.84793	476.003	2748.77	0.0507944	4.56591	0.0565861	119.602	1.34851	24.667	10789.6	0.000928171	0.0117878	9.54172	19.0834	3.62808	-1.39743	0.203777	0.993888	0.141602	1.64522	1.63854	0.477832	0.916232	0.953253	0.651232	0.185205	91.2424	2.44331	0.417239	1.02049	68.4488	0.420207	-0.0769158
2	24010	72.0694	23933.8	52.5543	0.563705	25.2577	0.650441	0.297689	51.4782	0.480603	7124.81	34.1835	68.0074	61	0.447949	72.403	5.30107	1566.97	10465.6	0.0217181	1.63131	0.0652633	165.401	2.33826	19.5901	11873.1	0.000378487	0.0142102	8.48136	16.9627	2.63717	0.279764	0.259566	0.996099	0.214428	0.781308	1.25076	0.487878	0.404088	0.960874	0.718314	0.0541579	71.9575	1.84497	0.304942	0.414645	5.50891	0.26631	-0.0588525
1	10722	52.2494	10661.7	41.5654	0.524902	21.2277	0.624277	0.418598	42.5441	0.510705	4462.95	25.9483	39.4081	49.4065	0.395867	42.6592	5.32754	668.662	4781.47	0.0227723	0.964434	0.0623635	158.967	3.82365	20.1748	6776.07	0.000740868	0.024475	6.50051	13.001	2.51748	-0.0711892	0.269026	0.993207	0.223675	0.699126	1.19643	0.488706	0.352014	0.948858	0.725917	0.04442	42.2738	1.77447	0.292228	0.366712	2.86449	0.287199	-0.0599363
2	16836	68.0074	16765.9	53.9003	0.54293	17.6043	0.612397	0.348015	42.4264	0.326609	5834.79	33.0083	60.8276	55.109	0.42776	20.4262	5.29897	1095.42	7300.77	0.0222823	0.458874	0.0650639	157.853	8.26792	19.3418	3179.55	0.00173143	0.0542316	4.48261	8.96522	2.63095	-0.00959095	0.25989	0.988781	0.213398	0.749989	1.23845	0.493566	0.372643	0.935181	0.71598	0.0476914	20.114	1.83385	0.250986	0.395205	3.3092	0.259242	-0.0568574
2	15090	66.7383	14997.5	70.6297	0.419483	23.7171	0.446515	0.46748	62.6498	0.335795	7011.04	31.5372	62.9682	35.3553	0.756743	56.8706	5.66752	857.279	5560.58	0.0355119	2.07577	0.0568111	132.717	2.42208	23.3096	7440.29	0.000862509	0.0189637	7.4925	14.985	3.25141	0.140481	0.22291	0.993048	0.164611	1.23751	1.48914	0.483006	0.664672	0.949552	0.676007	0.098355	56.2079	2.19181	0.40855	0.689156	22.4873	0.365159	-0.0724784
1	3885	32.9545	3854.17	27.8728	0.548651	12.6004	0.869351	0.562184	27.074	0.452066	2166.75	24.2313	31.4006	28.6531	0.542279	20.5647	5.42726	234.849	1616.23	0.0333071	0.759254	0.0604502	139.533	7.37112	21.4153	2791.58	0.00303152	0.0557939	4.47314	8.94627	2.8292	0.555523	0.251147	0.989232	0.199804	0.927969	1.34793	0.480636	0.497761	0.938403	0.706966	0.0658476	20.0435	1.95344	0.387313	0.498478	8.66669	0.35207	-0.0699547
1	14226	70.8378	14115.4	73.1794	0.444185	19.6661	0.350527	0.450494	39.1152	0.268738	6358.89	25.6513	54.7449	68.4763	0.475818	56.3816	5.34323	905.343	6085.31	0.0263512	1.53262	0.06364	149.712	2.7217	19.8745	8396.62	0.000625307	0.0184856	7.48104	14.9621	2.68417	-0.104365	0.255942	0.994589	0.209813	0.807881	1.26091	0.489845	0.41964	0.954385	0.715001	0.0644182	55.996	1.87581	0.456007	0.433899	7.06796	0.294674	-0.0633365
2	22359	72.208	22246.2	51.9928	0.411206	24.2569	0.851094	0.418157	53	0.466543	9302.41	44.2508	56.9386	57.4282	0.674688	210.189	5.52492	1331.63	9203.25	0.029986	6.16931	0.0595568	150.154	0.720097	22.1679	31483.2	0.00022177	0.00488272	14.48	28.96	2.9038	-1.24065	0.249208	0.997989	0.197336	1.1014	1.36698	0.483225	0.640388	0.973135	0.703825	0.0892858	209.729	2.01082	0.531428	0.60874	41.6247	0.359027	-0.0744214
2	4836	57.8792	4719.71	48.5814	0.365585	13.1594	0.530152	0.788602	42.19	0.270873	3721.97	25.7555	53.1507	36.1248	0.661715	41.9469	5.57338	288.702	1828.77	0.0435631	1.85266	0.0596986	114.624	2.83223	21.6667	4779.8	0.0015198	0.026082	6.42965	12.8593	3.1316	-0.510186	0.226485	0.991557	0.170403	1.06465	1.44402	0.479839	0.550909	0.9439	0.685119	0.101451	41.4039	2.13253	0.308578	0.595732	12.1086	0.326958	-0.0623264
2	4098	42.1782	4023.25	38.6576	0.410248	16.1371	0.608777	0.741161	39.0512	0.417436	2981.87	23.5339	41.4849	32.311	0.698124	20.1415	5.59718	245.748	1450.81	0.0446585	0.91022	0.0599677	110.161	5.88265	20.9512	2219.26	0.00445989	0.0618218	4.43055	8.86109	3.25952	-0.4675	0.209358	0.984081	0.151175	1.08801	1.46053	0.484723	0.536251	0.923227	0.672618	0.109357	19.7023	2.21063	0.267671	0.616511	8.35645	0.286149	-0.056757
2	19308	69.5989	19181.6	51.1141	0.441538	26.728	0.709043	0.409155	61.3514	0.522909	7848.24	36.2421	59.4138	67.2681	0.559067	41.8225	5.56004	1086.86	7802.23	0.028471	1.16832	0.0562909	157.129	3.89753	24.2252	6509.33	0.00102317	0.0258198	6.43908	12.8782	2.86831	-0.467727	0.255145	0.991367	0.195363	0.903997	1.34141	0.475939	0.476309	0.944181	0.708079	0.0746989	41.5018	1.98268	0.292057	0.492092	7.21647	0.325214	-0.0685113
2	35694	85.8604	35538.9	60.1131	0.430144	31.0499	0.764614	0.341955	62.6498	0.516525	12152.7	45.9633	57.8014	68.9493	0.516599	56.2066	5.53354	2069.6	15034	0.0215686	1.24226	0.0579818	172.14	3.16928	23.0996	9539.61	0.000489705	0.0186157	7.46942	14.9388	2.79193	-0.0422664	0.261898	0.99529	0.20337	0.822257	1.28542	0.46904	0.446319	0.958425	0.722607	0.131698	55.857	1.97883	0.390161	0.475854	9.23296	0.32798	-0.0704767
2	14935	62.6099	14864.6	50.0394	0.444639	24.1368	0.694714	0.442343	45.1774	0.482356	6575.25	34.7631	62.482	48.8365	0.549881	55.6722	5.51602	899.991	6088.36	0.0270274	1.56782	0.0602606	146.864	2.72863	21.1039	8078.81	0.000633863	0.0188168	7.42775	14.8555	2.8914	-0.280304	0.255737	0.996602	0.195253	0.886314	1.32675	0.485786	0.458959	0.963347	0.70545	0.126737	55.238	2.0136	0.406869	0.509726	9.49744	0.36339	-0.075005
1	3240	37.6298	3203.46	30.3973	0.547629	14.0326	0.550603	0.599043	34.9285	0.461639	1919.01	16.7368	32.28	23.8537	0.747583	42.6892	5.64748	184.914	1255.43	0.0403526	1.79926	0.0570723	136.92	3.33367	23.9307	5791.21	0.00258358	0.0267709	6.46834	12.9367	3.11004	-1.0584	0.235037	0.991977	0.181398	1.24571	1.46782	0.464126	0.728664	0.948808	0.696301	0.0906338	41.902	2.1353	0.471406	0.685389	22.3586	0.447766	-0.0924452
1	2424	47.5815	2352.5	28.0102	0.473162	15.6506	0.62891	0.768477	23.3452	0.558746	1807.84	17.6159	41.1096	35.0143	0.824231	20.4443	5.73101	135.994	860.493	0.0468268	1.08712	0.0561032	120.697	6.58829	24.8447	2367.77	0.00404811	0.0594233	4.42293	8.84585	3.20536	1.57621	0.239013	0.989054	0.164244	1.17431	1.46894	0.471402	0.630486	0.938096	0.683719	0.126622	19.6573	2.19572	0.456817	0.682041	22.8425	0.403138	-0.083415
2	13488	63.2693	13407.6	64.7909	0.402172	19.7295	0.577226	0.506161	58.1378	0.30451	6786.42	37.399	61.4654	43.4166	0.474089	20.4203	5.3566	853.144	5764.53	0.0253918	0.569055	0.0632521	141.152	7.45398	19.2665	2826.49	0.00202808	0.0556184	4.47164	8.94328	2.73589	-0.153943	0.259863	0.987788	0.206509	0.827676	1.28801	0.489783	0.420504	0.933221	0.70964	0.0604253	20.0238	1.89743	0.291061	0.442061	5.35114	0.299772	-0.0627826
1	841	30.3809	788.208	33.996	0.393103	11.7225	0.697585	1.33177	26.6271	0.344822	1049.72	23.7151	25.9422	25.5539	0.418623	10.9869	5.14274	62.0511	370.815	0.034514	0.415505	0.0737826	98.5862	10.3951	17.971	1015.02	0.00471778	0.10865	3.28027	6.56055	2.60996	0.00708254	0.35266	0.971133	0.224425	0.806203	1.27399	0.44777	0.406314	0.905123	0.722038	0.0030116	10.766	1.78208	0.419858	0.408578	2.63348	0.497477	-0.13492
1	5154	68.0661	5067.79	70.0935	0.380756	11.7535	0.455353	0.739432	47.0425	0.167683	3747.28	31.9173	67.2012	54.037	0.830902	29.2092	5.69975	304.932	1766.53	0.043937	1.21051	0.0591641	113.182	3.99987	22.3601	3371.77	0.00322698	0.0416396	5.38213	10.7643	3.34081	-1.147	0.219898	0.986086	0.152481	1.20455	1.51308	0.473429	0.61253	0.928997	0.669118	0.126072	29.0639	2.26317	0.288593	0.698446	14.4023	0.339287	-0.0676438
2	1670	39.7618	1622.08	28.5674	0.461235	10.2914	0.565451	0.892354	23.5372	0.360248	1447.47	16.1535	28.3196	30.6757	1.16211	43.6928	5.733	112.602	487.189	0.0821448	3.93052	0.0674266	76.921	1.88607	19.3429	3257.27	0.00304334	0.026279	6.50703	13.0141	3.92957	0.815402	0.168126	0.984805	0.102393	1.96071	1.79729	0.464976	0.934206	0.923084	0.594793	0.0354357	42.3876	2.51904	0.274756	1.0259	23.6496	0.324454	-0.0542575
2	9018	43.1393	8976.04	37.9026	0.566001	18.7958	0.64031	0.411123	31.0161	0.495899	3690.26	24.2694	41.0366	40.2492	0.860949	73.3921	5.73072	500.299	3207	0.0399009	2.99569	0.0554778	139.134	1.94085	24.8261	10153.4	0.000809538	0.0144889	8.52374	17.0475	3.34986	0.28137	0.22019	0.994231	0.159579	1.35959	1.54114	0.473077	0.755049	0.954645	0.673515	0.105307	72.7373	2.25638	0.408102	0.7629	26.0627	0.409487	-0.0780317
2	13300	67.6018	13154.8	57.7698	0.342735	21.785	0.665443	0.597721	59.6406	0.377099	7862.87	38.4425	48.8467	55.8032	0.58576	41.7028	5.62523	737.244	5278.9	0.0334024	1.44594	0.0554319	140.787	3.54134	24.8055	5751.78	0.00113024	0.0258516	6.42034	12.8407	2.97348	-0.0925819	0.265648	0.993794	0.186019	0.925316	1.36341	0.473521	0.490583	0.952019	0.705216	0.110936	41.2819	2.05918	0.360313	0.523715	8.94902	0.322994	-0.0657275
2	22002	65.3835	21917.7	50.5821	0.474141	23.9016	0.758055	0.364456	61.0737	0.472531	7988.04	38.344	63.5138	51.6236	0.38287	42.0118	5.33398	1374.64	9882.3	0.018181	0.780747	0.0624781	172.502	4.25836	20.2119	7165.07	0.000532901	0.0248157	6.45285	12.9057	2.48944	-0.041152	0.271516	0.993696	0.225711	0.646092	1.16196	0.480222	0.328311	0.950892	0.735524	0.0924848	41.6739	1.79129	0.277477	0.357633	2.85927	0.262939	-0.0601974
2	3864	49.2646	3816.33	45.5834	0.458059	15.2726	0.44289	0.675585	42.7551	0.335047	2578.26	20.1884	45.2769	29.6142	1.19595	56.9154	5.78157	215.535	1364.37	0.0518003	3.273	0.0557802	121.322	2.26784	25.4102	6660.7	0.00166081	0.0205675	7.47082	14.9416	3.45893	1.54304	0.241088	0.992129	0.159946	1.95013	1.634	0.46443	1.22746	0.951651	0.668969	0.0552778	55.8797	2.33047	0.466545	1.04157	64.327	0.470582	-0.0936783
2	3276	34.4384	3232.17	26.6602	0.535408	16.4792	0.742126	0.610897	30.4631	0.618118	1974.52	19.7852	27.313	28.8444	0.576315	42.6004	5.50201	186.4	1331.54	0.0389017	1.70501	0.0568986	139.186	3.4056	23.183	5838.78	0.00152384	0.0251799	6.48576	12.9715	2.82766	0.126895	0.253322	0.991553	0.197354	0.882883	1.33501	0.477106	0.468856	0.944747	0.710498	0.0710841	42.1028	1.96315	0.361852	0.479083	6.97981	0.353287	-0.0678742
2	27805	73.3485	27658	56.0344	0.418796	30.3269	0.627307	0.381835	54.0833	0.541219	10560.8	35.1508	66.2118	63.2851	0.510699	42.1238	5.47621	1640.34	11881.5	0.0248674	1.10526	0.0589943	165.428	4.08937	22.3993	6871.38	0.000778002	0.0251977	6.46287	12.9257	2.71873	0.0278819	0.262576	0.995274	0.210251	0.828474	1.27762	0.47543	0.451414	0.958297	0.721601	0.090816	41.8126	1.91127	0.391245	0.458134	9.25668	0.32498	-0.0683207
2	2555	43.4856	2475.71	30.8767	0.401871	17.6914	0.768086	0.889538	38.6005	0.57297	2202.24	23.716	41.5933	26.9072	0.870483	30.5613	5.79467	148.942	904.52	0.0507713	1.69405	0.0582944	111.392	3.83093	24.5269	3401.79	0.0026282	0.038058	5.45802	10.916	3.35049	0.464337	0.220461	0.9914	0.157926	1.31987	1.52594	0.465209	0.729002	0.945484	0.678093	0.142333	29.9053	2.2914	0.470617	0.775152	24.9168	0.471917	-0.0987247
1	4500	42.4853	4449.92	34.5057	0.448785	12.272	0.86136	0.655131	33.1361	0.355652	2915.28	29.7219	41.7253	37.3631	1.13385	106.908	5.83691	241.868	1611.46	0.0397957	3.70008	0.0537483	136.032	1.25468	26.2202	14982.4	0.001026	0.0103616	10.354	20.708	3.31711	-6.12803	0.222758	0.995009	0.161907	1.33509	1.51645	0.453619	0.793622	0.959338	0.69178	0.243682	107.448	2.35015	0.493513	0.909956	66.2477	0.442642	-0.0914909
2	23298	77	23220.5	62.6144	0.534816	20.2993	0.5637	0.316949	51.923	0.324195	7359.71	35.2958	60.4152	56.3028	0.614582	56.245	5.59067	1339.46	9263.61	0.0261468	1.48366	0.0574926	158.634	2.88329	23.3905	8916.89	0.000629938	0.0188098	7.46856	14.9371	3.00965	-0.424482	0.239882	0.993162	0.186109	1.02795	1.40013	0.476343	0.552841	0.95028	0.698066	0.0895155	55.833	2.06386	0.356441	0.567517	11.991	0.356957	-0.0736191
1	2574	32.0156	2531.5	22.2175	0.539113	11.4603	0.968402	0.65818	24.0416	0.515821	1666.18	21.5155	27.2947	31.0483	0.385149	20.3772	5.26782	160.937	1150.58	0.0262048	0.525384	0.0625241	140.73	7.25469	19.7475	2874.46	0.00215027	0.0538293	4.48375	8.9675	2.4413	-0.0809096	0.264683	0.987419	0.227247	0.642766	1.15685	0.490831	0.318608	0.931783	0.731099	0.0560361	20.1254	1.75118	0.23442	0.342759	1.99232	0.242995	-0.05209
2	14574	60.3407	14524.3	48.4107	0.442322	20.3146	0.683612	0.448105	44.6542	0.41963	6508.43	33.0941	56.3205	57.7754	0.449247	20.4868	5.43463	876.579	6193.6	0.0222726	0.484674	0.0601468	155.659	8.06136	21.4119	3180.68	0.0014888	0.0543324	4.47922	8.95845	2.73428	-0.18585	0.248698	0.990843	0.203017	0.770126	1.26328	0.478894	0.390419	0.941721	0.717958	0.0943588	20.1056	1.92258	0.264651	0.427178	4.02119	0.268702	-0.0626575
2	7590	61.4003	7507.21	58.7997	0.413256	20.274	0.43873	0.597639	36.4966	0.344797	4486.6	25.7972	60.8276	55.109	0.396692	12.2207	5.34324	467.873	3330.98	0.0267565	0.350359	0.0616434	144.919	13.3141	20.3391	1723.98	0.00406915	0.09595	3.44523	6.89046	2.57891	-0.0393185	0.267233	0.981938	0.215822	0.692078	1.20861	0.482445	0.348288	0.920522	0.726638	0.0695513	11.8967	1.82516	0.245743	0.37306	2.37314	0.265371	-0.0563916
2	1572	24.5153	1552.67	18.8616	0.686787	8.16478	0.89231	0.608092	20.1246	0.432879	944.165	16.8304	20.5913	19.6977	0.382301	12.659	5.13635	106.896	694.081	0.0263934	0.355208	0.0679998	131.87	11.4555	17.4401	1652.62	0.00356372	0.0905363	3.51602	7.03204	2.55206	0.0506129	0.262745	0.981214	0.215954	0.715923	1.21105	0.500138	0.340091	0.916948	0.713955	0.0159871	12.369	1.77062	0.24979	0.364502	1.85272	0.260742	-0.0554387
2	4014	38.2099	3956.58	25.4734	0.558562	12.8331	0.885241	0.547401	25.4951	0.503784	2165.84	22.5501	35.6931	35.1283	0.754546	42.8266	5.644	233.382	1495.48	0.0375728	1.77736	0.058142	131.06	3.21368	22.8459	5521.58	0.00135181	0.025793	6.48953	12.9791	3.16519	-0.0294668	0.230062	0.993498	0.172201	1.14453	1.4639	0.479871	0.608893	0.95096	0.682956	0.10578	42.1892	2.15141	0.378879	0.647524	18.2453	0.396674	-0.0782218
1	10938	58.258	10894	41.9884	0.514725	18.3635	0.638301	0.423819	33.8378	0.437348	4617.07	26.8012	47.5184	47.4131	0.374435	20.7076	5.2071	732.512	4954.08	0.0213245	0.490633	0.0669695	154.672	7.95469	18.0399	3165.79	0.0014701	0.052323	4.50592	9.01184	2.45733	0.099002	0.26888	0.989834	0.228211	0.674547	1.17359	0.495502	0.331138	0.937819	0.725466	0.0295656	20.3148	1.72908	0.262489	0.348761	2.3582	0.264617	-0.0582357
2	18724	68.3593	18588.2	56.1588	0.294684	27.3978	0.881714	0.61951	66.4906	0.487862	11515.6	49.5161	64.2573	53.1507	0.659714	55.4627	5.63962	1071.99	7315.91	0.03112	1.75118	0.0572524	136.816	2.56049	23.6328	7484.86	0.000752865	0.0194566	7.40434	14.8087	3.10831	-1.25984	0.255796	0.993952	0.178773	1.0683	1.42665	0.464079	0.590772	0.9537	0.69956	0.141638	54.9163	2.15002	0.364495	0.626122	18.7289	0.356572	-0.0735584
2	2775	37.1753	2733.96	28.395	0.552726	13.4262	0.563185	0.625715	33.541	0.472837	1710.68	15.9916	30.3645	19.799	0.519116	20.0667	5.50714	156.472	1119.83	0.0356254	0.772925	0.0563862	136.803	7.5144	23.5546	2632.01	0.00287819	0.0565197	4.41765	8.8353	2.87542	-0.102668	0.26606	0.987195	0.191819	0.867111	1.3339	0.478735	0.447924	0.932347	0.707452	0.0789839	19.5536	1.99065	0.291245	0.471523	4.70063	0.319595	-0.0623718
2	1614	37.6032	1562.25	43.0348	0.37313	9.18243	0.42171	1.11697	34.7851	0.213372	1744.98	18.1482	36.2353	21.6333	1.42776	28.8116	5.81059	127.788	413.403	0.0705701	2.14757	0.0791748	66.2392	2.5942	16.665	1844.21	0.00438625	0.0452618	5.28208	10.5642	4.12784	-0.100039	0.187768	0.97562	0.0946125	2.23964	1.82252	0.472473	1.12412	0.907455	0.596894	0.0883214	28.0344	2.66502	0.461105	1.25259	35.795	0.533512	-0.103898
1	4060	39.2173	4011.58	33.7268	0.471114	12.791	0.682752	0.64603	36.3593	0.379255	2591.6	23.027	38.4187	29.1548	0.604155	41.6367	5.5569	228.176	1589.4	0.0382094	1.51393	0.0562011	130.258	3.27351	24.3608	5323.5	0.00156037	0.025978	6.41095	12.8219	3.02316	-0.536	0.252421	0.990582	0.181169	0.988483	1.40036	0.47745	0.511844	0.9411	0.69373	0.0960233	41.155	2.07794	0.367648	0.548866	9.18225	0.288651	-0.059694
2	23294	69.2387	23195.4	58.7116	0.430047	23.1057	0.635033	0.394307	67.3647	0.393547	9146.11	37.2838	66.9104	48.5077	0.71736	182.765	5.54411	1388.41	9465	0.0295245	5.30556	0.0596037	150.699	0.833147	21.8717	27438.5	0.000249082	0.00563292	13.4956	26.9912	2.97577	-1.66965	0.245566	0.997119	0.194476	1.20613	1.40571	0.480077	0.717822	0.968589	0.700308	0.0945516	182.197	2.04674	0.482585	0.668426	46.484	0.407935	-0.0853898
1	2304	39.6737	2228.46	45.2989	0.372625	11.0273	0.466179	0.993598	38.2099	0.243434	2214.19	21.1174	38.9102	26.8328	0.769579	20.0243	5.59352	144.81	790.767	0.0529647	0.92759	0.0628515	98.0556	5.15497	22.2054	2005.2	0.00677753	0.0645232	4.43799	8.87597	3.31175	-0.921429	0.211714	0.978803	0.148894	1.13127	1.48861	0.478977	0.56399	0.913199	0.670907	0.128624	19.7894	2.25478	0.244187	0.658788	10.4281	0.313128	-0.0613391
1	3714	40.2741	3661.25	35.7917	0.462538	14.2298	0.589853	0.67836	27.8927	0.397571	2483.65	21.1119	34.7131	32.311	0.998947	72.6642	5.72067	222.153	1241.96	0.052243	3.77382	0.0598152	105.581	1.49337	21.6564	7615.4	0.00153785	0.0152247	8.49918	16.9984	3.54254	-0.816233	0.203362	0.992672	0.140111	1.51253	1.60962	0.481534	0.80003	0.947632	0.648076	0.108508	72.3353	2.35979	0.395757	0.855308	29.797	0.395267	-0.0715399
1	1572	36.5103	1539	48.5638	0.543791	11.6625	0.362394	0.770263	33.2415	0.240149	1185.43	17.5992	35.7351	21.4009	2.00111	55.9656	6.03441	123.625	336.835	0.0956854	5.11527	0.0786417	60.7341	1.1402	16.0178	3443.45	0.00408482	0.0225672	7.38925	14.7785	4.74216	-2.50126	0.117127	0.98028	0.0582151	3.06867	2.03759	0.436097	1.34019	0.910713	0.523402	0.148877	54.884	3.02167	0.306919	1.81676	70.5224	0.412499	-0.0690833
1	7644	59.8749	7554.75	47.8146	0.440614	16.8576	0.544781	0.559353	57.8705	0.352562	4225.77	26.0485	54.1295	32.311	0.645598	72.5047	5.48419	459.949	3095.07	0.033203	2.45214	0.0601712	135.412	1.91133	21.1314	9749.5	0.000732629	0.0145289	8.48814	16.9763	2.94691	-0.0929158	0.246443	0.994914	0.192431	1.04533	1.38296	0.483348	0.578077	0.957025	0.699471	0.0872506	72.1016	2.02909	0.507739	0.575683	18.4236	0.379972	-0.0756731
2	13245	61.7981	13150.6	42.9642	0.546338	20.9228	0.667779	0.375008	38.2099	0.486983	4931.58	28.6906	50.8035	55.9017	0.605908	42.8495	5.50536	808.863	5299.21	0.0301496	1.3638	0.0610693	150.237	3.66155	21.7085	6335.6	0.00109085	0.0249701	6.50109	13.0022	2.95599	0.485536	0.242896	0.993439	0.189578	0.984741	1.37231	0.485345	0.523439	0.95076	0.699018	0.0827332	42.3116	2.03475	0.324418	0.539796	10.4398	0.327921	-0.0664544
2	22148	81.1234	21997.4	60.8911	0.432067	22.7192	0.652383	0.399463	62.1289	0.373112	8787.13	39.7243	56.0446	65.7951	0.402749	30.5267	5.34944	1403.45	9726.25	0.0220384	0.685258	0.063367	157.532	5.38662	19.7164	4776.61	0.000938495	0.0347062	5.48825	10.9765	2.58249	-0.03712	0.262425	0.989447	0.217229	0.701099	1.20133	0.491782	0.344993	0.936915	0.722288	0.0737639	30.1499	1.82301	0.25377	0.37962	2.97417	0.278401	-0.061549
2	19074	70.4699	18916.5	47.7118	0.362646	26.215	0.877897	0.500482	60.407	0.549446	9467.35	41.886	55.7853	64.2884	0.518074	71.8937	5.4577	1166.07	8033.96	0.0264588	1.87907	0.0611338	148.299	2.10214	20.8203	10630.8	0.000508688	0.0144497	8.46115	16.9223	2.73448	-0.549768	0.260614	0.99531	0.207374	0.816474	1.27346	0.484133	0.425323	0.957573	0.715761	0.0956123	71.6397	1.91913	0.395549	0.456864	9.42031	0.333302	-0.0718569
2	4680	49.0816	4623.71	49.8441	0.450734	13.164	0.546757	0.644021	46.6154	0.264103	2977.77	27.2526	43.9318	31.3209	0.616423	20.7263	5.50406	269.658	1939.57	0.0355568	0.868934	0.0576192	132.341	7.12946	22.9683	2591.68	0.00303114	0.0555341	4.4872	8.9744	2.85403	1.78874	0.266511	0.991856	0.202735	1.06284	1.35833	0.484443	0.599391	0.947309	0.704372	0.0707205	20.1774	1.99084	0.449374	0.573826	18.7685	0.392083	-0.084051
1	7970	49.6085	7918.71	46.3922	0.419306	13.4054	0.673487	0.57863	43.2897	0.288958	4582	31.2446	48.6004	31.9531	0.853747	72.2107	5.67825	459.312	2846.16	0.0438299	3.34424	0.0576301	121.793	1.73927	23.1539	8682.82	0.00085164	0.0147241	8.45146	16.9029	3.33285	0.81482	0.223562	0.995655	0.157329	1.30811	1.51538	0.482763	0.708504	0.959535	0.669761	0.120185	71.5221	2.25297	0.497985	0.748836	33.8818	0.377491	-0.072131
1	4610	45.3211	4541.79	40.26	0.387515	16.8453	0.728435	0.753563	44.1022	0.418412	3422.53	29.3268	34.6699	39.2046	0.435677	72.7299	5.32266	292.212	2075.91	0.0272179	1.90247	0.0633866	135.729	1.90202	19.2111	9833.6	0.000702231	0.0143862	8.5023	17.0046	2.51882	-0.942539	0.268135	0.993916	0.225213	0.777306	1.2132	0.473574	0.433147	0.953772	0.733283	0.0816796	72.3245	1.81279	0.373026	0.424068	11.893	0.318984	-0.0704045
2	12864	64.0781	12784.8	45.3958	0.495889	19.5176	0.654857	0.417063	39.8121	0.429942	5332.06	29.7278	56.0803	49.4773	0.690229	72.2902	5.57488	770.356	5080.5	0.0293071	2.06479	0.0598847	142.916	2.01676	21.2341	10316.7	0.000610084	0.0147849	8.469	16.938	3.07536	-1.9442	0.242428	0.993439	0.18476	1.17565	1.43012	0.483363	0.658612	0.952101	0.691361	0.110994	71.7973	2.10522	0.450605	0.661064	26.2823	0.411788	-0.0852508
1	3324	46.6154	3276.54	45.3622	0.469332	11.6141	0.359181	0.693744	27.5136	0.256031	2273.08	16.2932	43.6005	30.2655	0.949154	73.1685	5.49485	198.536	1257.99	0.0546706	4.41044	0.0597281	116.428	1.64898	22.0387	8358.3	0.00127564	0.0149472	8.50881	17.0176	3.15187	1.89722	0.229373	0.995195	0.172869	1.50985	1.50633	0.485745	0.910935	0.959939	0.677031	0.037033	72.442	2.14766	0.638911	0.796876	57.1406	0.429428	-0.0834396
2	4932	38.3275	4887.25	27.9575	0.553114	16.7948	0.748587	0.515207	29.1204	0.600725	2517.94	20.9286	36.3456	38.2753	0.513386	20.3043	5.42547	296.286	2052.62	0.032212	0.627269	0.0600743	139.616	7.15995	21.1271	2894.51	0.0032798	0.0579987	4.46758	8.93517	2.76783	-0.530171	0.255347	0.987516	0.201381	0.841036	1.30477	0.491819	0.419322	0.932001	0.704539	0.0661085	19.9919	1.9153	0.351081	0.453063	5.63308	0.301393	-0.0619812
2	6750	46.7868	6670.33	36.6583	0.372289	21.1167	0.961215	0.690062	46.6154	0.576041	4602.94	35.2365	45.793	40.3609	0.749085	30.8542	5.61857	406.585	2455.19	0.043358	1.48082	0.0602348	112.69	3.94129	21.1664	3367.9	0.00196785	0.0366272	5.47645	10.9529	3.28062	0.172724	0.226304	0.993239	0.159703	1.17989	1.49563	0.482936	0.596506	0.94883	0.669839	0.113232	30.0715	2.21397	0.388524	0.670007	16.5334	0.345832	-0.0672168
2	8250	56.8331	8166.88	45.0023	0.424297	18.1869	0.765067	0.565972	48.0937	0.404133	4622.22	34.4298	56.8243	48.8467	0.480103	42.243	5.38859	506.202	3518.42	0.0302083	1.26891	0.0613579	142.898	3.46654	20.6146	6048.79	0.000966891	0.0252172	6.47373	12.9475	2.68146	-0.366944	0.253242	0.993949	0.208492	0.750775	1.24639	0.487515	0.379866	0.951504	0.718591	0.101727	41.9546	1.89566	0.357302	0.420775	6.13913	0.271127	-0.0571481
2	6438	48.9694	6338.54	44.6703	0.382779	18.8487	0.758562	0.682664	39.0128	0.421952	4327.09	33.8852	47.5079	43.6807	0.54104	41.5424	5.52161	376.287	2623.06	0.0324671	1.38391	0.0584479	136.069	3.47112	22.2053	5475.2	0.0011496	0.0255858	6.40378	12.8076	2.91429	0.445979	0.28535	0.993516	0.190812	0.811675	1.29864	0.477055	0.427845	0.950734	0.716413	0.182728	41.1013	2.08387	0.382183	0.498659	7.58366	0.336671	-0.0657085
1	1626	35.0143	1579.67	36.4336	0.43246	10.0159	0.425358	0.960173	33.3766	0.274909	1516.75	15.4973	33.6155	19.3132	0.674083	12.6544	5.56115	102.434	594.551	0.0441633	0.674065	0.0629977	103.408	10.0203	20.0445	1202.3	0.00583774	0.104738	3.46827	6.93654	3.17495	0.630633	0.253649	0.981646	0.162522	0.962814	1.40998	0.476462	0.483189	0.919054	0.689358	0.18017	12.1422	2.20937	0.349431	0.594347	9.13423	0.359166	-0.0670221
2	11362	55.6687	11282.5	41.2412	0.483986	18.8115	0.751787	0.445503	40.1123	0.456133	5026.36	31.0046	55.5788	55.4437	0.6281	20.7579	5.39013	725.299	4082.57	0.0404463	0.882709	0.0638355	110.859	5.778	18.8939	2260.04	0.00319021	0.0556421	4.49281	8.98562	3.2959	0.013324	0.202191	0.98205	0.144059	1.2217	1.5179	0.498045	0.556447	0.916053	0.643888	-0.00345175	20.184	2.14356	0.194915	0.609564	5.28386	0.207684	-0.0461464
1	2424	43.2897	2382.38	37.4743	0.4509	9.54203	0.631066	0.803034	43	0.254629	1913.13	23.6487	43.2897	25.2982	0.653405	19.8193	5.60967	141.11	911.69	0.0412878	0.788125	0.0582136	115.67	6.22347	22.8943	2307.14	0.00392132	0.0621924	4.39428	8.78855	3.15267	-0.858657	0.232206	0.979991	0.166568	1.06927	1.4571	0.471648	0.549913	0.917026	0.684984	0.0990461	19.3765	2.15777	0.27228	0.600994	8.98194	0.32289	-0.0626749
2	16464	46.669	16406.5	34.1141	0.597712	25.0807	0.93822	0.31841	42.45	0.735201	5223.99	32.0065	39.8121	41.1825	0.418726	42.6379	5.26321	1085.13	7463	0.0196779	0.891184	0.0659094	170.433	4.13931	18.7172	7197.12	0.000614408	0.0246644	6.49909	12.9982	2.47374	0.530846	0.274359	0.995185	0.230249	0.71532	1.18446	0.485961	0.37502	0.957198	0.730364	0.0789872	42.2698	1.75825	0.514018	0.38926	8.12538	0.337862	-0.0737073
1	5742	49.4065	5634.25	45.8123	0.413728	15.0707	0.602182	0.656886	47.1699	0.328966	3701.06	27.5874	48.1041	31.9531	1.72083	72.1264	6.0284	342.837	1606.39	0.0700808	5.07905	0.0597069	96.3873	1.3874	23.2136	6895.68	0.00202778	0.0163827	8.4042	16.8084	4.18335	-3.40413	0.181084	0.990559	0.109056	2.59725	1.88823	0.458907	1.45913	0.943267	0.605325	0.157387	70.883	2.74275	0.422701	1.55104	107.311	0.486684	-0.0860551
2	6780	64.195	6680.04	51.404	0.37724	17.914	0.66352	0.680675	62.2977	0.348494	4546.93	34.1076	50.2195	42.45	0.837711	56.4765	5.69886	397.871	2471.83	0.038648	2.25214	0.058683	118.488	2.18274	22.419	6597.27	0.00115238	0.0196221	7.47361	14.9472	3.35996	-1.58437	0.220661	0.991835	0.160087	1.5021	1.55412	0.471358	0.869769	0.94784	0.673028	0.088522	55.9296	2.25234	0.507449	0.825872	36.8944	0.464628	-0.0956106
2	1885	39.3192	1828.46	41.5117	0.400233	11.1491	0.419236	0.988118	39.1152	0.268578	1806.73	17.4032	39.0512	21.1896	1.04362	21.3247	5.52486	154.141	527.053	0.076929	1.67413	0.0817722	59.539	3.21483	13.9102	1211.43	0.00612906	0.0599478	4.49763	8.99526	3.99905	0.268316	0.149308	0.970355	0.0896767	2.10829	1.815	0.471866	0.915072	0.892331	0.567276	-0.0226891	20.2078	2.5021	0.271731	1.03322	14.7517	0.352634	-0.0632259
2	20694	70.4415	20573	54.1303	0.426682	26.3351	0.688513	0.413632	57.3149	0.486512	8509.66	37.2695	70.214	55.3173	0.460057	56.4328	5.34038	1315.25	8900.27	0.025097	1.38932	0.0635571	151.345	2.73504	19.769	8539.22	0.000602611	0.0184902	7.48778	14.9756	2.68841	-0.39942	0.255513	0.99452	0.210115	0.814679	1.2714	0.489905	0.41951	0.95401	0.713085	0.053148	56.091	1.8673	0.299768	0.431487	6.28491	0.289278	-0.0615158
2	2940	35.7911	2869.21	27.6749	0.454603	13.2916	0.786824	0.748625	34.1321	0.480275	2147.96	21.7753	35.7351	30	0.727868	54.5755	5.57628	173.74	1099.05	0.0401053	2.10257	0.0590953	117.087	2.17871	22.124	6457.3	0.00127017	0.0202216	7.36724	14.7345	3.10942	-2.52153	0.235734	0.989346	0.169204	1.15736	1.43321	0.481713	0.624089	0.938562	0.684221	0.0985859	54.3484	2.13249	0.53413	0.650447	26.1227	0.403711	-0.0848523
1	1890	37.1214	1832.79	35.6771	0.397551	11.3683	0.525749	0.994002	35.0143	0.318643	1821.8	18.7572	36.1386	25.4951	0.655016	30.2624	5.44719	119.98	722.906	0.0503769	1.51894	0.0634814	99.6974	3.46616	19.7037	2983.05	0.00291001	0.0371859	5.46479	10.9296	3.07872	-0.280226	0.238662	0.987885	0.176072	1.03898	1.42625	0.47956	0.529833	0.933437	0.685519	0.0923498	29.9237	2.1053	0.308102	0.579158	9.71366	0.359922	-0.0718228
2	5772	56.3028	5623.54	48.6748	0.320513	18.0388	0.828776	0.848467	39.3192	0.370598	4771.39	40.3405	52.3927	50	0.492216	29.1774	5.49551	347.956	2401.48	0.032539	0.931619	0.0602834	124.839	4.47971	21.464	3615.63	0.00167253	0.0373051	5.37882	10.7576	2.81016	-0.461693	0.278066	0.988655	0.197343	0.758662	1.27022	0.47471	0.388763	0.935852	0.71969	0.159043	29.0059	2.002	0.307695	0.453348	5.33752	0.300514	-0.0623294
2	9282	43.7493	9231.21	34.4878	0.573899	18.9612	0.847392	0.401694	38.0789	0.549793	3708.12	29.2247	41.0366	40.2492	0.329915	12.6146	5.15654	623.2	4294.03	0.0190035	0.258883	0.0671407	159.377	13.8883	17.8896	1988.11	0.00213222	0.0888422	3.50348	7.00695	2.39521	0.0299471	0.274567	0.983211	0.231157	0.633814	1.14037	0.492326	0.303425	0.92186	0.72947	0.0278566	12.2835	1.69367	0.201847	0.326024	1.32396	0.236335	-0.0558503
2	1986	47.4342	1932.12	54.7066	0.365898	12.425	0.397237	1.06116	45.0111	0.227121	2050.29	21.7314	46.3249	24.7386	1.05181	30.3348	5.53074	148.722	623.554	0.0666762	2.10876	0.0748852	72.1964	2.55323	15.5605	2176.42	0.00440187	0.042382	5.45929	10.9186	3.64767	-0.741713	0.194863	0.985673	0.124756	1.5175	1.62515	0.490129	0.706774	0.925071	0.624717	0.136842	29.939	2.41904	0.419746	0.892092	28.3587	0.417317	-0.0791083
1	6535	46.1086	6471.88	36.5355	0.474446	15.3873	0.727631	0.546958	43.1045	0.421161	3539.84	26.5843	45.1885	40.2616	0.803871	30.9622	5.52759	419.123	2096.3	0.0516596	1.62493	0.0641351	95.232	3.26083	19.0446	2911.32	0.00253583	0.0365061	5.48882	10.9776	3.66655	-0.117908	0.170965	0.981623	0.114074	1.58778	1.67444	0.476757	0.719171	0.914726	0.610626	-0.000697227	30.1269	2.34147	0.167527	0.79369	8.85663	0.219871	-0.0446789
2	3190	35.171	3150.96	30.3182	0.497505	12.6662	0.69525	0.663039	32.9848	0.417776	2089.21	21.0787	32.2025	31.3209	0.557081	20.4056	5.37804	199.46	1204.54	0.0443518	0.879794	0.0625265	109.933	5.72021	19.4743	2240.13	0.00355665	0.0558401	4.47009	8.94018	3.08546	-0.113862	0.216001	0.980246	0.161062	1.03287	1.43395	0.49455	0.484458	0.91366	0.668893	0.0129583	19.99	2.04877	0.223049	0.524756	3.94478	0.222922	-0.0446496
2	7725	52.1632	7618	37.8162	0.391357	22.5942	0.755843	0.628007	43.6005	0.597475	4784.16	28.5831	37.2022	45.793	1.26342	73.1606	5.71616	535.645	2145.41	0.0708446	5.19953	0.0693391	75.4834	1.06804	16.9792	5471.53	0.00155632	0.0152121	8.47703	16.9541	4.12526	0.19912	0.149651	0.992164	0.0916606	2.37716	1.86827	0.474083	1.15045	0.943353	0.571094	0.00582102	71.8706	2.601	0.314705	1.19905	36.9011	0.322251	-0.0543179
2	39940	82.3043	39796.4	61.5027	0.435343	26.3415	0.808576	0.325365	66.2722	0.428298	12948.4	49.7296	79.9812	68.6222	0.422783	90.4204	5.28129	2637.73	17818.9	0.020318	1.82985	0.0660424	165.367	1.85609	18.9437	14907.5	0.000285605	0.0113139	9.49216	18.9843	2.52869	0.0391136	0.265962	0.99687	0.223532	0.717062	1.19851	0.490685	0.365143	0.964458	0.724745	0.0595726	90.1257	1.7821	0.462879	0.383047	6.3402	0.280624	-0.0620583
2	6660	51.4296	6576.79	46.1982	0.320586	17.9878	0.853857	0.805135	49.163	0.38936	5295.21	39.4467	51.4296	38.6264	0.729774	29.5051	5.66671	419.192	2314.18	0.0398995	1.20336	0.0629418	103.972	3.72254	19.8837	3073.57	0.0019504	0.0385092	5.38313	10.7663	3.37841	-1.00759	0.208417	0.986566	0.144744	1.14827	1.49319	0.478481	0.562112	0.928945	0.666696	0.157969	29.0902	2.29248	0.302919	0.685823	11.5887	0.34104	-0.0676532
2	2770	38.6264	2732.38	34.6845	0.473891	10.5266	0.608931	0.729948	35.4683	0.303496	1994.49	21.1205	36.8782	26.9258	0.834984	29.8509	5.72445	161.809	953.331	0.0460979	1.31058	0.0584149	111.307	3.89607	23.3265	3342.78	0.0030148	0.0407778	5.43861	10.8772	3.39454	-0.94987	0.210087	0.985495	0.14645	1.26127	1.53094	0.478294	0.646774	0.927823	0.665452	0.111518	29.6667	2.29	0.326148	0.718534	15.3256	0.364592	-0.0704157
2	9762	57.9137	9671.54	43.8485	0.441604	19.8237	0.819331	0.513987	53.0754	0.452095	4971.05	35.9264	43.4626	46.2277	0.550046	42.2929	5.56609	549.808	3865.06	0.0319291	1.37134	0.0563212	141.971	3.53069	24.0563	5864.71	0.00103869	0.0251284	6.46122	12.9224	2.96938	-0.0696868	0.246062	0.991206	0.182078	0.917294	1.36035	0.479977	0.467102	0.942599	0.699176	0.0936998	41.7969	2.0476	0.316058	0.508173	6.24321	0.297549	-0.0614321
1	6348	48.3942	6231.71	36.9862	0.343381	22.8663	0.930875	0.765313	43.4166	0.618238	4769.21	34.4295	41.7253	42.5441	0.351801	12.0966	5.20276	417.207	2899.7	0.0261518	0.335916	0.0657225	127.261	11.9046	18.192	1481.92	0.00328534	0.0951854	3.4364	6.8728	2.43218	-0.0533279	0.280894	0.982805	0.229316	0.650529	1.16002	0.492613	0.31259	0.920953	0.726651	0.0298261	11.8194	1.7148	0.287751	0.335756	1.68557	0.25964	-0.0575247
2	4566	42.6849	4460.29	32.9615	0.42205	12.3532	0.908464	0.696091	40.4475	0.374777	3104.77	29.9444	41.0488	33.1059	0.543136	20.2392	5.57109	256.491	1810.24	0.0395506	0.841119	0.0561742	132.201	6.90758	24.2064	2683.24	0.00345191	0.0568888	4.45037	8.90073	2.88822	-0.239486	0.23419	0.990182	0.186087	0.82605	1.31585	0.482584	0.416308	0.939236	0.707164	0.117425	19.8636	2.02401	0.228341	0.470873	4.73765	0.263052	-0.0524272
2	2775	37.1753	2733.96	28.395	0.552726	13.4262	0.563185	0.625715	33.541	0.472837	1710.68	15.9916	30.3645	19.799	0.519116	20.0667	5.50714	156.472	1119.83	0.0356254	0.772925	0.0563862	136.803	7.5144	23.5546	2632.01	0.00287819	0.0565197	4.41765	8.8353	2.87542	-0.102668	0.26606	0.987195	0.191819	0.867111	1.3339	0.478735	0.447924	0.932347	0.707452	0.0789839	19.5536	1.99065	0.291245	0.471523	4.70063	0.319595	-0.0623718
2	24470	69.0072	24338.9	54.6891	0.446891	22.8758	0.756684	0.373407	57.4282	0.418288	9088.32	41.3824	68.2422	56.356	0.54786	42.4945	5.47268	1498.87	10039.8	0.0276297	1.21277	0.0612533	149.299	3.62834	20.9865	6313.5	0.00087894	0.0250494	6.48271	12.9654	2.86739	-0.123585	0.251688	0.993778	0.197188	0.92942	1.33897	0.490624	0.482474	0.951425	0.700926	0.0674496	42.0614	1.96785	0.343315	0.500491	8.41411	0.324007	-0.0677492
2	14862	60.5145	14749.6	48.7127	0.426239	21.8968	0.693375	0.462634	59.0339	0.44951	6823.67	33.7761	60.4401	50	0.689087	110.846	5.51646	886.433	6017.79	0.0324362	3.5063	0.0596442	142.996	1.30911	21.839	15786.7	0.0004755	0.00940832	10.4972	20.9944	2.97004	-1.47987	0.246392	0.995969	0.192301	1.238	1.41665	0.480826	0.729122	0.962941	0.695802	0.0369144	110.216	2.03165	0.431548	0.643627	30.8348	0.392137	-0.0810234
[truncated: 1,174 more columns]

## Sheet: T2WI
clinical stage	VoxelVolume	Maximum3DDiameter	MeshVolume	MajorAxisLength	Sphericity	LeastAxisLength	Elongation	SurfaceVolumeRatio	Maximum2DDiameterSlice	Flatness	SurfaceArea	MinorAxisLength	Maximum2DDiameterColumn	Maximum2DDiameterRow	GrayLevelVariance	HighGrayLevelEmphasis	DependenceEntropy	DependenceNonUniformity	GrayLevelNonUniformity	SmallDependenceEmphasis	SmallDependenceHighGrayLevelEmphasis	DependenceNonUniformityNormalized	LargeDependenceEmphasis	LargeDependenceLowGrayLevelEmphasis	DependenceVariance	LargeDependenceHighGrayLevelEmphasis	SmallDependenceLowGrayLevelEmphasis	LowGrayLevelEmphasis	JointAverage	SumAverage	JointEntropy	ClusterShade	MaximumProbability	Idmn	JointEnergy	Contrast	DifferenceEntropy	InverseVariance	DifferenceVariance	Idn	Idm	Correlation	Autocorrelation	SumEntropy	MCC	SumSquares	ClusterProminence	Imc2	Imc1
2	6726	63.6318	6606.42	55.2144	0.333144	26.0319	0.488685	0.773623	44.5982	0.471469	5110.88	26.9824	43.1741	53.1507	1.52581	72.5226	5.74189	562.398	1655.2	0.0836413	6.02857	0.0836156	56.4576	0.809688	13.5732	4070.98	0.00174019	0.0154626	8.44187	16.8837	4.46	-0.477409	0.125416	0.985906	0.0714627	2.93579	2.00359	0.45299	1.29734	0.923114	0.52547	-0.0130247	71.2506	2.75196	0.275326	1.45318	38.1557	0.293788	-0.0517079
2	11564	64.2729	11503.9	47.936	0.45703	19.5353	0.561741	0.468732	44.2832	0.407528	5392.25	26.9276	63.8905	41.5933	3.05273	158.338	6.24144	959.004	2179.98	0.0827952	12.969	0.0829301	57.1453	0.375605	13.8479	8999.37	0.000776925	0.0072422	12.4581	24.9161	5.36666	-6.57618	0.0982161	0.987349	0.0446945	5.45064	2.34211	0.413937	2.69045	0.930264	0.477822	0.0944513	155.488	3.31124	0.342536	3.00944	248.662	0.397217	-0.0639918
2	5235	41.3884	5179.83	32.6254	0.486479	19.4742	0.88672	0.574533	35.8469	0.596904	2975.98	28.9296	36.0694	39.8246	1.09749	55.9904	5.861	311.345	1588.81	0.0530771	3.15777	0.0594737	102.973	1.93317	22.6317	5647.86	0.00145324	0.019812	7.40935	14.8187	3.87901	-0.202614	0.191148	0.989506	0.114393	1.88518	1.74222	0.468807	0.974787	0.937757	0.620485	0.0796386	54.9803	2.52402	0.336167	1.02432	28.5393	0.36566	-0.0659848
2	15008	61.6441	14951.9	47.6998	0.583842	21.4476	0.579141	0.33622	46.4866	0.449636	5027.12	27.6249	57.3847	43.9659	0.974352	72.6546	5.82757	854.939	4860.65	0.0375462	2.72513	0.0569655	124.122	1.74031	23.4835	9048.94	0.000722656	0.0147522	8.47774	16.9555	3.73402	-1.046	0.189695	0.990486	0.125553	1.69741	1.68495	0.467531	0.875574	0.940692	0.633919	0.0870635	71.9567	2.44537	0.385068	0.93335	27.5668	0.360873	-0.069406
2	2010	42.4971	1967.42	45.7476	0.455672	11.1247	0.309557	0.846967	25.4951	0.243175	1666.34	14.1615	35.4683	25	0.928383	69.901	5.71918	120.4	690.736	0.0519419	3.4378	0.0599005	108.034	1.61095	25.5585	7388.36	0.00150534	0.0163708	8.31246	16.6249	3.57307	-2.40823	0.258053	0.989356	0.139332	1.69146	1.64681	0.451656	0.973278	0.940546	0.657628	0.0789491	69.1709	2.40405	0.447813	0.919377	34.4418	0.422293	-0.0800163
1	2262	35.2136	2232.83	32.0644	0.561587	8.82618	0.582307	0.658843	26.2488	0.275264	1471.09	18.6713	30.4138	30.4138	1.72953	42.9173	5.7987	184.077	521.624	0.078918	3.53768	0.081378	58.0999	1.47823	12.612	2475.75	0.00349458	0.0308162	6.44151	12.883	4.49295	0.176779	0.114044	0.984535	0.0649422	2.78355	1.966	0.455903	1.18974	0.918727	0.524397	0.0759709	41.6218	2.84191	0.301109	1.52045	53.6573	0.337963	-0.0581563
2	12722	50.4975	12649.4	39.2329	0.473667	24.9254	0.832941	0.438182	50.2494	0.635318	5542.73	32.6787	46.1411	43.9659	0.854494	89.4647	5.72165	750.474	4245.57	0.0396589	3.45988	0.0589902	115.177	1.29878	21.9801	10380.5	0.000648832	0.0117751	9.42637	18.8527	3.58398	-1.46754	0.191754	0.992849	0.129969	1.452	1.6055	0.481711	0.707477	0.94652	0.638366	0.106827	88.9455	2.36844	0.412303	0.815006	25.1119	0.319823	-0.0619484
2	8455	58.112	8317.17	45.0055	0.336024	19.7552	0.689709	0.710322	51.6236	0.43895	5907.87	31.0407	53.535	40.7922	1.86868	72.4943	5.86455	711.7	1870.98	0.0974261	7.21091	0.084175	52.8765	0.774266	12.8692	3757.46	0.00194797	0.0156734	8.43727	16.8745	4.81866	0.867977	0.111701	0.982485	0.0561093	3.69803	2.15471	0.432946	1.64802	0.915198	0.497995	-0.00665904	71.1754	2.93919	0.214215	1.83676	57.1449	0.271701	-0.0442276
2	18849	71.9097	18755.5	45.0002	0.480427	25.6884	0.746028	0.378861	52.469	0.57085	7105.73	33.5714	61.9112	67.1863	1.27145	239.681	6.00218	1018.1	5855.74	0.0399967	9.34371	0.0540135	130.905	0.551048	26.4392	31359.8	0.0002371	0.00444028	15.4566	30.9131	3.81162	-3.44462	0.19289	0.996895	0.124233	1.86117	1.68812	0.460175	1.05456	0.96651	0.643178	0.161742	239.1	2.54759	0.441727	1.12554	102.114	0.417067	-0.0835158
1	10200	43.795	10148.8	32.0679	0.58576	20.874	0.856194	0.381324	39.6232	0.650932	3869.96	27.4564	39.4081	36.6197	0.797509	42.3292	5.71827	558.214	3720.54	0.0374933	1.54456	0.0547269	143.985	3.47575	25.4186	6153.22	0.00199267	0.0270232	6.45026	12.9005	3.29858	-1.2723	0.214319	0.991558	0.161268	1.2914	1.52212	0.472428	0.710906	0.945527	0.676932	0.0924689	41.6763	2.23662	0.315721	0.716173	18.5301	0.33903	-0.065136
1	2334	41.1582	2276.12	37.557	0.426457	12.1346	0.622782	0.862072	36.8917	0.323098	1962.18	23.3899	35.5106	26.9258	3.62954	325.09	6.05648	173.484	538.494	0.0860217	25.1702	0.0743291	68.9949	0.216134	18.496	22738	0.000873333	0.00443398	18.0469	36.0938	4.63698	-55.6879	0.170623	0.99251	0.0752593	4.31118	2.09632	0.444371	2.52052	0.950125	0.552523	0.153492	326.262	2.9778	0.511493	2.7239	1300.07	0.566003	-0.107365
2	15026	74.4916	14948.6	69.1397	0.508398	17.0578	0.410103	0.386141	40.4969	0.246714	5772.28	28.3544	68	60.0333	3.30146	236.493	6.30822	1148.48	2922.61	0.0793969	17.8975	0.076433	65.7105	0.280467	16.6807	15701.2	0.000497045	0.00469907	15.3194	30.6387	5.37897	-20.3289	0.103725	0.989917	0.0484232	5.72512	2.35676	0.411402	2.96256	0.938708	0.486694	0.141727	235.161	3.35159	0.382637	3.34017	452.702	0.436991	-0.0703734
2	8814	63.1902	8712.75	70.7615	0.413955	15.501	0.364322	0.567735	58.4209	0.21906	4946.53	25.78	60.5392	36.6742	1.12284	42.354	5.84213	578.651	2569.48	0.0457584	2.01727	0.0656513	93.622	2.32138	18.8409	3966.82	0.0016811	0.0273057	6.43762	12.8752	3.96876	-0.55372	0.159434	0.989862	0.100684	1.80092	1.72647	0.472176	0.857461	0.93633	0.606947	0.142327	41.6004	2.60624	0.32734	1.05775	32.5838	0.323046	-0.0631353
2	7428	53.6843	7350.71	52.0868	0.361091	18.1084	0.585454	0.688797	45.3982	0.347658	5063.14	30.4944	52.6972	37.2022	0.814757	29.8728	5.74086	427.582	2591.3	0.0417027	1.28669	0.0575636	120.285	4.28861	23.4426	3542.11	0.00224542	0.0388012	5.41838	10.8368	3.35257	-0.059253	0.228658	0.991616	0.154657	1.26779	1.52647	0.467968	0.674839	0.945128	0.674304	0.105451	29.4377	2.26714	0.36553	0.712747	15.4995	0.383748	-0.0752374
2	21626	78.9494	21508.2	62.2143	0.358255	28.6229	0.634266	0.485389	56.4358	0.46007	10439.8	39.4604	77.2528	66.9104	0.723439	56.3854	5.68475	1241.21	7894.09	0.0337232	1.9454	0.0573944	129.37	2.35563	23.057	7276.92	0.0007576	0.0188496	7.47041	14.9408	3.32568	-0.37269	0.212142	0.991581	0.155303	1.26937	1.53131	0.473576	0.661789	0.944274	0.668553	0.0693161	55.8559	2.21096	0.394853	0.683544	13.9544	0.348015	-0.0685108
1	1824	42.5558	1776.62	38.6045	0.363884	10.4526	0.519231	1.09729	41.0488	0.27076	1949.48	20.0446	40.5216	25.632	3.6683	268.283	6.0858	169.1	336.874	0.151246	40.1922	0.0927082	46.3838	0.186001	14.6938	12335.5	0.00112176	0.00570093	16.3666	32.7331	5.14089	-4.61634	0.12469	0.991834	0.0507778	4.94161	2.30312	0.417946	2.47015	0.943143	0.490679	0.0466657	268.064	3.18341	0.439435	2.66896	317.989	0.486954	-0.0748184
1	7434	48.0208	7380.96	33.9721	0.49182	15.0301	0.929584	0.505018	36	0.442426	3727.52	31.5799	43.9318	39	1.08504	55.2225	5.8227	468.401	2251.3	0.0453858	2.40494	0.0630079	101.531	1.89966	19.8031	5623.49	0.00144809	0.0210165	7.37378	14.7476	3.90136	-2.46244	0.176859	0.98634	0.108743	1.79083	1.71002	0.478073	0.903481	0.928494	0.618333	0.151957	54.5344	2.58601	0.295755	1.05708	39.5494	0.324148	-0.0593296
2	10614	54.1664	10548.9	42.0441	0.511061	18.9009	0.644469	0.431462	39.5601	0.449551	4551.44	27.0961	43.9659	47.4131	1.07281	30.4442	5.64691	712.799	3002.49	0.0572215	1.88252	0.0671565	84.2427	3.01824	17.9125	2493.13	0.00291386	0.0391942	5.43003	10.8601	4.01176	-0.0174487	0.15485	0.980802	0.0939818	2.05917	1.80791	0.473296	0.90121	0.911624	0.570921	-0.00645078	29.4809	2.51285	0.182495	1.02526	16.9751	0.242634	-0.0484912
1	2658	34.1321	2615.96	24.4416	0.52365	14.6105	0.743355	0.670244	24.0416	0.597774	1753.33	18.1688	31.6228	31.0483	0.480166	19.5361	5.45583	158.202	1083.15	0.0345911	0.694323	0.0595191	130.698	7.19088	21.8894	2510.23	0.00280677	0.057516	4.3833	8.7666	2.84948	-0.104512	0.269747	0.984351	0.188191	0.80961	1.30022	0.484324	0.398397	0.924474	0.706341	0.0958021	19.2576	1.98435	0.223538	0.449006	3.43652	0.266763	-0.0555231
1	1266	45.5522	1188.17	36.4807	0.364466	8.87372	0.674911	1.25276	38.3275	0.243244	1488.49	24.6212	38.9102	32.311	1.22451	52.0774	5.65429	96.079	373.215	0.0762126	3.88865	0.0758918	71.8926	1.45312	20.0435	3678.66	0.0025646	0.0232691	7.17722	14.3544	3.99583	-2.4205	0.240631	0.984209	0.108467	2.0929	1.80145	0.445466	1.08883	0.925276	0.611678	0.119461	51.673	2.6433	0.382805	1.20578	48.9966	0.467476	-0.0887085
2	23166	61.4003	23078.4	44.8438	0.485856	25.2698	0.92078	0.349603	60.2993	0.563508	8068.28	41.2913	59.4811	56.2228	0.631018	56.2341	5.62564	1319.53	8858.65	0.0288167	1.60443	0.0569598	150.648	2.72454	23.5129	8514.85	0.000686787	0.0187688	7.47216	14.9443	3.10083	-0.494352	0.224695	0.992036	0.173045	1.00327	1.40689	0.480838	0.51772	0.945389	0.691473	0.115718	55.902	2.12937	0.293007	0.570361	9.52792	0.302633	-0.0614215
2	7086	64.1405	6999.46	51.8324	0.389621	16.1856	0.557392	0.648864	53.6004	0.312269	4541.69	28.8909	44.4185	39.8246	0.945465	31.0141	5.71114	449.664	2250.98	0.0530174	1.79329	0.0634581	95.7979	3.34526	20.1231	2891.74	0.00286455	0.038506	5.47621	10.9524	3.7721	-0.0193763	0.179629	0.989093	0.116403	1.65159	1.68888	0.474984	0.804719	0.934788	0.62171	0.0848016	30.066	2.46525	0.220463	0.90296	18.9735	0.280599	-0.0525382
2	12000	47.634	11944.2	34.8334	0.571086	18.9579	0.979211	0.370451	39.3192	0.544244	4424.73	34.1092	46.0977	45.31	0.606018	56.28	5.60745	679.351	4612.28	0.0282345	1.54991	0.0566126	146.908	2.66284	23.7057	8284.08	0.000697509	0.0188262	7.46481	14.9296	3.14475	-0.751396	0.220077	0.991685	0.167609	1.05364	1.42821	0.478658	0.545358	0.944325	0.686683	0.106725	55.7873	2.1496	0.326652	0.590823	11.2325	0.296506	-0.0617918
2	27630	58.8812	27571	48.5971	0.580518	23.7426	0.863803	0.275751	55.0091	0.488559	7602.73	41.9784	56.8595	47.8853	0.621934	56.0029	5.64481	1563.27	10883.1	0.0236842	1.31546	0.0565788	171.637	3.12911	24.2448	9626.84	0.000608896	0.0189252	7.45204	14.9041	3.02638	-0.889406	0.237118	0.993491	0.18316	0.984183	1.37129	0.467813	0.544915	0.95219	0.708591	0.151099	55.6227	2.12081	0.427146	0.581907	15.1981	0.361232	-0.0768811
2	2034	32.8634	1985.92	27.594	0.486853	14.4375	0.664402	0.790253	26.4764	0.523211	1569.38	18.3335	29.4109	30.5941	3.52265	87.0644	6.16228	208.784	334.885	0.110076	9.50423	0.102647	39.7443	0.498243	9.78029	3512.51	0.00316705	0.0157128	9.15675	18.3135	5.57661	-8.27632	0.0732642	0.980561	0.0335787	6.25485	2.41526	0.399276	2.94296	0.91301	0.446224	0.114938	84.2822	3.45969	0.395466	3.56273	301.049	0.527361	-0.0871413
2	20940	67.4537	20855.3	59.7936	0.501394	23.4559	0.47063	0.350401	38.0132	0.392281	7307.73	28.1406	66.9403	67.1863	2.43889	157.049	6.04151	1776.55	4016.27	0.0918095	14.3869	0.08484	53.4108	0.348867	12.8484	8377.43	0.000736466	0.00692511	12.4449	24.8899	5.17824	-2.01567	0.0848713	0.988863	0.0436631	4.66962	2.29167	0.413835	2.0263	0.930344	0.46143	0.00970226	154.902	3.12916	0.256865	2.36021	110.002	0.259205	-0.0430635
2	3528	32.8024	3495.17	25.4679	0.573864	14.8136	0.837718	0.555289	27.4591	0.581657	1940.83	21.3349	31.8904	32.311	0.722596	40.9595	5.55659	216.186	1275.39	0.0363218	1.51995	0.0612772	118.789	2.9942	19.9755	4912.57	0.00125702	0.027906	6.37971	12.7594	3.23061	-1.40579	0.21516	0.989573	0.156507	1.08908	1.454	0.493201	0.532873	0.93643	0.671182	0.124387	40.7884	2.19605	0.359755	0.632011	16.0938	0.313818	-0.0623603
2	7098	54.9636	7025.58	46.3034	0.492724	12.816	0.560037	0.512451	43.1045	0.276782	3600.27	25.9316	52.6972	33.541	0.68881	29.5178	5.6454	409.349	2528.49	0.0362811	1.07436	0.057671	124.655	4.45651	22.7583	3644.36	0.00216493	0.0384756	5.3841	10.7682	3.28761	-0.405558	0.225548	0.989143	0.150268	1.13839	1.48121	0.486616	0.5605	0.935503	0.667967	0.0848291	29.0458	2.20857	0.265888	0.626351	8.25928	0.291175	-0.0574131
2	4938	36.1386	4895.42	29.3489	0.515062	17.4971	0.74484	0.552961	28.4605	0.596177	2706.98	21.8602	30.8058	34	0.539048	20.6835	5.50646	293.101	1913.01	0.0322601	0.722884	0.0593562	129.729	6.77033	21.6411	2637.02	0.0022584	0.0547302	4.49105	8.98211	3.05772	-0.0797334	0.220979	0.981676	0.168162	0.960508	1.39253	0.482316	0.470353	0.918497	0.686726	0.0792785	20.2112	2.07811	0.233247	0.5219	4.75711	0.252889	-0.0554732
1	5820	34.5832	5777.46	24.3959	0.59084	19.7556	0.977663	0.456144	31.4006	0.809791	2635.35	23.851	32.5576	29.4109	0.967034	41.6438	5.83983	315.8	1937.21	0.0396174	1.61369	0.0542612	133.091	3.34482	25.8654	5490.34	0.00177654	0.0278887	6.39124	12.7825	3.58061	-1.61145	0.219717	0.988989	0.139523	1.42309	1.59747	0.463759	0.766432	0.937741	0.662019	0.169741	41.0001	2.4251	0.356057	0.863556	26.889	0.381051	-0.0717864
2	17326	63.3798	17149.8	52.7358	0.304711	26.8452	0.760584	0.615427	62.7694	0.509051	10554.4	40.11	54.6717	46.8615	0.659275	155.144	5.64554	978.429	6660.29	0.0339937	5.11341	0.0564717	133.442	0.863183	23.6147	20802.6	0.000292634	0.00669645	12.4454	24.8908	3.07927	-2.24806	0.225109	0.99661	0.173584	1.005	1.39956	0.474691	0.531549	0.963712	0.695582	0.14775	154.981	2.12792	0.624406	0.595272	32.5666	0.315794	-0.0660073
1	3540	38.9102	3490.21	31.9573	0.466053	9.98336	0.771205	0.684067	34.7851	0.312397	2387.54	24.6456	38.9102	25.632	1.53972	87.2172	5.99806	222.106	968.399	0.0583124	4.83716	0.0627419	92.5582	1.07329	20.8163	8218.6	0.00120172	0.0134722	9.2989	18.5978	4.1885	-6.46455	0.168641	0.988945	0.0964206	2.32228	1.85164	0.457388	1.23747	0.937183	0.604068	0.166109	86.7172	2.75109	0.369636	1.40832	85.7943	0.438679	-0.0789162
1	3054	32.3419	3025.21	24.9088	0.572713	11.7631	0.824165	0.583842	29.5296	0.472248	1766.24	20.529	29.4109	26.8328	0.788048	29.3864	5.74462	163.016	1085.77	0.0432733	1.38216	0.053378	131.342	4.7816	27.2671	3763.48	0.00282448	0.03997	5.34731	10.6946	3.38517	-0.564584	0.256921	0.987929	0.152824	1.29321	1.55021	0.46148	0.698795	0.93535	0.673966	0.101112	28.6722	2.28989	0.343867	0.725005	14.5216	0.373275	-0.0698447
1	6091	44.1135	6046.71	31.5663	0.524923	16.6957	0.83687	0.505688	40.1123	0.528909	3057.75	26.4169	40.5216	31.8904	0.629388	20.3284	5.58932	348.865	2245.25	0.0357272	0.768879	0.0572755	129.033	6.94313	23.1669	2563	0.0028446	0.0583772	4.44875	8.8975	3.21731	-0.468195	0.223881	0.98021	0.155756	1.04291	1.44478	0.482859	0.508421	0.915093	0.67541	0.115058	19.8615	2.1859	0.276646	0.591547	7.82616	0.242725	-0.0507958
2	3870	39.4208	3822.62	28.4289	0.526979	10.7668	0.922792	0.586908	33.1361	0.378726	2243.53	26.234	38.6005	26	1.11738	53.4946	5.85888	228.485	1164.16	0.0489571	2.45853	0.05904	107.35	2.0102	22.1007	5938.04	0.00157395	0.0212774	7.28761	14.5752	3.81853	-2.49765	0.181825	0.989256	0.114769	1.64006	1.67487	0.473906	0.843969	0.936892	0.634939	0.175107	53.2954	2.56945	0.31868	1.00551	29.85	0.371222	-0.0681193
1	7188	54.0463	7101.25	41.0083	0.407016	20.663	0.939982	0.61815	50.3289	0.503875	4389.64	38.5471	51.4296	40.2492	1.31711	43.046	5.76897	517.325	1904.5	0.0689806	2.98169	0.0719706	72.2844	1.79662	16.2095	3055.24	0.00269361	0.0273342	6.47286	12.9457	4.22006	-0.338555	0.142024	0.986667	0.0839772	2.38685	1.8878	0.467614	1.08533	0.92601	0.559163	0.0217676	41.929	2.64937	0.231129	1.22443	29.7259	0.278894	-0.0512585
2	3738	38.8844	3702.08	31.2878	0.560286	14.0297	0.598646	0.557946	27.1662	0.44841	2065.56	18.7303	37.0135	31.3209	0.605883	29.4369	5.59132	206.628	1432.67	0.0345705	1.01253	0.0552777	140.134	4.98757	24.6149	4096.96	0.00185145	0.0375044	5.38674	10.7735	3.02288	0.0308017	0.254254	0.98901	0.176042	0.933448	1.38544	0.473275	0.478123	0.93657	0.697764	0.115561	29.0827	2.0904	0.347935	0.532245	7.36474	0.319673	-0.0624768
1	480	24.3516	457.333	19.8868	0.430567	4.34405	0.831946	1.4578	18.4391	0.218439	666.702	16.5447	19.3132	18.2483	1.29434	27.8813	5.21283	49.525	132.525	0.0949857	2.5216	0.103177	41.8042	1.69763	9.74026	1122.74	0.00858016	0.0506624	5.13384	10.2677	4.07758	-1.53311	0.194785	0.963102	0.0918204	2.76685	1.92516	0.452443	1.2607	0.883747	0.549541	-0.0665493	26.2529	2.53009	0.449398	1.27783	26.6168	0.548073	-0.115279
2	27576	83.2706	27431.5	58.9896	0.38581	33.443	0.713247	0.415618	59.6154	0.56693	11401	42.0742	59.5063	77.1751	2.32985	134.306	6.05732	2174.7	5791.95	0.0829839	10.9667	0.0788619	60.8816	0.467101	14.7101	8140.84	0.000882114	0.00822737	11.4956	22.9912	5.00987	-6.3425	0.101703	0.987619	0.0537516	4.28494	2.21696	0.427283	2.01482	0.929185	0.491195	0.0560411	132.279	3.0709	0.305146	2.27245	160.8	0.324859	-0.0536318
1	1350	31.3847	1276.04	27.4038	0.368682	13.2964	0.645479	1.20933	27.6586	0.485203	1543.15	17.6886	29.8329	24.5153	17.1018	654.533	6.28489	253.32	109.068	0.349613	230.069	0.187644	11.5659	0.0190733	3.09998	7632.44	0.00144276	0.0025118	25.4093	50.8187	7.25549	-153.568	0.0255509	0.989135	0.0101337	23.4426	3.26462	0.272602	10.5829	0.93149	0.269579	0.125712	647.554	4.35525	0.699394	13.6315	6785.1	0.703222	-0.105586
1	4992	59.6154	4897.5	43.564	0.403228	17.6772	0.579946	0.706224	38.0132	0.405776	3458.73	25.2648	33.8378	37.8021	0.819837	56.1392	5.51322	327.715	1638.77	0.0579423	3.21267	0.0656481	87.9563	1.60567	19.702	4933.34	0.0015059	0.0192139	7.44333	14.8867	3.56784	-0.617873	0.183872	0.985285	0.12501	1.55626	1.65331	0.488108	0.710862	0.923035	0.614364	-0.024366	55.3877	2.27387	0.213525	0.7626	10.3785	0.252697	-0.0490799
2	53364	99.7497	53144.7	74.6177	0.386756	32.6453	0.67522	0.332578	65.437	0.437501	17674.8	50.3834	73.3553	96.933	0.667638	55.559	5.81085	2838.09	19965.1	0.0233033	1.27917	0.0531835	168.372	3.10693	26.5266	9346.18	0.000543086	0.0190625	7.42891	14.8578	3.19167	-0.547245	0.241704	0.994555	0.166763	0.949054	1.38503	0.462167	0.508348	0.955253	0.705876	0.237041	55.3398	2.26037	0.425802	0.625538	15.3393	0.37412	-0.0785597
2	3150	36.0139	3104.29	26.0688	0.52757	12.3803	0.875017	0.628371	30.0666	0.47491	1950.65	22.8107	33.541	30.8058	2.52652	132.907	5.98838	252.764	662.156	0.104523	13.4036	0.0802427	56.1663	0.431171	14.4471	7493.31	0.00160122	0.00876162	11.445	22.8901	4.9835	-8.19045	0.106154	0.988341	0.0539196	4.51814	2.23583	0.428799	2.21469	0.932242	0.494418	0.0528472	131.124	3.10201	0.295027	2.39355	176.571	0.387221	-0.060949
2	24078	63.5138	23997.2	55.0175	0.47874	26.0234	0.736748	0.350212	61	0.473001	8404.1	40.534	51.6236	60.2163	0.92946	56.9871	5.64622	1496.63	7595.01	0.0456686	2.66998	0.0621577	104.124	1.89226	20.0378	5884.2	0.00106279	0.0190427	7.48988	14.9798	3.78809	-0.495257	0.174465	0.989678	0.115463	1.83052	1.73961	0.476298	0.877111	0.935852	0.605267	-0.00621344	56.0927	2.39766	0.23302	0.909673	17.4253	0.277676	-0.0537732
2	13152	67.1937	13047.3	46.4379	0.447895	20.6247	0.701021	0.458636	43.4166	0.444135	5983.95	32.554	46.5188	46.0977	2.85108	158.463	6.11221	1174.34	2446.03	0.0906849	13.962	0.08929	49.0655	0.320024	11.2457	7763.52	0.000828346	0.00707569	12.4606	24.9212	5.3818	-5.36799	0.0832109	0.98831	0.041163	5.50033	2.3596	0.405302	2.55131	0.930589	0.455776	0.0595242	155.437	3.28047	0.335246	2.92057	217.84	0.348523	-0.0558052
2	5448	46.4973	5336.67	33.8794	0.377841	18.694	0.950232	0.732406	40.8534	0.551781	3908.61	32.1932	41.8808	45.607	1.44977	180.532	5.83191	385.7	1485.22	0.0671624	11.6434	0.0707966	75.0962	0.418625	17.3607	13673.8	0.000631159	0.00619964	13.4029	26.8059	4.2018	-6.83784	0.150297	0.992462	0.0899189	2.59008	1.896	0.465039	1.32779	0.945841	0.57486	0.0586326	179.726	2.67579	0.372506	1.38199	117.374	0.343161	-0.0615959
1	2400	43.4741	2343	45.7857	0.361044	10.6426	0.528105	1.00848	40.1995	0.232445	2362.86	24.1796	43.4626	25	0.877319	29.0071	5.63157	173.183	748.675	0.0571006	1.61429	0.0721597	77.9375	2.78878	16.8763	2320.74	0.00337678	0.0407606	5.33589	10.6718	3.67497	-1.00165	0.176569	0.977552	0.113648	1.56507	1.65887	0.470763	0.733627	0.908606	0.622971	0.0701976	28.5323	2.40287	0.256201	0.842972	13.2082	0.352929	-0.0657503
1	1434	34.7707	1371	38.9046	0.413217	9.11477	0.652113	1.05348	32.0156	0.234285	1444.32	25.3702	33.6155	24.1868	2.08504	44.5893	5.87466	121.046	329.01	0.0893318	4.09611	0.0844115	57.6095	1.43256	15.4591	2510.65	0.00446256	0.0320962	6.49038	12.9808	4.57385	-4.70792	0.13838	0.982256	0.0734176	3.26863	2.04733	0.439647	1.58858	0.918643	0.542177	0.119974	42.3899	2.94911	0.402337	1.89699	103.469	0.528571	-0.100871
2	2782	43.9318	2722.58	36.1381	0.382908	11.1598	0.852977	0.904473	35.1283	0.30881	2462.5	30.825	43.8292	36.4966	1.73985	127.967	5.86514	202.535	747.316	0.07377	9.40295	0.0728019	74.7132	0.593854	19.9574	9581.66	0.00111683	0.00886268	11.2468	22.4935	4.31266	-12.0727	0.16949	0.990341	0.0904037	3.06312	1.94834	0.450734	1.7115	0.942048	0.579222	0.150162	126.749	2.80614	0.495327	1.79025	218.675	0.488641	-0.0902107
2	6126	40.0125	6061.25	32.947	0.518169	17.3103	0.734403	0.511869	33.541	0.525397	3102.56	24.1964	37.8021	34	1.1201	208.469	5.75079	328.189	2339.67	0.0353023	6.64892	0.0535731	148.642	0.714803	26.1791	31182.9	0.000434953	0.00530343	14.4403	28.8807	3.12367	-12.7646	0.230833	0.996336	0.17585	1.29965	1.42828	0.466772	0.807377	0.965374	0.700884	0.169547	208.719	2.18599	0.607894	0.844774	242.071	0.41232	-0.0869983
2	3720	47.8957	3643.62	40.6105	0.395635	16.6764	0.583776	0.794349	40.4969	0.410642	2894.31	23.7074	34.4819	27.7849	0.988926	27.9535	5.82167	235.076	1139.07	0.0473559	1.35259	0.0631924	97.6946	3.76778	21.911	2713.26	0.00277163	0.0443833	5.21032	10.4206	3.75271	-2.18591	0.219744	0.978428	0.118699	1.51688	1.64402	0.465883	0.748243	0.912047	0.636958	0.171829	27.3147	2.50502	0.342762	0.925307	21.5401	0.374121	-0.0731474
2	20172	74.6056	20020.3	54.6083	0.381818	24.4225	0.776238	0.466448	50.04	0.447231	9338.45	42.389	73.3485	57.5847	1.87043	73.6333	5.97192	1530.52	4564.15	0.0719672	5.50411	0.0758736	66.7308	0.96252	15.8418	4813.65	0.00139412	0.015678	8.465	16.93	4.72332	-0.354393	0.114873	0.987068	0.0630952	3.52361	2.1052	0.438093	1.62881	0.927498	0.514153	0.00815398	71.6777	2.89643	0.308073	1.78327	70.389	0.320886	-0.0567329
1	5964	52.4404	5867.79	49.9389	0.384885	17.2873	0.717123	0.696618	46.5296	0.346169	4087.61	35.8123	52.4023	38.6264	2.26246	375.736	5.97595	461.475	1370.21	0.0848214	31.1484	0.0773768	63.0399	0.169669	15.8169	23789.8	0.000412404	0.00313902	19.348	38.6961	4.66794	-8.60767	0.123712	0.995109	0.0676406	3.43086	2.07154	0.448099	1.66957	0.954675	0.527892	0.0681155	374.513	2.92632	0.306191	1.88168	217.694	0.377387	-0.0640766
2	25122	86.3771	24956.1	69.1417	0.338351	31.2952	0.575707	0.489093	63.7887	0.452624	12205.9	39.8054	85.9069	69.9714	0.608756	30.3447	5.69528	1395.88	9524.27	0.0289808	0.877979	0.0555641	145.434	5.00909	24.2899	4408.43	0.00148933	0.0366629	5.45852	10.917	3.17836	-0.398021	0.224555	0.988548	0.163672	0.979236	1.40555	0.468054	0.508946	0.935979	0.696598	0.171494	29.8979	2.2151	0.246119	0.592031	8.98578	0.29753	-0.0629685
2	13188	69.491	13097.6	71.3733	0.412136	15.2579	0.651886	0.497791	58.1378	0.213775	6519.86	46.5273	69.4622	60.208	2.69107	108.934	6.15256	1093.07	2596.45	0.0852107	9.11021	0.0828835	56.8511	0.539082	14.0175	6239.39	0.00129803	0.010741	10.3612	20.7224	5.19763	-5.50865	0.0938854	0.988926	0.0476628	4.69089	2.27712	0.413666	2.18095	0.932516	0.479028	0.0912823	107.598	3.20114	0.333282	2.58778	196.47	0.342643	-0.0564036
1	3558	34.8425	3524.79	28.5856	0.492762	13.321	0.80082	0.644866	33.6155	0.466006	2273.02	22.8919	31.9531	27.7849	1.6807	68.5129	6.05134	233.302	921.899	0.0618612	4.03475	0.0655711	85.8814	1.28864	20.6342	5977.75	0.00173839	0.0176004	8.20848	16.417	4.36915	-6.30216	0.157643	0.987809	0.0849659	2.57034	1.9125	0.457316	1.33152	0.933169	0.583386	0.183276	67.6801	2.85286	0.375936	1.58571	91.217	0.452221	-0.0791218
2	19008	62.0403	18920.1	45.5752	0.453892	27.8133	0.731042	0.399844	55.3173	0.610273	7565.09	33.3174	50.9215	46.2385	2.21091	156.241	6.10381	1334.11	4378.62	0.0689309	11.1207	0.0701867	75.6543	0.494475	18.3992	11795.8	0.000612881	0.00702925	12.4095	24.8189	4.78344	-3.00051	0.123831	0.994165	0.0673405	3.8182	2.12381	0.438879	1.95115	0.951945	0.526704	0.0835681	154.179	2.98393	0.446254	2.09317	188.587	0.384103	-0.064776
1	7164	49.5278	7076	35.4683	0.435013	14.7925	0.826877	0.579054	37.0135	0.417062	4097.39	29.3279	47.3814	47.5184	0.81885	39.8918	5.86096	386.978	2453.7	0.0356446	1.34938	0.054017	134.332	3.4427	26.6812	5435.46	0.00136396	0.0281209	6.29732	12.5946	3.4603	-1.84055	0.242872	0.986111	0.144632	1.20228	1.52173	0.459535	0.632274	0.93039	0.677008	0.208567	39.8196	2.38293	0.324662	0.764208	18.7898	0.361761	-0.0723734
1	7058	45.4863	6988	38.7978	0.4521	15.0427	0.817893	0.559498	40.05	0.387719	3909.77	31.7324	44.6878	45.31	1.324	87.8314	5.94004	420.779	2051.33	0.0521633	4.19927	0.0596173	103.399	1.18468	22.7508	9227.81	0.00107886	0.0127574	9.33188	18.6638	4.00874	-5.94518	0.17477	0.989409	0.106857	1.90311	1.75293	0.469622	0.984153	0.937396	0.618658	0.210076	87.3464	2.6685	0.377453	1.21382	70.095	0.393625	-0.0699136
2	19560	64.7225	19455	44.922	0.426942	29.254	0.799488	0.421151	45.8803	0.651217	8193.48	35.9146	62.482	53.1507	1.71625	132.85	5.88812	1361.63	4886.74	0.0673623	8.67974	0.069613	76.3555	0.585841	17.6984	10128	0.000835954	0.00830765	11.4664	22.9329	4.46635	-4.46224	0.134838	0.991129	0.0771397	3.02364	2.0072	0.456229	1.45433	0.939968	0.540931	0.0423726	131.554	2.77982	0.30634	1.58707	102.237	0.317376	-0.0556984
2	9030	66.0379	8948.62	55.1294	0.450591	14.783	0.492583	0.516952	35.4401	0.268152	4626.01	27.1558	51.0784	61.131	1.29908	30.6532	5.94604	607.904	2360.78	0.0495571	1.50102	0.0673205	86.2259	3.05992	18.3415	2652.6	0.00314993	0.0414897	5.42613	10.8523	4.25644	-0.882532	0.143552	0.975906	0.0828913	2.15397	1.82941	0.466773	0.994698	0.90445	0.579778	0.14188	29.6251	2.75305	0.267421	1.25915	33.5997	0.340142	-0.0629383
2	35343	101.119	35165.1	62.3736	0.344587	29.3749	0.888914	0.428366	59.6825	0.470951	15063.5	55.4447	76.0592	77.1751	2.1368	240.622	6.03125	2589.86	8138.14	0.0715511	17.0234	0.0732778	69.7576	0.293243	16.1345	16812.3	0.000369804	0.00440664	15.4554	30.9109	4.786	-8.14425	0.118842	0.994306	0.0648918	3.70724	2.11469	0.443197	1.83811	0.951762	0.52155	0.0879875	239.058	2.97806	0.420493	2.04068	183.532	0.352773	-0.0588525
1	3438	44.1135	3368.38	32.5013	0.387132	18.3283	0.897665	0.833332	36.6879	0.563926	2806.98	29.1753	38.2753	37.6431	1.11663	43.2042	5.79634	215.966	1060.1	0.0625441	2.74752	0.0628174	91.4572	2.26412	21.0984	3845.13	0.00288906	0.0274288	6.48207	12.9641	3.77999	0.919178	0.194924	0.988785	0.117851	1.71317	1.7015	0.467383	0.865503	0.935071	0.62582	0.0937975	42.117	2.47404	0.37569	0.956336	31.2426	0.358649	-0.0653871
2	9514	71.3863	9399.33	71.2871	0.393362	17.2694	0.618733	0.58254	58.2151	0.242252	5475.49	44.1077	63.1269	44.9444	3.16896	151.121	6.35563	710.075	1920.92	0.0725256	10.215	0.0746348	69.4387	0.464042	17.3969	10745.9	0.000859454	0.00761257	12.1899	24.3798	5.21284	-21.0877	0.112112	0.98937	0.0553569	4.5964	2.20737	0.431273	2.45168	0.938405	0.523427	0.28303	149.505	3.37316	0.447364	3.20942	440.248	0.513964	-0.0914933
1	1926	37.8153	1877.29	42.2887	0.411335	11.9795	0.469918	0.953041	33.2415	0.283279	1789.14	19.8722	37.8021	25.4951	0.929868	52.8806	5.55054	124.81	673.757	0.0539063	2.59234	0.0648027	92.7632	1.76662	20.4338	4999.99	0.00208794	0.0216582	7.25948	14.519	3.45651	-4.7504	0.237823	0.985825	0.149296	1.57271	1.59436	0.480172	0.859317	0.930393	0.654247	0.147991	52.8354	2.33846	0.384944	0.921469	39.9939	0.44353	-0.0883237
1	21852	80.9197	21775.3	71.077	0.554149	16.9845	0.419275	0.312514	36.0555	0.238959	6805.1	29.8008	74.4648	80.2808	0.953194	71.879	5.90929	1214.21	6950.98	0.0349873	2.51904	0.0555653	129.815	1.85374	24.894	9299.96	0.000658863	0.0149807	8.41987	16.8397	3.72471	-1.38984	0.189978	0.991252	0.122343	1.54724	1.64553	0.469017	0.781752	0.94231	0.639203	0.138636	71.0223	2.46789	0.309312	0.901716	27.3437	0.329744	-0.0649696
2	11512	45.3872	11439	33.1902	0.550922	22.5521	0.793121	0.389581	32.0156	0.679481	4456.43	26.3239	44.5982	44.5982	1.45586	55.7748	5.85851	789.732	2905.1	0.0642941	3.49204	0.0686008	79.0196	1.47311	17.7175	4415.41	0.00188805	0.0207611	7.39171	14.7834	4.37296	-1.98857	0.13207	0.982686	0.0767816	2.68507	1.95894	0.454297	1.21784	0.916555	0.544405	0.0216076	54.671	2.72451	0.212651	1.37603	39.6731	0.261727	-0.0497944
2	28758	91.1537	28627.1	78.226	0.415	20.2902	0.586564	0.380929	63.0317	0.259379	10904.9	45.8846	84.9058	66.4831	2.92396	210.012	6.24919	2207.96	5624.42	0.0815119	16.7828	0.0767774	64.6165	0.312544	16.4165	13605.5	0.000532358	0.00514783	14.4092	28.8184	5.2227	-8.0838	0.101598	0.990241	0.0505828	5.01885	2.29611	0.416673	2.49338	0.938198	0.48732	0.0926298	207.892	3.21677	0.339359	2.77718	254.398	0.374226	-0.0615659
2	23644	68.2788	23493.3	51.4774	0.357035	30.754	0.877152	0.472925	64.9384	0.597427	11110.6	45.1535	66.6108	62.3618	1.78464	111.327	5.99372	1768.72	5463.58	0.0724262	8.23401	0.0748062	68.4183	0.632237	16.5532	7584.77	0.000823092	0.00975543	10.4801	20.9603	4.68346	-0.765	0.116491	0.989116	0.0644249	3.30517	2.07888	0.440414	1.50774	0.932683	0.519619	0.0340225	109.896	2.89218	0.241711	1.71551	67.7395	0.280632	-0.0508806
2	18854	68.1322	18743.8	48.6038	0.434182	26.2231	0.709293	0.419301	53.2353	0.539528	7859.28	34.4743	58.6941	60.8276	1.82841	110.462	6.19421	1258.05	4456.28	0.0540412	5.97805	0.066726	87.0779	0.810962	19.5059	9609.49	0.000676889	0.00995633	10.4348	20.8696	4.64059	-1.10592	0.128314	0.995174	0.0692937	2.87072	1.9743	0.450978	1.43682	0.955921	0.561573	0.193643	109.234	3.00608	0.464063	1.78445	115.15	0.409353	-0.0708964
1	3906	31.8434	3877.96	24.4221	0.66041	14.1086	0.7954	0.466089	27.8568	0.577698	1807.48	19.4254	25.4951	22.2036	1.34287	57.3244	5.7895	282.189	1013.97	0.0656834	3.79874	0.072245	73.7747	1.36446	16.0987	4156.16	0.00174898	0.0202111	7.46708	14.9342	4.30434	-1.0652	0.134897	0.982898	0.0783372	2.64074	1.94669	0.455701	1.17514	0.916557	0.54324	-0.00638977	55.7517	2.67551	0.235585	1.31458	32.602	0.326664	-0.0575287
2	4073	41.7852	4022.62	30.6335	0.453383	13.107	0.805343	0.67068	32.1403	0.427864	2697.89	24.6705	38.2753	38.2753	1.09996	85.2951	5.99412	233.589	1226.42	0.0441094	3.61031	0.0573507	115.155	1.37528	25.2798	9865.88	0.000906076	0.0132074	9.21086	18.4217	3.80797	-3.34395	0.22686	0.991498	0.114758	1.52045	1.63104	0.45856	0.811168	0.944416	0.652071	0.242194	85.0907	2.60266	0.381703	1.01062	44.6394	0.420969	-0.0811643
2	30835	70.9507	30691.1	48.5171	0.392322	30.3926	0.923963	0.393705	59.6406	0.62643	12083.2	44.828	55.0364	63.8905	1.7972	273.167	5.9847	1923.8	8269.86	0.0652488	17.9856	0.0623901	91.7107	0.338047	21.0259	25062.6	0.000300803	0.00380298	16.491	32.9819	4.34855	-0.345003	0.153653	0.99671	0.0923181	3.06603	1.95885	0.463605	1.69048	0.964825	0.572171	0.0758579	272.083	2.76054	0.490227	1.66408	157.635	0.383341	-0.065663
1	960	34.4674	918.375	31.0538	0.481656	5.71574	0.554465	1.03294	19.8494	0.184059	948.624	17.2183	30.0666	30.5941	2.57017	89.351	5.64943	86.2271	221.979	0.0904287	8.20498	0.0898199	50.3375	0.612194	12.4124	4508.8	0.0023949	0.0152335	9.36446	18.7289	4.53103	-25.3405	0.135475	0.984272	0.0720666	3.49003	2.02387	0.461331	1.7978	0.923099	0.533739	0.193324	88.1453	2.88193	0.787306	2.19599	398.515	0.609364	-0.119833
1	8028	61.8142	7907.38	52.9423	0.35601	21.2552	0.684935	0.681833	50.1597	0.401479	5391.51	36.262	59.4054	48.8365	1.55649	153.293	5.84965	598.508	1994.17	0.0763348	11.4149	0.0745526	68.2469	0.445888	17.0463	10619.6	0.000706344	0.00712694	12.3605	24.7209	4.37116	-3.57723	0.132031	0.990969	0.0770031	2.73422	1.95926	0.458151	1.26698	0.938475	0.544942	0.0306416	152.832	2.73236	0.26634	1.41814	62.9188	0.29442	-0.0527799
1	6989	48.1456	6916.75	37.4139	0.435959	17.5607	0.761983	0.582198	41.5933	0.469363	4026.92	28.5088	44.4185	37.9473	1.98103	55.8771	5.95295	567.155	1515.41	0.0880198	5.08897	0.0811497	57.8731	1.09408	14.4233	3238.99	0.00271163	0.0217094	7.37246	14.7449	4.80435	0.52664	0.106289	0.984677	0.0576448	3.68638	2.13931	0.437595	1.64977	0.920534	0.500328	0.0111933	54.3799	2.94416	0.261221	1.86982	73.822	0.314922	-0.0528125
2	15336	73.6342	15243.2	70.8194	0.413147	17.9553	0.526201	0.472085	54.0833	0.253536	7196.1	37.2652	71.5891	61.8466	1.46672	89.6008	5.88616	1011.15	4050.5	0.0614936	5.67806	0.065933	84.5622	0.966954	18.9919	7576.28	0.000990026	0.012335	9.40931	18.8186	4.26844	-1.98071	0.144531	0.990866	0.0867518	2.44994	1.90234	0.46075	1.16887	0.939035	0.566659	0.0675254	88.6318	2.70088	0.281296	1.32157	50.2323	0.291712	-0.0531632
2	123054	109.663	122906	79.6602	0.532414	45.8674	0.803547	0.182688	100.767	0.575789	22453.5	64.0107	93.8616	94.3027	0.493869	42.2579	5.49117	7473.93	51245.8	0.0178444	0.758905	0.060737	183.132	4.46627	21.9045	7721.59	0.000543163	0.0250208	6.46825	12.9365	2.84646	-0.377637	0.24759	0.993441	0.195959	0.820356	1.29939	0.470377	0.433053	0.950875	0.718019	0.135101	41.9035	2.00313	0.318989	0.475398	7.13201	0.311931	-0.0666137
2	9672	56.9298	9594.83	53.2763	0.402099	20.4367	0.604658	0.565986	52.6118	0.383599	5430.54	32.214	56.921	54.9181	1.88548	181.047	5.92894	723.596	2267.13	0.0753022	13.3648	0.0748135	67.1847	0.374884	16.2731	12209.6	0.00062137	0.0059213	13.4155	26.831	4.64312	-3.09726	0.124251	0.992215	0.0685087	3.61877	2.10412	0.439211	1.77628	0.943931	0.52361	-0.0144784	179.957	2.85489	0.527348	1.79069	95.3317	0.355398	-0.0608895
1	11598	53.591	11535.2	39.7924	0.537052	19.516	0.792523	0.398528	47.5184	0.490446	4597.11	31.5364	47.0106	37.2022	1.79958	504.366	5.84157	778.694	3038.58	0.0677921	33.2315	0.0671404	80.6853	0.160279	18.2347	40798.5	0.000265027	0.00212974	22.4261	44.8523	4.4016	-10.2588	0.142456	0.996036	0.0832401	3.55985	2.03041	0.45152	1.94029	0.960855	0.546237	-0.0234124	502.894	2.72979	0.401296	1.74223	281.436	0.370638	-0.064536
2	15276	75.5248	15162.6	62.4411	0.447644	21.4759	0.425497	0.436476	45.8912	0.343939	6618.12	26.5685	59.8415	71.3092	1.68093	180.877	6.09473	874.399	4304.61	0.0505668	8.76046	0.05724	110.338	0.614548	24.3819	20037.3	0.000554712	0.00599123	13.4041	26.8083	4.20155	-11.5113	0.170247	0.994293	0.102109	2.41549	1.84077	0.459132	1.36282	0.955025	0.610493	0.241598	180.062	2.78035	0.461095	1.59885	205.941	0.453762	-0.0811371
2	18504	75.8815	18403.3	54.2189	0.458974	19.0886	0.80948	0.399083	51.923	0.352066	7344.46	43.8891	61	62.0967	0.665561	88.9102	5.73961	971.122	7183.43	0.0279204	2.45836	0.0524818	165.217	1.8888	27.3959	14649.3	0.000430526	0.0116991	9.40535	18.8107	3.06694	-0.65731	0.25742	0.996291	0.17977	0.975713	1.38471	0.459949	0.536999	0.963155	0.708398	0.16933	88.5651	2.15541	0.479155	0.592285	15.6758	0.341223	-0.0732733
2	13734	67.2533	13616.2	49.2952	0.382276	25.1318	0.900586	0.529771	55.2268	0.509824	7213.46	44.3945	64.3506	48.6621	2.02917	110.163	6.02591	1040.43	3121.6	0.0777947	8.72948	0.0757561	66.3191	0.625066	16.35	7274.61	0.000965924	0.0102698	10.4072	20.8145	4.84187	-3.4938	0.118196	0.988557	0.0620784	3.97986	2.16162	0.431685	1.97259	0.933324	0.514907	0.0413593	108.391	2.98345	0.371503	2.06988	134.277	0.371943	-0.0615575
1	3636	39.8121	3557.71	35.1945	0.397579	13.121	0.77202	0.796777	39.1152	0.372815	2834.7	27.1708	39.8121	31.9531	2.02532	153.675	5.82642	318.825	841.784	0.0872065	12.8716	0.0876857	51.89	0.342821	12.1542	8062.46	0.00103044	0.00761093	12.3512	24.7023	4.77547	-8.03039	0.116564	0.988124	0.0619015	4.18835	2.15978	0.441606	2.09789	0.932165	0.507346	0.00737302	152.563	2.94482	0.396574	2.10541	161.093	0.436215	-0.0735878
1	5766	45.6289	5724.21	39.931	0.494823	13.8639	0.59934	0.546339	37.4833	0.347197	3127.36	23.9322	39.0512	31.7805	1.47849	56.7159	5.79354	395.702	1562.83	0.0656059	3.91091	0.0686268	79.0531	1.48842	18.6635	4428.64	0.00168732	0.0212639	7.44097	14.8819	4.30075	-0.405936	0.146803	0.986308	0.0865629	2.93152	1.97641	0.453064	1.48156	0.928108	0.557189	-0.00804573	55.3555	2.67984	0.460867	1.45327	69.6179	0.375083	-0.0645615
1	18516	58.7963	18455.3	49.8268	0.528682	21.0826	0.668329	0.346138	46.5725	0.423118	6388.09	33.3007	53.1507	45.31	3.00521	135.806	6.2194	1327.57	3787.91	0.0893668	12.8891	0.0716988	70.208	0.541707	18.5663	9329.4	0.00100299	0.00843131	11.4988	22.9975	5.0825	3.08888	0.110188	0.990301	0.0570956	5.023	2.27938	0.424717	2.61326	0.93969	0.498579	0.0439902	132.362	3.12051	0.397147	2.65192	267.04	0.405228	-0.0641383
2	11300	59.1016	11203.1	52.7745	0.441896	14.4491	0.647896	0.489085	49.0408	0.27379	5479.28	34.1924	58.7963	45.8912	1.30736	89.0114	5.9652	642.118	3339.98	0.0470337	4.06264	0.0568246	115.352	1.32449	24.0669	10255	0.00100391	0.0125688	9.38617	18.7723	3.91629	-2.38844	0.192657	0.991811	0.117111	1.97004	1.73372	0.464531	1.08416	0.946276	0.630518	0.139469	88.2712	2.59762	0.361097	1.15607	57.6519	0.407936	-0.0791868
1	2526	44.0114	2427.5	44.6204	0.307549	12.067	0.674109	1.16999	40.0125	0.270437	2840.16	30.079	43.2666	36.2215	2.4473	102.59	5.92701	233.445	532.585	0.106175	10.6584	0.0924169	47.3175	0.47744	12.3644	4943.76	0.00181714	0.0124125	10.1016	20.2032	4.81477	-8.11836	0.131852	0.984688	0.059956	3.72133	2.13675	0.432096	1.79919	0.923135	0.519486	0.0823072	102.275	3.02119	0.39384	2.09065	138.416	0.452726	-0.0754851
2	10656	55.254	10588.3	50.3978	0.392936	22.2294	0.673561	0.560471	54.231	0.441079	5934.46	33.946	55.109	43.8292	1.86639	88.7359	6.17613	709.483	2498.77	0.0607714	5.47989	0.0665807	84.5526	0.990732	20.029	7446.66	0.000980707	0.0126526	9.34867	18.6973	4.5921	-0.484292	0.149735	0.990776	0.0732962	2.80377	1.97438	0.447745	1.40121	0.940407	0.566241	0.177036	87.7203	2.96283	0.34569	1.72422	94.7525	0.417733	-0.0739041
2	6822	47.2123	6735.92	38.8162	0.404531	16.7512	0.817828	0.632995	46.0435	0.431552	4263.8	31.745	47.1699	38.2753	1.38193	87.2498	5.96976	444.021	1846.16	0.0592334	5.01488	0.0650867	88.7183	1.03414	20.8382	7809.95	0.00105039	0.0128966	9.31599	18.632	4.16137	-3.5975	0.164293	0.989633	0.0920276	2.16005	1.81608	0.467477	1.07222	0.936664	0.593062	0.140182	86.9755	2.71083	0.334875	1.26769	60.584	0.359021	-0.0661217
2	3350	41.2189	3299.71	40.5677	0.412723	11.9717	0.535165	0.787047	39.4081	0.295104	2597.02	21.7104	35.8469	26.9258	1.63397	54.8412	5.80218	277.171	795.256	0.0897566	4.93417	0.0827375	56.117	1.08698	13.5443	3048.16	0.00280142	0.0220225	7.29375	14.5875	4.58336	-1.55921	0.129688	0.980294	0.0659262	3.11497	2.04283	0.454394	1.44861	0.911744	0.527585	0.0268334	53.2453	2.85351	0.286422	1.60393	48.007	0.334474	-0.0509672
2	5040	52.9245	4935.54	48.3831	0.384429	14.1743	0.519935	0.738851	41.6773	0.292959	3646.63	25.1561	38.4187	48.4665	3.20721	154.053	6.01284	476.162	934.235	0.126266	18.7903	0.0944765	42.55	0.285944	11.2478	6549.81	0.00131748	0.0077407	12.3087	24.6174	5.39243	-12.2208	0.0903356	0.984127	0.0417767	6.29079	2.43681	0.402243	3.09539	0.921772	0.451715	0.000829462	151.513	3.26215	0.322099	3.15423	282.832	0.406331	-0.057267
2	11825	51.9711	11756.7	39.5036	0.417718	24.5386	0.791503	0.509142	48.0833	0.621173	5985.83	31.2672	49.7695	40.3113	1.75952	376.075	6.09948	735.26	3056.1	0.0604042	21.9348	0.0621784	94.2952	0.250644	22.7186	35687.7	0.000275377	0.00281026	19.3803	38.7605	4.37196	-6.76855	0.15175	0.99584	0.0859506	2.70217	1.92122	0.451937	1.43618	0.960021	0.58275	0.132913	375.819	2.82769	0.475817	1.57541	153.352	0.398099	-0.0707631
2	9888	53.0189	9817.88	38.9552	0.510645	21.3284	0.710356	0.442275	44.0114	0.547512	4342.2	27.672	43.4166	43.4626	0.769225	72.0272	5.65706	569.604	3458.91	0.0424949	3.10043	0.0576056	119.586	1.70074	23.0899	8558.09	0.000793246	0.0146355	8.45071	16.9014	3.43755	-0.0615276	0.205059	0.993075	0.142198	1.41215	1.58342	0.484589	0.713069	0.947966	0.647073	0.0152318	71.4274	2.24227	0.320888	0.718938	11.767	0.310399	-0.0595413
2	7764	54.5802	7696.38	41.8331	0.481715	14.8479	0.778185	0.50847	52.469	0.354931	3913.37	32.5539	52.1728	35.6931	0.864464	55.8332	5.79843	447.229	2558.79	0.0403193	2.26232	0.0576029	118.072	2.17468	23.8144	6580.8	0.00106552	0.0193825	7.42856	14.8571	3.57836	-1.05539	0.198725	0.992039	0.130213	1.39945	1.59246	0.474026	0.694168	0.944274	0.646512	0.123285	55.2864	2.38189	0.426979	0.802431	18.5797	0.344755	-0.0666362
2	20496	76.8635	20398.2	66.8419	0.440967	20.8964	0.74878	0.401372	70.1783	0.312625	8187.29	50.0499	74.8131	72.1734	1.65132	206.783	6.07829	1152.45	5806.79	0.0521931	10.1803	0.056228	113.655	0.547719	25.4783	23816.1	0.000363085	0.00515074	14.3668	28.7337	4.12956	-8.26592	0.173895	0.99466	0.107748	2.48683	1.84469	0.460135	1.40969	0.956726	0.61088	0.147496	206.639	2.70968	0.383699	1.47656	134.221	0.422594	-0.077422
2	13134	67.2161	13037.3	49.3901	0.391273	22.5751	0.778214	0.525141	55.7136	0.457078	6846.41	38.4361	58.6686	43.9659	1.98186	90.8527	5.97869	1028.1	2907.51	0.0799665	7.12467	0.0782776	61.8109	0.703083	14.6899	5635.63	0.00152847	0.0128733	9.44568	18.8914	4.80887	-4.67317	0.11122	0.986951	0.0590329	3.55934	2.11813	0.437123	1.63069	0.926718	0.509225	0.0648723	89.3486	2.97996	0.261237	1.90745	93.0016	0.297045	-0.0508397
2	2646	45.3762	2529.83	45.7361	0.307219	13.9517	0.698702	1.15524	41.1947	0.305048	2922.56	31.9559	43.9318	37.9473	2.29121	129.957	5.77422	286.482	541.436	0.114137	14.746	0.10827	37.0287	0.289264	9.29731	4893.32	0.00141156	0.00870053	11.2977	22.5954	5.0438	-2.9697	0.0972547	0.986968	0.0496614	4.47	2.24975	0.418353	1.97647	0.925934	0.474199	0.0225274	127.692	3.08624	0.405206	2.2887	106.718	0.418085	-0.0664864
2	8693	52.5452	8641.67	48.0787	0.456999	16.7375	0.561021	0.515667	39.2938	0.348128	4456.23	26.9731	46.0977	42.7551	1.90632	154.316	5.9369	630.135	2051.31	0.0738391	11.6406	0.0724876	70.5346	0.463092	16.0996	10944.3	0.000647585	0.0070992	12.3545	24.709	4.60924	-2.26085	0.127695	0.991569	0.0701572	3.20736	2.04262	0.449748	1.55603	0.941451	0.534709	0.0611102	152.748	2.89082	0.428127	1.71834	85.3616	0.335	-0.0565597
2	35202	77.2787	35125.8	65.0199	0.489063	25.8641	0.634291	0.301933	58.1378	0.397788	10605.6	41.2415	75.8947	73.7564	1.29915	131.788	5.83608	2260.57	9583.72	0.0532706	6.9999	0.0642172	91.8417	0.710354	19.6424	12041.1	0.00050932	0.00796596	11.4335	22.8669	4.20318	-0.885689	0.151123	0.991906	0.0889562	2.44295	1.89269	0.46373	1.16338	0.942328	0.566747	0.0125699	130.743	2.62932	0.289003	1.24022	38.4455	0.284642	-0.054082
1	8946	54.2402	8888	49.1483	0.428765	14.1648	0.691526	0.544499	47.676	0.288204	4839.51	33.9874	50.5371	38.2753	1.31334	89.9964	5.66051	627.652	2528.12	0.0642841	5.82719	0.0701601	76.9126	0.879372	17.057	6869.69	0.00108804	0.0124248	9.42705	18.8541	4.15348	-0.758622	0.152402	0.990095	0.0914789	2.72537	1.92216	0.463164	1.35363	0.937455	0.559535	-0.0520427	88.8023	2.58547	0.313688	1.29567	47.5257	0.337096	-0.0605155
1	1260	38.1314	1166.58	36.9944	0.293031	8.2733	0.672283	1.56771	36	0.223637	1828.86	24.8707	37.1214	26	2.34342	47.981	5.8102	131.278	251.029	0.113867	5.08454	0.104189	37.446	0.849116	8.88295	1923.3	0.00481477	0.0292996	6.90726	13.8145	4.74903	-7.28333	0.104144	0.976022	0.0547841	3.19855	2.0552	0.437073	1.46787	0.9045	0.531773	0.176226	48.196	3.0771	0.385654	2.06852	105.897	0.514242	-0.0948728
1	1704	42.9418	1655.33	45.0921	0.465094	7.7665	0.382359	0.878985	22.3607	0.172236	1455.01	17.2414	31.0483	37.6431	7.9248	117.142	6.62998	176.789	217.897	0.146148	16.3418	0.103749	40.1467	0.389102	12.4238	4896.93	0.00329287	0.0146332	10.5176	21.0351	6.5233	-22.7223	0.0847261	0.971264	0.0259749	13.3318	2.83789	0.364529	7.01506	0.903168	0.420975	0.241548	112.7	4.09412	0.536823	8.74301	1745.31	0.723448	-0.130845
1	1550	41.0122	1498.25	42.2792	0.376411	13.4547	0.399086	1.12278	39.0128	0.318235	1682.2	16.8731	41	20.3961	1.50309	37.6426	5.77098	127.747	386.883	0.0762927	2.62657	0.0824175	59.4774	1.68621	14.2149	2290.47	0.00482119	0.0353783	6.02889	12.0578	4.24715	-4.64093	0.165791	0.97679	0.0842645	2.06986	1.79738	0.478055	0.95668	0.906024	0.584499	0.237362	36.6867	2.81611	0.371401	1.37304	50.7512	0.469418	-0.0867654
2	14454	71.9514	14353.2	62.7183	0.40369	14.579	0.8217	0.492931	54.231	0.232453	7075.14	51.5356	70.5762	60.4152	0.805708	54.3119	5.70786	846.942	4766.41	0.0400673	2.09787	0.0585957	118.178	2.20987	22.2747	6490.4	0.00101603	0.019847	7.36572	14.7314	3.50602	-0.832989	0.20608	0.991589	0.131286	1.25219	1.54067	0.483056	0.598834	0.941788	0.650926	0.138274	54.3591	2.35301	0.247201	0.731167	12.7093	0.25411	-0.053525
2	13260	58.4979	13163.3	43.2659	0.472422	22.8955	0.805495	0.433544	51.3517	0.529181	5706.86	34.8504	56.8595	43.6807	1.10478	178.71	5.8564	741.914	4336.83	0.0400317	6.94518	0.0559513	124.457	0.698786	24.1186	22485.2	0.000316263	0.00611523	13.3637	26.7274	3.65158	-6.67432	0.199943	0.995195	0.133927	1.61462	1.63851	0.47303	0.869018	0.957685	0.647546	0.172474	178.77	2.44137	0.44847	0.988763	109.682	0.394854	-0.0762678
2	2910	45.7056	2818.92	40.8405	0.334725	12.0024	0.89021	1.02275	37.054	0.293886	2883.04	36.3566	45.607	36.8782	2.69159	148.503	6.03756	285.839	550.115	0.0943179	13.2274	0.0982265	44.4371	0.305528	10.7173	6755.38	0.00120362	0.00820051	12.1198	24.2397	5.06041	-14.7098	0.0930107	0.986577	0.0464278	4.26971	2.17274	0.435648	2.10423	0.927686	0.50173	0.160534	147.326	3.22502	0.432976	2.56922	248.754	0.480085	-0.0806177
1	5883	44.1248	5839.79	33.2635	0.476534	14.3145	0.831843	0.563539	37.6563	0.430336	3290.95	27.67	40.2244	30	1.4357	43.0418	6.06304	354.221	1612.52	0.0506071	2.20029	0.0602109	102.706	2.54492	23.0951	4396.84	0.00222544	0.0289919	6.46975	12.9395	4.19552	-0.810656	0.165433	0.987773	0.0974851	2.23704	1.82474	0.457048	1.20412	0.934546	0.61101	0.170757	42.0951	2.76563	0.383241	1.35582	61.2572	0.456993	-0.0834574
2	34292	97.903	34101.9	84.4409	0.343301	27.8703	0.583893	0.434394	80.4301	0.330057	14813.6	49.3044	81.3941	71.1758	1.17035	131.405	5.97453	2015.37	10161.3	0.041712	5.40292	0.0587709	111.794	0.86441	22.9395	14662.6	0.000411627	0.00802354	11.4267	22.8534	3.98269	-2.32684	0.1778	0.994458	0.106518	1.85686	1.73925	0.464036	0.950538	0.953531	0.619959	0.163845	130.757	2.62289	0.36888	1.11531	55.7825	0.359032	-0.0669839
2	2454	42.0951	2364.92	41.4443	0.349855	11.9038	0.70897	1.03751	36.3456	0.287224	2453.62	29.3828	38.6005	32.311	1.20961	38.5171	5.82404	176.513	662.355	0.0629458	2.38986	0.0719285	75.7946	2.07902	17.6773	2924.43	0.00280331	0.0307634	6.16099	12.322	4.00929	-0.995588	0.187502	0.987204	0.0934615	1.63521	1.6865	0.475315	0.782757	0.929299	0.619101	0.242007	38.2325	2.71003	0.35876	1.09082	30.3757	0.407159	-0.0742348
1	11952	78.339	11852.9	64.3933	0.425073	17.6749	0.457815	0.498976	45.2217	0.274483	5914.3	29.4802	58.0086	56.921	1.24237	55.691	5.95065	706.676	3490.82	0.0483087	2.64747	0.0591262	106.911	1.97381	22.1484	5997.54	0.00142482	0.0205574	7.42034	14.8407	4.00652	-0.785865	0.17089	0.991605	0.107018	1.99273	1.76858	0.463538	1.04698	0.944307	0.617765	0.133527	55.2209	2.63491	0.322189	1.15572	46.0197	0.36072	-0.0667691
2	26758	79.3599	26604.6	58.1635	0.444025	22.9082	0.678032	0.36483	50.3587	0.393858	9706.17	39.4367	75.8947	72.1734	0.715225	55.813	5.76974	1439.03	9571.72	0.0331119	1.82472	0.0537795	144.158	2.65039	26.0742	8028.51	0.000792168	0.0191186	7.4415	14.883	3.32367	-0.518802	0.218263	0.993424	0.152158	1.14746	1.48834	0.475074	0.584572	0.94969	0.674412	0.129358	55.4637	2.2529	0.278855	0.661439	12.7204	0.299301	-0.059912
2	8076	43.6807	8029.88	34.2938	0.511941	14.8018	0.990312	0.471731	35.0143	0.431617	3787.94	33.9616	42.19	38.6264	1.33491	153.791	5.92224	479.602	2345.27	0.0478712	6.77961	0.059386	105.774	0.687568	22.7422	16462.6	0.000592449	0.00697406	12.3942	24.7885	3.9809	-6.35914	0.169212	0.993216	0.106092	2.07864	1.76748	0.468977	1.11062	0.94969	0.61313	0.14088	153.795	2.61949	0.3876	1.21709	91.7217	0.366352	-0.0667725
2	8095	54.3875	8023.88	44.0656	0.455731	18.633	0.611639	0.530047	39.3954	0.422848	4253.03	26.9522	53.535	37	1.46774	108.874	6.11345	477.601	2291.06	0.0477566	5.07794	0.0589996	107.647	1.01648	23.4001	11654.3	0.000668642	0.0102252	10.3851	20.7702	4.14077	-5.40164	0.180836	0.992817	0.102374	2.19851	1.80554	0.457182	1.21357	0.94947	0.618262	0.196069	108.127	2.74584	0.431762	1.37538	90.5073	0.448885	-0.0822854
2	12828	59.6238	12729.4	39.3634	0.462108	24.7165	0.81595	0.4482	48.1664	0.627906	5705.32	32.1186	51.4296	44.6878	0.933901	72.0171	5.82909	739.416	4102.65	0.0395832	2.7351	0.0576408	117.785	1.65516	23.0192	8569.91	0.000787761	0.0149524	8.46243	16.9249	3.69659	-1.61265	0.184414	0.991307	0.123181	1.53681	1.64166	0.473026	0.771991	0.942249	0.63816	0.131971	71.7319	2.45016	0.302099	0.887589	26.9348	0.328099	-0.0625519
2	18228	57.1752	18116.3	40.687	0.401896	28.2791	0.966734	0.458156	50.8035	0.69504	8300.1	39.3335	56.0803	50.2892	1.01315	88.8292	5.86429	1011.29	5935.44	0.0404979	3.56868	0.05548	124.274	1.41689	24.6951	11108.7	0.000618909	0.0121096	9.40059	18.8012	3.62139	-3.86148	0.196765	0.992751	0.130616	1.49354	1.61455	0.471958	0.788788	0.947911	0.649974	0.17017	88.5292	2.4257	0.474433	0.904787	48.1767	0.352646	-0.0656481
2	4464	56.0089	4358.88	45.2481	0.33721	13.1586	0.821181	0.877927	43.0465	0.29081	3826.78	37.1568	52.8015	48.3735	1.38298	51.69	5.90139	341.681	1115.18	0.0633025	3.16573	0.0765415	68.961	1.36028	15.6946	3692.78	0.00186463	0.0222025	7.18191	14.3638	4.29415	-2.23111	0.14359	0.983734	0.0782337	2.0909	1.82331	0.461989	0.935269	0.918991	0.575787	0.190298	51.8334	2.79971	0.296166	1.29749	38.3181	0.347282	-0.0624283
1	9396	42.2493	9336.96	29.4667	0.581719	22.7668	0.93101	0.394793	37.6563	0.772627	3686.16	27.4338	39.4081	32.5576	1.0197	71.4932	5.85701	531.25	2960.07	0.0371243	2.64337	0.05654	122.041	1.7557	23.8635	8682.61	0.00076233	0.0153561	8.41747	16.8349	3.72117	-1.4561	0.198925	0.992247	0.123413	1.58951	1.65222	0.468819	0.807825	0.945574	0.637085	0.133854	70.9838	2.47019	0.323264	0.924609	30.2065	0.355259	-0.0693376
2	7110	64.6684	7046.04	51.7214	0.457381	14.3261	0.614077	0.551516	54.9181	0.276985	3886	31.7609	53.1507	42.19	1.05759	54.619	5.95819	386.74	2208.38	0.0461056	2.4431	0.0543938	121.938	2.34873	28.042	6546.88	0.00123331	0.0208848	7.3305	14.661	3.79007	-1.72132	0.232874	0.989372	0.122848	1.62993	1.6702	0.458694	0.870996	0.938636	0.646259	0.167584	53.9024	2.53825	0.351977	0.98103	34.4228	0.374824	-0.0700098
2	9035	48.0937	8985.17	32.7909	0.507133	19.2771	0.914258	0.458691	45.793	0.58788	4121.42	29.9794	37.3363	39.0512	1.41342	56.918	5.96579	605.21	2322.98	0.0563213	3.30545	0.0669851	84.5338	1.57976	18.054	4716.19	0.00137552	0.0198649	7.46812	14.9362	4.32641	0.292339	0.145356	0.987347	0.0800428	2.25516	1.85769	0.466224	1.02924	0.928237	0.570182	0.148685	55.9774	2.79321	0.273365	1.33207	43.4929	0.341101	-0.0603498
2	4320	34.5254	4288.96	27.6454	0.640711	16.5875	0.630245	0.464556	23.6008	0.600009	1992.46	17.4234	31.9531	34	1.52729	56.4141	6.02226	255.015	1186.26	0.0558057	2.92186	0.0590312	103.226	1.90105	24.3452	5828.64	0.00189684	0.0217526	7.46501	14.93	4.17533	-3.19916	0.163284	0.984719	0.0992585	2.41133	1.8717	0.456482	1.26792	0.926563	0.596857	0.098761	55.8769	2.70203	0.356483	1.35581	59.8163	0.423671	-0.0765504
1	2670	35.623	2633.08	32.2617	0.571371	12.9637	0.518732	0.61293	24.7386	0.401829	1613.9	16.7352	30	31.0161	0.581771	19.6169	5.55273	155.952	1011.3	0.0351697	0.648227	0.058409	127.375	7.01747	22.5231	2461.01	0.00379526	0.0602378	4.37074	8.74149	3.13749	-0.478136	0.249804	0.98155	0.16376	0.969653	1.40589	0.479561	0.481783	0.918682	0.687956	0.137306	19.1809	2.16329	0.245838	0.562325	6.72455	0.273694	-0.0547333
1	3684	42.9185	3633.25	33.5942	0.483515	10.2526	0.76206	0.650593	32.249	0.30519	2363.77	25.6008	31.9061	33.541	2.00656	106.974	5.98295	278.774	860.714	0.0792015	8.03563	0.0756714	66.3116	0.634544	16.3877	7143.96	0.00126111	0.0110243	10.2787	20.5574	4.73519	-6.23356	0.133743	0.987826	0.0657506	3.86902	2.10229	0.440053	1.99409	0.9327	0.529617	0.0815165	105.82	2.99247	0.427056	2.10217	175.136	0.459287	-0.0803794
2	9822	56.1694	9711.67	44.405	0.376372	22.327	0.768315	0.602238	49.0918	0.502805	5848.74	34.1171	54.6717	43.9659	0.873839	55.7563	5.82005	570.766	3197.53	0.0473738	2.65808	0.058111	111.257	2.04424	23.9895	6218.43	0.00117275	0.0193769	7.41756	14.8351	3.62841	-0.894906	0.192216	0.990688	0.125249	1.398	1.59977	0.473902	0.684991	0.939761	0.643999	0.138935	55.1355	2.42372	0.265431	0.814325	16.1782	0.296126	-0.0571831
2	13785	64.8074	13652.7	57.8741	0.365857	17.301	0.764861	0.553053	56.0892	0.298942	7550.64	44.2656	61.2944	44.7214	1.26039	55.5255	5.97698	835.444	3910.93	0.0497767	2.77377	0.0606053	100.72	1.89025	21.8761	5561.52	0.00145141	0.0204275	7.3877	14.7754	4.0586	-1.1627	0.176478	0.99277	0.102523	1.92792	1.76539	0.467652	0.980013	0.947079	0.61284	0.164257	54.772	2.66964	0.325177	1.15784	41.9274	0.347745	-0.0626608
2	16546	70.5549	16476.7	46.7868	0.565089	22.9135	0.570218	0.336313	37.3363	0.489742	5541.34	26.6787	54.7449	59.0931	1.73147	132.494	6.13891	924.211	4494.05	0.0555857	7.03627	0.0558571	112.773	0.856636	26.2922	15070.6	0.000778805	0.00828059	11.4469	22.8938	4.32777	-7.3391	0.1655	0.99263	0.0959948	2.81632	1.93867	0.446093	1.56196	0.949225	0.59356	0.13853	131.263	2.80045	0.387717	1.64008	138.279	0.43236	-0.0766419
2	8989	50.1298	8944.71	41.5364	0.57202	15.1546	0.651674	0.407271	31.3847	0.364852	3642.92	27.0682	50.0899	38.8973	0.583673	30.3092	5.51483	522.8	3474.47	0.0295083	0.885946	0.05816	143.028	4.90893	22.7121	4336.68	0.00148967	0.0363232	5.46721	10.9344	3.05397	-0.364508	0.222757	0.988291	0.174206	0.999797	1.40629	0.482709	0.505667	0.934254	0.6882	0.0725451	29.9315	2.07038	0.298953	0.541042	7.02071	0.287784	-0.0613029
2	2917	28.931	2891.29	25.7577	0.644956	11.2262	0.71284	0.526328	24.1868	0.435838	1521.77	18.3611	26.8328	26.8328	0.697696	30.893	5.7114	163.363	1052.67	0.037495	1.10603	0.0560037	130.944	4.43327	24.2038	4042.37	0.00234364	0.0368824	5.51089	11.0218	3.26681	-0.0928968	0.213667	0.98738	0.155355	1.08263	1.46015	0.480334	0.549348	0.931853	0.679068	0.137066	30.4572	2.23772	0.284288	0.62856	9.54862	0.323533	-0.0592458
2	2826	47.0213	2746.04	46.7732	0.418161	13.8176	0.48062	0.825857	44.2832	0.295417	2267.84	22.4801	46.1411	26.4197	1.47425	40.1727	5.91451	203.892	719.339	0.0594454	2.25668	0.0721485	76.7544	1.97543	17.8789	3190.8	0.00313576	0.0316758	6.31124	12.6225	4.27751	-1.58402	0.152891	0.983503	0.081346	2.15467	1.82362	0.460315	1.01947	0.920588	0.586717	0.200747	40.1052	2.82012	0.367994	1.34975	49.5279	0.425326	-0.0766269
1	2394	47.9687	2317.58	43.2593	0.443389	12.0284	0.578944	0.824177	40.6079	0.278054	1910.1	25.0447	46.2277	36.6742	1.30033	53.2619	5.89179	162.15	646.918	0.0551482	2.84763	0.0677316	85.3317	1.62633	19.6905	4684.04	0.00179948	0.0225627	7.28674	14.5735	4.0488	-2.82364	0.168854	0.985324	0.093708	1.92091	1.75717	0.461143	0.946547	0.925505	0.606273	0.168565	53.3029	2.67853	0.371078	1.16584	41.8715	0.41957	-0.0760786
1	1170	32.8938	1129.17	35.919	0.425766	9.17768	0.599925	1.09075	29.7321	0.255511	1231.64	21.5487	32.7567	23.7697	0.953872	17.7009	5.62931	89.1385	339.212	0.0550797	1.01962	0.0761867	72.8735	4.67507	14.9835	1333.16	0.00565727	0.0764296	4.15046	8.30091	3.79313	-1.79749	0.183238	0.972847	0.103244	1.46639	1.61895	0.478121	0.681364	0.900079	0.628382	0.211851	17.4256	2.54791	0.340343	0.931632	17.1712	0.419113	-0.0807853
2	5885	53.1601	5811.83	47.6982	0.3875	20.1254	0.47508	0.694131	38.0789	0.421933	4034.17	22.6605	38.6005	45	0.636495	19.9771	5.60226	358.095	2116.99	0.0389645	0.800612	0.0608487	113.604	6.13629	20.5449	2256.85	0.00346283	0.0586377	4.41436	8.82873	3.28345	-0.247484	0.217417	0.984159	0.148153	1.07754	1.46233	0.479495	0.527546	0.923428	0.673362	0.120628	19.5614	2.22761	0.221834	0.613493	6.87169	0.27508	-0.0543084
1	4536	46.7119	4475.12	45.0093	0.395948	11.191	0.654843	0.741158	46.2709	0.248639	3316.77	29.474	45.2769	33.541	1.29256	53.6475	5.86938	308.976	1223.64	0.0612944	3.08503	0.0681163	81.5375	1.56379	17.8123	4445.24	0.00211226	0.0219846	7.29356	14.5871	4.08988	-2.97141	0.16155	0.985014	0.0918416	1.94141	1.78173	0.472286	0.935238	0.923902	0.598539	0.151506	53.3812	2.6723	0.313268	1.15522	38.3005	0.345795	-0.0590135
1	1752	32.0312	1719.88	27.1881	0.468876	7.14203	0.800426	0.860849	23.3452	0.262689	1480.55	21.7621	31.241	25	2.64261	102.13	6.00862	134.452	397.586	0.0816842	7.76739	0.076742	65.8208	0.660306	17.0124	6962.57	0.00215894	0.0139335	10.0788	20.1576	4.64256	-21.1935	0.1476	0.985805	0.0702323	4.20105	2.08232	0.442899	2.34158	0.930859	0.545855	0.118892	101.918	2.9961	0.577409	2.43416	366.047	0.586995	-0.11718
2	3342	44.1475	3281.25	37.7243	0.418497	13.4788	0.649637	0.777639	41.7732	0.357298	2551.63	24.5071	38.0132	27.2947	1.17541	54.3624	5.87942	211.195	978.156	0.0570202	3.17078	0.0631942	92.8636	1.7554	20.9844	5098.37	0.00166619	0.0212432	7.34416	14.6883	3.94792	-1.31173	0.183434	0.987987	0.107122	1.85481	1.74115	0.464074	0.958617	0.933681	0.622476	0.159792	54.1167	2.62828	0.409814	1.10657	37.6687	0.412919	-0.0731461
1	5346	40.8044	5303.46	36.6285	0.535444	13.6835	0.603665	0.517905	32.45	0.373575	2746.69	22.1113	30.0666	39.0512	0.786192	72.0664	5.73131	286.322	1986.65	0.0391858	2.86442	0.0535581	138.071	1.96482	26.3902	9879.34	0.000793288	0.0150489	8.45529	16.9106	3.26605	-1.94259	0.230779	0.992928	0.165706	1.26143	1.50852	0.46951	0.702632	0.95018	0.682116	0.1461	71.6002	2.22352	0.465893	0.738996	37.5092	0.404834	-0.0764987
2	13975	61.4898	13883.7	46.5572	0.448899	22.6042	0.73338	0.448229	59.8415	0.485515	6223.08	34.1442	52.2015	51.1957	1.48108	110.318	6.14821	777.102	3954.4	0.0466745	5.1116	0.0556066	117.707	1.10034	26.1792	12911.8	0.000674245	0.0103165	10.4381	20.8762	4.07734	-4.28719	0.178322	0.99464	0.103728	2.02895	1.75562	0.461936	1.11679	0.955916	0.62629	0.227605	109.264	2.73728	0.430433	1.32509	107.677	0.41877	-0.0783518
2	9320	57.5934	9255.08	45.8591	0.455729	19.6463	0.525731	0.505418	51.4782	0.428405	4677.69	24.1095	50.1199	29.6816	3.04581	156.46	6.30542	749.787	1723.26	0.087198	13.5262	0.0804493	58.5863	0.386361	14.3067	9175.36	0.00084537	0.00728375	12.4271	24.8541	5.31319	-3.82737	0.0938431	0.991141	0.0443189	4.93581	2.28823	0.415423	2.38628	0.94047	0.48562	0.133247	154.827	3.30969	0.357421	2.86254	235.363	0.431014	-0.0708824
1	3618	43.382	3570.12	33.0507	0.481176	16.4001	0.702642	0.657585	30.8058	0.496211	2347.66	23.2228	40.3113	36.1248	0.849022	54.9923	5.63041	207.123	1261.31	0.0513433	2.68385	0.057248	114.104	2.07925	23.8912	6414.2	0.00148434	0.0202065	7.39796	14.7959	3.37093	-1.16426	0.210333	0.989508	0.148854	1.35523	1.55776	0.477612	0.704253	0.93784	0.658701	0.0638468	54.7835	2.25652	0.382287	0.731153	16.8518	0.338488	-0.065003
2	9132	52.3355	9010.08	46.4431	0.43833	20.1667	0.592083	0.5302	49.0102	0.434225	4777.15	27.4981	51.8652	37.8021	0.93026	71.1672	5.81901	516.445	3015.19	0.0433942	3.01508	0.0565533	118.247	1.69999	24.4932	8406.61	0.000887839	0.0153042	8.40892	16.8178	3.57584	-1.76705	0.204469	0.992769	0.134534	1.47571	1.61358	0.474588	0.756821	0.947492	0.647225	0.106174	70.8055	2.36747	0.430089	0.833251	27.1461	0.354514	-0.0676541
2	28815	69.7065	28681	51.3438	0.380945	32.5878	0.880808	0.414721	66.1211	0.634698	11894.6	45.224	67.72	62.1772	1.15376	91.0148	5.95489	1670.11	8742.34	0.0422852	3.85473	0.0579599	114.905	1.29716	22.7287	10377.3	0.000611227	0.011683	9.48158	18.9632	3.91984	-0.526061	0.181223	0.991998	0.114233	1.89147	1.73868	0.464434	0.986576	0.945606	0.624544	0.125098	90.0411	2.56923	0.38496	1.08652	39.0335	0.412328	-0.0768534
1	243	22.2036	215.542	22.5713	0.413274	2.14746	0.607971	1.95165	17.088	0.0951413	420.663	13.7227	18.0278	18.1108	0.650443	10.6132	4.54489	32.3498	87.4609	0.0688309	0.859423	0.133127	36.3663	4.84418	5.27301	358.218	0.00984005	0.142741	3.18712	6.37425	3.0886	-0.603649	0.239049	0.952784	0.1523	1.35608	1.42033	0.535501	0.502771	0.864752	0.609746	-0.0467352	10.1487	1.99324	0.505367	0.646555	5.71193	0.620248	-0.177677
1	7026	48.0833	6960.33	37.5666	0.433676	13.0381	0.964257	0.584039	40.1123	0.347067	4065.11	36.2239	45.4533	45.31	0.755213	28.314	5.68598	402.857	2448.25	0.0354985	0.957035	0.057338	124.746	4.62805	23.3175	3538.45	0.00225223	0.0418112	5.29238	10.5848	3.38687	-1.12004	0.245892	0.983273	0.14518	1.14577	1.50131	0.470724	0.572675	0.922214	0.670507	0.16409	28.126	2.31189	0.250865	0.689373	12.7796	0.287537	-0.0579052
2	9684	48.7237	9590.33	38.9097	0.385907	26.9299	0.816818	0.589825	45.6946	0.692114	5656.62	31.7821	45.31	38.4187	0.961491	41.42	5.89313	573.678	3023.73	0.0443205	1.89112	0.0592398	109.424	2.73446	22.7674	4574.32	0.00166927	0.0276366	6.3894	12.7788	3.74152	-0.886902	0.185744	0.988204	0.118921	1.51013	1.63722	0.470858	0.750061	0.933289	0.638278	0.162567	40.9739	2.49781	0.336663	0.90441	23.367	0.350919	-0.0659311
1	8490	47.927	8416.04	38.4628	0.417431	17.7825	0.84388	0.569548	42.0476	0.46233	4793.34	32.458	47.0106	41.6773	1.06859	72.3428	5.61955	584.647	2440.08	0.0600202	4.48368	0.068863	79.5093	1.13053	17.3354	5722.61	0.00110575	0.0148655	8.45144	16.9029	3.9903	-0.400644	0.154545	0.992006	0.0957281	2.11795	1.82499	0.469243	0.953959	0.941322	0.572714	-0.0321723	71.3942	2.48488	0.454587	1.02643	19.0428	0.278491	-0.0511823
2	6516	45.4753	6451.42	39.7993	0.453368	14.7873	0.715069	0.572992	40.2616	0.371547	3696.61	28.4593	41.0488	40.2492	1.46888	56.3643	5.77517	482.895	1652.68	0.0730921	4.12818	0.0741092	68.3118	1.25702	15.7738	3865.66	0.0020405	0.0204384	7.41336	14.8267	4.39137	-1.38085	0.131997	0.983688	0.0765084	2.98028	2.00691	0.448704	1.38254	0.919396	0.535365	-0.0436811	54.8973	2.70252	0.25434	1.42955	36.5125	0.324892	-0.0575045
1	6102	41.8927	6035.04	33.5581	0.478431	16.4636	0.818587	0.555186	37.2156	0.490602	3350.57	27.4702	41.8808	36.6197	2.24309	130.68	5.95296	506.26	1310.67	0.0833302	10.9578	0.0829662	56.7276	0.454246	13.3604	7286.81	0.00097968	0.00874696	11.3435	22.6871	4.91763	-7.02991	0.116688	0.989167	0.0560397	4.18186	2.18412	0.427912	1.99093	0.933604	0.494782	0.0524962	128.795	3.04037	0.339264	2.20988	165.697	0.367034	-0.0608636
2	1890	40.8289	1838	51.651	0.450366	9.99397	0.381387	0.876604	40.3113	0.19349	1611.2	19.699	40.5216	24.3311	1.44879	30.1534	5.8027	153.205	473.185	0.0789511	2.45321	0.081061	61.9884	2.23445	15.7628	1903.83	0.00585772	0.0460017	5.34376	10.6875	4.47352	-1.92902	0.139132	0.975052	0.0692422	2.76044	1.97627	0.442828	1.25276	0.901768	0.542959	0.0767121	28.6652	2.82655	0.300106	1.48947	39.7257	0.36277	-0.062574
2	31055	67.8233	30946.9	45.853	0.448621	33.209	0.868132	0.343346	53.7122	0.724248	10625.5	39.8064	58.2495	59.9416	1.20207	110.255	5.81804	1949.67	8856.24	0.0517496	5.76901	0.0627812	95.6621	0.886829	20.2059	10486.7	0.000595337	0.00958049	10.4522	20.9043	4.08947	-1.17849	0.156387	0.992582	0.0964926	2.24024	1.83912	0.469162	1.08815	0.945052	0.581447	0.0375594	109.292	2.58631	0.389672	1.16464	44.3035	0.300361	-0.0555179
2	10614	54.1664	10548.9	42.0441	0.511061	18.9009	0.644469	0.431462	39.5601	0.449551	4551.44	27.0961	43.9659	47.4131	1.07281	30.4442	5.64691	712.799	3002.49	0.0572215	1.88252	0.0671565	84.2427	3.01824	17.9125	2493.13	0.00291386	0.0391942	5.43003	10.8601	4.01176	-0.0174487	0.15485	0.980802	0.0939818	2.05917	1.80791	0.473296	0.90121	0.911624	0.570921	-0.00645078	29.4809	2.51285	0.182495	1.02526	16.9751	0.242634	-0.0484912
2	87654	96.0729	87448.5	80.2238	0.354598	49.6184	0.826035	0.307254	84.5044	0.6185	26868.9	66.2677	89.0674	93.1933	0.988002	110.98	5.88789	5068.28	27685.3	0.0343201	3.80498	0.0578214	124.473	1.13743	22.5501	13831.4	0.000373019	0.00942161	10.491	20.982	3.82986	-1.35229	0.179789	0.995032	0.116269	1.66152	1.67464	0.469431	0.854416	0.955941	0.633669	0.16226	110.222	2.54382	0.31856	0.991032	38.6236	0.340177	-0.0645218
1	915	41.7852	843.75	43.5108	0.339747	15.0919	0.383528	1.50634	40	0.346855	1270.98	16.6876	30.2655	22.8254	1.94281	107.101	5.49014	92.165	235.175	0.103872	10.9109	0.100727	40.8273	0.407378	9.50403	4301.13	0.00213343	0.0129383	10.2495	20.499	4.33768	-9.89791	0.164	0.986722	0.0784404	2.85859	1.91152	0.473758	1.43012	0.928838	0.557573	0.148901	105.307	2.83826	0.3893	1.68244	152.658	0.501454	-0.0928015
1	3700	40.4475	3636.67	33.3573	0.44427	13.3463	0.721848	0.707841	37.0135	0.4001	2574.18	24.0789	39.0512	27.7308	0.941471	42.2516	5.806	220.196	1180.72	0.0510263	2.19214	0.0595125	103.495	2.53369	22.9712	4388.83	0.00175855	0.0267182	6.43672	12.8734	3.60425	-0.308247	0.192501	0.990421	0.130198	1.45161	1.59893	0.482788	0.725918	0.939463	0.643676	0.121984	41.5418	2.41015	0.343696	0.836229	19.0748	0.374867	-0.0732813
1	3996	58.5491	3897.88	53.1768	0.35792	18.0145	0.51479	0.85853	46.6905	0.338767	3346.44	27.3748	51.6624	42.2966	1.41935	41.6859	5.78564	296.806	1060.24	0.0762662	3.41879	0.0742757	72.2007	1.88302	19.5039	2891.23	0.00287671	0.0286764	6.39313	12.7863	4.23297	1.68275	0.178122	0.983937	0.0887356	2.49372	1.91317	0.454064	1.19138	0.92125	0.567155	0.0414416	40.9363	2.68459	0.271696	1.31087	41.8059	0.32978	-0.0602918
2	540	25.1396	499.292	22.6628	0.413975	6.02208	0.703593	1.47251	23.7697	0.265725	735.212	15.9454	22.0227	16.1555	1.49403	37.7389	5.58935	50.7815	136.215	0.108295	4.30315	0.0940398	47.0963	1.36691	12.5916	1792.81	0.00632767	0.0348157	5.98078	11.9616	4.40298	-4.56287	0.161579	0.970798	0.0700372	2.62724	1.95651	0.424567	1.18341	0.894795	0.550179	0.181364	36.0536	2.90064	0.345256	1.59442	50.4324	0.509757	-0.0902105
2	2176	34.7275	2131.12	33.4248	0.457152	9.15234	0.599181	0.82203	31.1448	0.273819	1751.85	20.0275	34.6699	28.2312	0.787576	28.8153	5.51525	146.819	717.86	0.0546022	1.60971	0.0674719	87.0882	3.23831	17.96	2460.6	0.00347125	0.0401005	5.3058	10.6116	3.52333	-0.174995	0.212423	0.987061	0.126648	1.359	1.57525	0.492012	0.62806	0.927946	0.63404	0.075014	28.2099	2.32649	0.26281	0.737684	9.87309	0.299098	-0.0572773
2	1515	43.4741	1436.33	37.3888	0.360203	11.7346	0.599072	1.18992	25.807	0.313853	1709.12	22.3986	37.6962	43.4626	2.63753	69.1327	6.13241	121.193	312.752	0.0965695	7.35922	0.0799952	58.6211	0.974514	15.2874	3819.53	0.00286855	0.0207952	8.22667	16.4533	4.70589	10.9242	0.123023	0.989065	0.0634561	3.44593	2.02434	0.439613	1.87406	0.937902	0.560702	0.214095	68.1939	3.1112	0.48243	2.23595	225.335	0.580223	-0.111056
2	12048	59.8832	11906.3	50.6875	0.359525	22.7221	0.806991	0.589065	49.3964	0.448278	7013.58	40.9043	54.7083	49.98	1.68757	57.9874	5.81784	1005.31	2730.01	0.0773996	4.76993	0.0834421	56.7611	1.05245	12.9738	3218.46	0.00183407	0.0199743	7.49763	14.9953	4.67729	0.416768	0.109838	0.981648	0.0599672	3.31587	2.07943	0.435331	1.39171	0.911994	0.502068	-0.00513224	56.2084	2.85947	0.198421	1.6519	44.5985	0.270178	-0.0509057
1	3594	32.2025	3559.75	26.5876	0.585195	12.5983	0.830706	0.541224	30.0832	0.473839	1926.62	22.0865	30.6105	27.7849	0.544831	41.8703	5.51715	204.407	1417.81	0.0351393	1.49752	0.0568745	134.618	3.33938	23.4484	5576.59	0.00127407	0.02583	6.43829	12.8766	2.9819	-0.269024	0.23954	0.988836	0.175693	0.944703	1.38722	0.478485	0.467767	0.935143	0.690503	0.0519784	41.4809	2.02483	0.240712	0.501482	5.20196	0.285726	-0.0564033
1	3402	33.6749	3363.42	24.5987	0.548896	15.6489	0.780337	0.588032	29.6816	0.636167	1977.8	19.1952	28.0179	29.4109	0.89807	69.8974	5.64546	198.634	1201.8	0.0413457	2.83077	0.0583873	118.667	1.74346	23.2571	8254.12	0.00100316	0.0161216	8.346	16.692	3.3586	-2.3692	0.239158	0.991435	0.150956	1.30722	1.52486	0.482739	0.68362	0.943607	0.664116	0.100606	69.7518	2.26179	0.485621	0.749118	27.954	0.374609	-0.076623
2	9240	60.6135	9171.54	56.9993	0.414664	17.6808	0.606075	0.557152	46.6905	0.310193	5109.94	34.5458	57.0088	37	0.64219	41.8158	5.63665	529.414	3506.02	0.0367285	1.49782	0.0572959	130.707	3.24382	23.4011	5425.01	0.00135153	0.0259031	6.42453	12.8491	3.20202	-0.754184	0.232793	0.98979	0.164073	1.07086	1.45555	0.476317	0.54998	0.93857	0.683006	0.126413	41.3523	2.19099	0.266489	0.613071	10.9616	0.277382	-0.0543167
2	31510	69.7782	31374	66.2833	0.430035	28.3499	0.581474	0.356553	52.0096	0.427709	11186.5	38.542	68.9638	63.2456	0.688567	56.5361	5.74324	1725.67	11802.1	0.0286178	1.65131	0.0547657	150.237	2.74124	24.9254	8427.91	0.000656798	0.0187361	7.4804	14.9608	3.26697	-0.176965	0.222302	0.993368	0.162702	1.1682	1.48087	0.468236	0.628091	0.950923	0.684063	0.125414	56.041	2.22288	0.350521	0.668752	15.6676	0.353083	-0.0709057
2	9432	66.6033	9375.42	48.22	0.530092	17.9595	0.517557	0.432649	33.1361	0.37245	4056.26	24.9566	66.2722	65.123	1.90551	176.556	6.22156	526.837	2534.97	0.0495682	8.17314	0.0558564	114.685	0.638048	26.1548	20924.2	0.000512128	0.0061246	13.2407	26.4815	4.3192	-13.8917	0.178077	0.993457	0.0983837	2.50618	1.86037	0.45389	1.42734	0.952567	0.612801	0.291546	175.846	2.90123	0.474212	1.78114	177.932	0.519107	-0.0977069
2	18258	85.6329	18158.5	81.3123	0.422003	23.7004	0.542025	0.435989	51.3517	0.291474	7916.9	44.0733	63.8905	58.2495	1.00252	54.6599	5.9336	1023.22	5804.2	0.0366855	1.98416	0.0560425	125.956	2.35905	24.558	6936.8	0.00100516	0.0202952	7.35246	14.7049	3.72996	-1.39909	0.205392	0.990898	0.125336	1.63976	1.64917	0.465051	0.881409	0.943123	0.647587	0.130192	54.1852	2.48346	0.456491	0.946317	28.9879	0.421272	-0.0827771
2	4968	48.8774	4881.71	37.9899	0.403743	13.0914	0.7823	0.706082	34.4819	0.344603	3446.89	29.7195	43.2666	44.5982	2.15521	69.1393	6.06295	354.159	1179.68	0.0712386	4.56759	0.071288	73.0346	1.0892	17.0018	5196.88	0.00251711	0.0191583	8.23886	16.4777	4.63355	-11.626	0.139192	0.986739	0.0752938	3.25257	2.02775	0.449733	1.70094	0.930817	0.557974	0.184489	68.261	2.99301	0.424918	2.00792	160.291	0.450431	-0.0793569
2	3805	60.7783	3683.88	55.0233	0.365074	10.4577	0.504393	0.857699	40.025	0.19006	3159.65	27.7533	42.4382	46.0977	2.26517	53.6859	6.09501	307.34	805.761	0.0792094	4.55782	0.0807727	60.9311	1.2463	15.2222	3253.73	0.00290238	0.0256584	7.18456	14.3691	4.79138	-3.80684	0.132738	0.987004	0.0626804	3.13099	2.03446	0.4538	1.51674	0.928738	0.540647	0.209281	52.0533	3.09206	0.359509	2.00042	120.833	0.439466	-0.07302
2	3988	49.6488	3928.17	35.8775	0.450014	14.0367	0.734866	0.681075	39.1152	0.39124	2675.38	26.3652	37.0135	39.8246	1.42195	53.9626	6.00055	232.869	1170.87	0.0550965	2.93875	0.0583923	106.179	2.06129	25.6028	5670.6	0.00196884	0.0223923	7.28491	14.5698	4.02256	-3.26539	0.216241	0.985617	0.117368	2.29827	1.8142	0.452632	1.31558	0.931989	0.626783	0.131154	53.2496	2.65764	0.424761	1.32859	62.7276	0.477877	-0.0894752
1	2670	47.0744	2628.17	39.1356	0.522397	8.49175	0.430519	0.670809	30.5287	0.216983	1763	16.8486	30.5941	30.5941	1.62105	70.4116	5.88908	196.706	661.703	0.0673617	4.58643	0.0736725	72.2345	1.06642	17.1414	5070.51	0.00210076	0.0170237	8.3429	16.6858	4.38333	-1.531	0.15101	0.985817	0.0770267	2.589	1.90593	0.467753	1.23971	0.925423	0.560359	0.119338	69.7985	2.82532	0.324794	1.48862	66.6889	0.405324	-0.0728512
2	85715	91.0494	85574.3	71.8003	0.495669	40.6385	0.740884	0.2214	88.7694	0.565993	18946.2	53.1957	89.5879	85.6154	0.924828	131.728	5.87228	4725.02	28914.4	0.0296693	3.94856	0.0551247	146.365	1.12605	24.825	19248.9	0.000260923	0.0078763	11.4376	22.8751	3.58349	-1.30646	0.202626	0.995614	0.138818	1.46521	1.59443	0.469449	0.785246	0.959452	0.658604	0.149578	130.952	2.40646	0.435328	0.866504	34.0192	0.379519	-0.0745732
2	4545	55.6058	4461.88	54.8764	0.370003	13.7454	0.480234	0.793912	41.7612	0.250479	3542.34	26.3535	47.7074	40.8044	1.10564	55.2066	5.81675	301.406	1345.18	0.0579647	3.09302	0.0663159	86.3531	1.61812	18.7229	4767.57	0.00198938	0.0205073	7.36247	14.7249	3.92756	-1.48533	0.179312	0.989139	0.10464	1.64394	1.68164	0.479865	0.792556	0.934541	0.619393	0.198709	54.4138	2.63067	0.248802	1.0298	30.2684	0.323117	-0.0599074
2	22119	63.4744	21941.5	48.8457	0.382976	32.9294	0.853181	0.451049	52.6972	0.674151	9896.68	41.6743	58.6686	58.1378	0.850988	55.7458	5.81221	1285.13	7291.98	0.0370779	2.00086	0.0581009	120.321	2.20518	22.7321	6755.73	0.00101653	0.0196	7.42588	14.8518	3.56227	-1.047	0.191737	0.990819	0.130054	1.38271	1.57726	0.477849	0.679235	0.940428	0.64742	0.119699	55.2412	2.37249	0.291125	0.788807	17.5894	0.326448	-0.0669578
1	5655	46.8295	5608	39.7057	0.502469	15.0108	0.593082	0.541716	34.176	0.378051	3037.95	23.5487	40.4969	44.2832	1.39145	89.0944	5.98366	331.265	1619.71	0.0526252	4.77036	0.0585792	105.54	1.21976	24.0814	9327.66	0.000862174	0.012464	9.37556	18.7511	4.02632	-1.71806	0.189227	0.991202	0.109154	2.10542	1.78482	0.464251	1.12694	0.943599	0.61564	0.137535	88.0799	2.64621	0.445446	1.23131	61.3624	0.425635	-0.0787215
2	11660	71.1899	11559.1	66.3992	0.370213	19.8416	0.742187	0.577729	59.0762	0.298824	6678.02	49.2806	69.4046	54.037	1.57185	86.8142	6.01483	819.063	2880.28	0.053732	4.45729	0.0702455	80.4379	0.947334	17.8489	7036.78	0.000917206	0.0127592	9.27124	18.5425	4.44942	-2.73029	0.150843	0.988044	0.075247	2.48169	1.90707	0.458153	1.17979	0.931278	0.568103	0.162776	86.2049	2.87172	0.296845	1.48963	60.9416	0.350805	-0.0646238
1	4951	58.6345	4780.67	49.6609	0.300082	18.6652	0.618164	0.95664	38.4838	0.375854	4573.38	30.6986	48.8774	57.0088	2.92212	152.956	5.91367	529.18	891.088	0.136251	20.566	0.106883	34.6219	0.232282	8.72118	5344.55	0.00136073	0.00746517	12.2592	24.5183	5.31993	-8.65653	0.0768288	0.985954	0.0398246	5.43129	2.36031	0.409417	2.4199	0.923029	0.444898	0.0254063	150.366	3.22363	0.430384	2.79451	220.431	0.381967	-0.0567851
2	7865	39.5727	7824.33	30.4284	0.560549	23.5349	0.862425	0.434565	37.6563	0.773451	3400.18	26.2423	33.8378	35.5106	1.08386	109.054	5.89352	442.325	2703.13	0.0353283	3.65416	0.0562397	135.829	1.26522	23.6089	14842	0.000547394	0.0101729	10.3904	20.7807	3.48796	-4.77748	0.214138	0.994327	0.150712	1.53982	1.56917	0.470072	0.892865	0.956173	0.670853	0.17664	108.14	2.37632	0.567146	0.949921	86.7958	0.473139	-0.0987781
1	1459	32.9393	1428.75	30.0075	0.558996	7.45634	0.473286	0.76811	20	0.248482	1097.44	14.2021	23.4094	24.1661	0.484991	12.0795	5.43548	81.0768	612.589	0.0347706	0.467668	0.0555701	139.588	13.5662	25.3663	1555.1	0.00576793	0.0995926	3.40632	6.81263	2.72738	0.366181	0.311825	0.979726	0.210381	0.794056	1.2938	0.460055	0.416781	0.918341	0.72207	0.0764067	11.6387	1.90936	0.303125	0.432664	3.89106	0.327849	-0.0689768
2	4866	34	4836.71	26.6677	0.66217	16.8481	0.738775	0.431848	30.5287	0.631779	2088.72	19.7015	30	26.9072	1.4964	89.6309	5.95798	298.894	1304.58	0.0592887	5.42892	0.0614251	96.1517	1.11603	21.8151	8587.68	0.000954664	0.0131537	9.39584	18.7917	4.214	-4.56446	0.155011	0.989935	0.0878905	2.42668	1.87418	0.454647	1.23805	0.938052	0.583155	0.0986428	88.4279	2.71693	0.386835	1.35929	85.8114	0.352036	-0.0627596
2	2724	52.8205	2640.04	45.9304	0.351682	13.4983	0.802713	0.994941	40.7922	0.293886	2626.69	36.8689	38.6005	39.6989	0.937424	27.2313	5.78861	173.19	852.573	0.0516121	1.34814	0.0635794	96.6703	3.68257	21.5465	2706.45	0.00362728	0.0450869	5.18122	10.3624	3.62856	-1.29648	0.227259	0.984811	0.124413	1.3272	1.57799	0.456841	0.688677	0.926622	0.661617	0.219259	27.0367	2.49901	0.32256	0.854237	18.8232	0.383961	-0.0725909
1	2610	34.2637	2571.96	24.5136	0.507106	14.5064	0.782782	0.696034	33.0606	0.591768	1790.17	19.1888	33.2415	24.4131	0.591155	28.9743	5.64462	138.976	1028.37	0.0356659	0.969714	0.0532476	144.439	5.21517	27.9315	4154.56	0.00273534	0.0395115	5.35548	10.711	2.94745	-0.802652	0.285217	0.98718	0.18637	0.872882	1.35532	0.454301	0.472956	0.934008	0.715643	0.153148	28.7642	2.07647	0.29413	0.51933	8.68958	0.322463	-0.0650746
2	6396	34.4384	6359.5	29.0574	0.606779	16.2918	0.790487	0.430176	31.3209	0.560678	2735.7	22.9695	33.2415	28.6356	1.17823	31.2874	5.87135	414.096	1763.39	0.0498362	1.71494	0.064743	92.8474	3.24098	19.3267	2865.89	0.00246293	0.0391411	5.4916	10.9832	4.1384	-0.317216	0.149504	0.981123	0.0899304	2.03921	1.80353	0.468923	0.944732	0.914525	0.58665	0.116762	30.294	2.66827	0.280861	1.1559	30.749	0.318523	-0.0588655
2	4020	58.3095	3949.12	56.4063	0.362348	10.1759	0.580546	0.844355	44.1475	0.180405	3334.46	32.7464	52.4023	43.3244	1.38664	68.8144	5.84377	293.618	1072.87	0.0662469	4.29095	0.0730394	72.7333	1.0723	16.2368	5124.65	0.00159841	0.0169771	8.2698	16.5396	4.16673	-4.16957	0.157467	0.986339	0.0897514	2.13247	1.79942	0.481708	1.05842	0.927653	0.591425	0.165295	68.6097	2.73754	0.326159	1.28583	57.8459	0.380606	-0.0661838
1	2615	38.0789	2569.96	34.1847	0.512618	11.7235	0.4984	0.688729	36.1248	0.342946	1770.01	17.0376	38.0789	27.313	1.31672	41.4294	5.89949	165.029	729.674	0.056567	2.22461	0.0631086	92.834	2.45484	21.1712	3767.05	0.00313001	0.0314624	6.34003	12.6801	4.02989	-2.53055	0.186002	0.981448	0.102106	2.0715	1.78708	0.468421	1.08603	0.919315	0.612103	0.109637	40.3349	2.64115	0.369848	1.17431	40.2512	0.410982	-0.0734429
1	7695	68.3008	7603.33	61.7307	0.403188	15.7949	0.495063	0.60997	42.5441	0.255868	4637.81	30.5606	62.0081	50.4876	2.30862	178.11	6.17619	541.646	1695.07	0.0753716	13.0096	0.0703894	73.8902	0.420802	18.0167	13209.7	0.00070038	0.00614571	13.2674	26.5349	4.77304	-6.92361	0.132316	0.991861	0.0664181	3.4556	2.06875	0.443616	1.78708	0.944349	0.545116	0.165868	176.379	3.04803	0.421719	2.0822	189.746	0.43633	-0.0740454
2	22880	76.302	22776.6	68.6734	0.443247	22.4304	0.516351	0.384894	51.1566	0.326624	8766.6	35.4595	75.3923	70.3491	1.76838	90.3997	6.19592	1409.3	5724.9	0.0516115	4.68687	0.0615955	97.7734	1.11879	21.8947	8803.97	0.000833968	0.0123105	9.41442	18.8288	4.51221	-1.98385	0.144873	0.990611	0.0803443	2.89522	1.96488	0.447608	1.52327	0.941511	0.575828	0.14709	88.8856	2.90393	0.387005	1.70186	100.423	0.443981	-0.0784603
1	7938	65.5744	7867.79	59.4144	0.445371	12.3233	0.480716	0.54594	35.2278	0.207412	4295.34	28.5615	53.2635	56.6127	1.31441	54.7988	5.94652	502.976	2190.15	0.0500284	2.59512	0.0633631	95.7637	1.7866	21.2888	5364.09	0.00168721	0.0216451	7.37593	14.7519	4.11515	-2.38272	0.158858	0.989809	0.0943958	2.11856	1.79803	0.468243	1.06666	0.937866	0.600591	0.135881	54.5777	2.69715	0.295047	1.23244	47.0657	0.358002	-0.0677
1	3576	45.31	3505.25	45.3674	0.403743	13.0542	0.543511	0.788507	44.0454	0.287743	2763.92	24.6577	45.31	27.2947	1.27462	27.7729	5.78359	275.916	918.414	0.0602378	1.67859	0.0771576	68.3943	2.71528	14.8378	1897.8	0.004199	0.048041	5.17749	10.355	4.26451	-1.64553	0.155509	0.976322	0.0779413	2.0921	1.81268	0.469775	0.917605	0.903272	0.571517	0.167365	27.0164	2.77297	0.255203	1.25563	32.0159	0.325272	-0.0601825
1	3078	44.4297	3023.21	49.6003	0.389615	10.9395	0.595866	0.858406	41.1096	0.220553	2595.14	29.5551	44.3847	30.8058	1.84432	69.1771	5.86688	235.581	761.789	0.0746359	5.19356	0.076537	65.7122	0.992713	15.4764	4561.94	0.0024502	0.018473	8.21095	16.4219	4.50695	-6.59519	0.152717	0.9875	0.0758778	3.04653	1.99439	0.449021	1.53721	0.931502	0.556329	0.130788	67.6669	2.89975	0.371734	1.76997	120.408	0.452765	-0.0809496
2	7242	52.6118	7192.46	46.7673	0.49442	16.7499	0.494177	0.506713	36.2215	0.358155	3644.51	23.1113	50.9215	50	0.90716	71.0322	5.83038	401.336	2427.19	0.0435158	2.88663	0.0554179	125.711	1.79144	24.9968	9007.7	0.00103727	0.0153833	8.39818	16.7964	3.52417	-2.09432	0.205315	0.993236	0.13723	1.38417	1.57674	0.471335	0.728556	0.949672	0.659171	0.149285	70.6565	2.38403	0.294739	0.819007	27.5862	0.332959	-0.0634227
2	16063	51.342	16001	39.9003	0.463509	29.1432	0.760921	0.414041	43.7379	0.730402	6625.08	30.361	49.6488	42.2966	0.836873	72.5339	5.7417	918.485	5456.31	0.0415042	2.85821	0.0571802	124.1	1.73259	23.1754	9063.66	0.00083752	0.0146589	8.47514	16.9503	3.51059	-1.48502	0.199181	0.990552	0.137388	1.43312	1.59812	0.477135	0.731621	0.940393	0.649036	0.0797349	71.8934	2.32335	0.274762	0.781985	18.8182	0.312855	-0.0590115
2	6388	58.2237	6321.04	56.275	0.412421	15.1396	0.554593	0.634181	45.8912	0.269029	4008.69	31.2097	56.2228	36.8782	0.662967	28.5916	5.59486	375.075	2320.77	0.0335253	0.963934	0.0587156	123.435	4.50464	22.0904	3537.12	0.00166954	0.039472	5.33513	10.6703	3.23	-0.618462	0.253031	0.984994	0.155887	1.01814	1.43177	0.47818	0.504254	0.925738	0.681966	0.148153	28.5575	2.21605	0.307246	0.602627	8.92398	0.303572	-0.0617551
1	1935	49.679	1864.21	41.4725	0.409444	12.9238	0.615829	0.959677	39.8497	0.311622	1789.04	25.54	43.1856	36.4005	1.55676	39.1809	5.8646	155.3	463.744	0.0818734	3.23581	0.0802583	59.9147	1.63797	14.4516	2387.02	0.00347827	0.0323753	6.16464	12.3293	4.34546	-2.66867	0.132007	0.98259	0.0737384	2.24431	1.85396	0.463696	0.964737	0.914928	0.556701	0.177005	38.2656	2.82703	0.323497	1.38405	47.3472	0.391413	-0.0679645
2	9816	68.5055	9699.38	66.9126	0.427125	17.3386	0.424671	0.530902	41.4367	0.259123	5149.41	28.4158	53.7122	50.5964	1.47876	88.942	6.08104	613.948	2610.29	0.0517652	4.50177	0.0625457	96.815	1.11049	21.414	8672.27	0.000883827	0.0125715	9.37615	18.7523	4.27665	-4.46639	0.157554	0.989976	0.0893467	2.42566	1.85726	0.458788	1.28195	0.939759	0.596909	0.165291	88.1504	2.79969	0.368082	1.45081	81.8541	0.419467	-0.0772583
2	3360	40.1497	3310.38	37.7791	0.389462	9.67094	0.681862	0.833156	36.0555	0.255986	2758.06	25.7601	37.8021	30.5941	1.97691	69.0949	6.12839	246.798	781.935	0.067675	4.51538	0.0734518	73.1143	1.10605	18.5919	5078.53	0.00170916	0.0175309	8.22915	16.4583	4.62324	-4.51176	0.151769	0.986828	0.0738118	3.23285	2.02513	0.441047	1.71397	0.931614	0.563878	0.160255	68.0422	2.97047	0.540391	1.93931	136.822	0.52997	-0.0972631
1	3870	41.4849	3823.17	37.4822	0.451077	10.6686	0.6726	0.685634	38.0132	0.284631	2621.29	25.2105	40.3609	30.5941	2.21199	127.606	6.13464	277.161	894.247	0.0665391	8.24218	0.0716178	75.6114	0.606891	18.6654	9704.46	0.000919989	0.00921251	11.275	22.55	4.71296	-10.0032	0.150634	0.990061	0.0696711	3.44817	2.06059	0.439993	1.82087	0.9398	0.553517	0.156674	127.464	3.01203	0.46166	2.06233	186.573	0.519188	-0.0933994
2	31560	80.5667	31386.4	55.963	0.348831	30.2495	0.829985	0.439496	69.5701	0.540528	13794.2	46.4484	66.888	63.8122	1.58644	89.461	6.04026	2128.66	7839.04	0.0587681	5.18855	0.0674481	82.8174	0.945199	18.5891	7479.85	0.00093131	0.0124306	9.39247	18.7849	4.47072	-3.10374	0.13234	0.99124	0.0752319	2.6588	1.93797	0.459215	1.27332	0.940478	0.559319	0.132541	88.4251	2.85845	0.356908	1.53603	76.2582	0.337411	-0.0601151
1	7308	46.0109	7251.21	33.654	0.500008	16.9529	0.838044	0.499693	42.19	0.50374	3623.38	28.2036	42.72	40.2492	0.793539	55.0621	5.73499	389.687	2678.52	0.0389724	2.17503	0.0533234	143.42	2.65976	26.4263	7920.92	0.00109819	0.0199596	7.39178	14.7836	3.19315	-1.53336	0.237663	0.995066	0.169052	1.1528	1.46346	0.467907	0.633457	0.957675	0.68936	0.149229	54.746	2.20244	0.344861	0.683911	24.9569	0.359438	-0.0721152
1	7758	60.3821	7665.08	47.2277	0.341377	19.7432	0.836041	0.718473	47.0425	0.418044	5507.15	39.4843	49.4065	46.9574	2.02248	126.383	6.08821	565.334	1803.62	0.0770613	9.13607	0.072871	71.6592	0.566528	18.2928	9297.94	0.00100972	0.00900045	11.2056	22.4112	4.6258	-9.35636	0.132448	0.990059	0.0702795	3.06888	2.00708	0.451407	1.55355	0.938214	0.553076	0.17661	125.904	2.98403	0.345253	1.87214	150	0.389865	-0.0664125
1	1938	24.1661	1918.5	20.2212	0.712526	11.1154	0.693239	0.546214	17.4642	0.54969	1047.91	14.0181	21.6333	22.8035	0.998109	41.3973	5.62284	120.987	627.1	0.0496697	2.10917	0.0624286	103.375	2.56834	19.8852	4368.17	0.00257541	0.0306584	6.38177	12.7635	3.62163	-3.08244	0.189061	0.98836	0.12535	1.49061	1.61668	0.488962	0.72881	0.932815	0.633604	0.16696	40.8829	2.43624	0.312869	0.900978	32.4706	0.366398	-0.0665936
2	7350	63.2772	7251.46	60.5106	0.399449	17.0384	0.440905	0.625482	59.4138	0.281577	4535.66	26.6795	60.6383	36.0555	1.65152	56.3592	5.82769	591.106	1710.13	0.0845369	4.84397	0.0804226	58.6122	1.08508	14.2222	3333.21	0.00226701	0.0207281	7.41439	14.8288	4.61752	-1.54102	0.115626	0.981942	0.063154	3.29413	2.07901	0.440251	1.45437	0.913756	0.510488	-0.0192152	54.9458	2.82196	0.294543	1.61962	47.5778	0.328926	-0.0531562
1	5193	59.7746	5085.21	54.0243	0.379271	17.6322	0.58131	0.741479	39.0128	0.326375	3770.57	31.4049	56.7539	50.0899	2.39016	90.4456	5.89945	480.332	1067.54	0.112002	10.277	0.092496	44.7628	0.522306	11.2798	4054.18	0.00210554	0.0136522	9.37266	18.7453	5.07792	-8.70105	0.0959728	0.981468	0.0491448	4.583	2.25621	0.429193	2.11196	0.913535	0.473245	0.0496042	87.9641	3.11836	0.250935	2.40878	156.209	0.326395	-0.0484266
1	1880	37.9078	1823.12	33.2511	0.397321	13.1083	0.566021	0.996331	35.1283	0.39422	1816.44	18.8209	37.6431	28.6531	2.17547	113.13	5.91204	177.747	380.493	0.0955995	9.90095	0.0945462	44.1638	0.407604	9.69194	4991.07	0.00180617	0.0102859	10.5274	21.0548	4.9035	-4.31413	0.0936388	0.985945	0.04949	3.36688	2.07305	0.44121	1.46707	0.922996	0.507782	0.194425	111.232	3.14026	0.416694	2.08817	116.089	0.458222	-0.0764955
2	9216	60.2495	9104.21	53.8664	0.344193	22.7389	0.723296	0.672876	54.7449	0.422135	6126	38.9614	60.2163	44.2719	0.779827	29.8129	5.75287	526.991	3243.26	0.0416548	1.30024	0.0571822	118.709	4.1965	23.5995	3527.23	0.00226127	0.0390885	5.41222	10.8244	3.35866	-0.512717	0.217429	0.990385	0.151329	1.24026	1.50373	0.477765	0.658663	0.941034	0.6735	0.118124	29.3787	2.2788	0.381321	0.706606	14.8268	0.364765	-0.0705128
1	12992	62.466	12916.1	59.6966	0.402303	19.377	0.619284	0.512335	56.0357	0.324592	6617.36	36.9692	60.4152	38.2753	0.824087	41.2158	5.82462	761.332	4164.54	0.0381595	1.64234	0.0586001	115.733	2.95914	22.9325	4704.15	0.00119491	0.0266495	6.3647	12.7294	3.61874	-0.0812777	0.204902	0.989471	0.120144	1.32898	1.57045	0.475863	0.634263	0.93561	0.644974	0.153042	40.6321	2.42703	0.256018	0.787096	13.3871	0.284735	-0.0598647
1	4103	43.7493	4045.04	33.542	0.438984	11.2173	0.775907	0.691397	36.2215	0.334424	2796.73	26.0255	41.4005	34.176	1.43843	69.5703	6.05733	228.118	1212.38	0.0575474	4.09135	0.0555979	113.27	1.6637	27.2906	7917.91	0.00135117	0.0163775	8.32384	16.6477	3.85901	-1.0287	0.218597	0.99194	0.123171	1.95223	1.70955	0.461251	1.13358	0.948346	0.645525	0.172703	69.509	2.60605	0.471067	1.19759	67.2735	0.49654	-0.0987595
1	4550	40.8534	4500.58	33.2293	0.453601	14.3764	0.725728	0.645735	34.2345	0.432641	2906.18	24.1155	40.8044	32.311	1.13772	69.86	5.9075	267.525	1358.04	0.050447	3.45978	0.0587968	105.971	1.5614	25.0101	7380.17	0.00121705	0.0164556	8.32064	16.6413	3.76116	-2.68573	0.203039	0.991981	0.11929	1.6421	1.67589	0.472394	0.835948	0.944629	0.632787	0.141441	69.3791	2.48935	0.504745	0.967005	42.8008	0.378592	-0.0703902
2	29820	72.2565	29598.5	50.7872	0.308173	41.2017	0.89853	0.507303	71.0282	0.81126	15015.4	45.6339	60.8276	60.6053	0.928636	90.8476	5.83238	1667.42	10171.5	0.0424196	3.86671	0.0559161	126.149	1.4132	23.8527	11447.7	0.000632748	0.0116735	9.48962	18.9792	3.55737	-1.6879	0.200462	0.995187	0.140115	1.44349	1.58989	0.471805	0.792169	0.957903	0.662547	0.149878	90.185	2.39806	0.370406	0.853877	34.1613	0.371971	-0.0656643
2	7470	49.4469	7406.33	30.7128	0.507495	22.4761	0.823059	0.48886	42.0476	0.731816	3620.66	25.2784	47.8017	34.4819	1.05626	55.8718	5.87969	428.334	2302.59	0.0473759	2.46194	0.0573405	113.883	2.05548	23.4368	6497.7	0.00153371	0.0199277	7.43909	14.8782	3.78888	-2.22422	0.185608	0.989672	0.118366	1.56578	1.66622	0.47368	0.79069	0.937343	0.635058	0.181648	55.5187	2.53434	0.305723	0.961287	30.2829	0.351396	-0.0599921
2	11508	65.123	11427.4	61.5077	0.396336	14.0736	0.695881	0.541715	51.3517	0.228811	6190.41	42.8021	64.4438	53.7587	1.57999	108.496	5.97214	782.354	2963.42	0.0550583	5.71842	0.0679835	83.3613	0.777612	18.2582	9155.81	0.00076494	0.0101891	10.3751	20.7501	4.35652	-5.97633	0.140338	0.990489	0.0820485	2.59549	1.90035	0.461621	1.29423	0.939334	0.572166	0.131567	107.848	2.80373	0.433182	1.50371	97.1429	0.394316	-0.0721873
2	7945	49.8598	7856	47.9852	0.378086	16.8697	0.705038	0.643417	47.2652	0.35156	5054.68	33.8314	47.7074	41.4849	1.37763	70.5678	5.95206	509.804	2201.89	0.0567396	4.01762	0.0641666	90.059	1.30076	19.666	6430.78	0.00159851	0.0161416	8.34347	16.6869	4.10771	-3.12933	0.163905	0.991294	0.0979365	2.07158	1.78658	0.470214	1.04894	0.942173	0.602935	0.158672	69.8181	2.69228	0.392773	1.24041	54.9737	0.397499	-0.0728607
1	4905	39.4715	4844.21	30.5369	0.458091	16.0636	0.825352	0.623914	29.7321	0.526039	3022.37	25.2036	34.5254	38.4708	2.00549	43.4024	5.86457	411.698	1049.05	0.095412	4.3467	0.0839344	53.7988	1.39906	13.3097	2232.1	0.00448168	0.0305606	6.44097	12.8819	4.85381	-0.176284	0.109901	0.976088	0.0549591	3.80069	2.16618	0.433099	1.68105	0.902002	0.492953	-0.00251575	41.4848	2.96344	0.220958	1.89904	61.6726	0.293311	-0.0481497
2	19850	60.3158	19770.2	47.9598	0.431572	23.2641	0.847928	0.414407	57.8705	0.485074	8192.91	40.6664	58.1808	46.5725	1.11741	90.7368	5.94051	1120.69	6173.46	0.0397605	3.71685	0.0564581	120.321	1.36474	24.0159	10802.4	0.000566066	0.0116847	9.47234	18.9447	3.8465	0.444199	0.189015	0.993889	0.12125	1.84588	1.71746	0.462823	0.989387	0.952616	0.633037	0.124363	89.8564	2.53224	0.431434	1.054	42.3057	0.413022	-0.0784131
1	7280	47.4342	7194.08	42.6871	0.395333	15.5755	0.676096	0.633669	45.8912	0.364877	4558.67	28.8606	45.1774	36.6879	1.13933	69.8493	5.93107	457.063	2086.7	0.0458146	3.02337	0.0627834	99.0423	1.45408	21.0598	6939.81	0.00109586	0.0157486	8.31814	16.6363	3.98755	-2.39331	0.181513	0.988322	0.10093	1.78057	1.73013	0.462767	0.882389	0.933386	0.618164	0.178384	69.3881	2.64257	0.28914	1.08671	35.6383	0.349841	-0.0662349
2	18640	59.5567	18486.7	39.1453	0.411181	30.4984	0.934284	0.4448	49.2443	0.779108	8222.87	36.5728	59.5483	47.1275	1.02966	30.7058	5.83541	1212.2	5368.81	0.0422188	1.36346	0.0650323	96.3758	3.41724	18.7676	2910.47	0.00206442	0.0383608	5.47034	10.9407	3.96237	0.0146923	0.160605	0.986316	0.0971114	1.74479	1.71289	0.47517	0.787386	0.925576	0.600936	0.125563	30.0514	2.58166	0.319512	0.999153	20.0488	0.29006	-0.0574193
2	11630	66.9776	11524.9	66.0331	0.372357	18.3256	0.640548	0.574971	57.0351	0.277521	6626.47	42.2974	65.8027	41.7612	1.87948	107.299	6.10953	781.722	2808.8	0.0663419	7.27152	0.067216	81.3787	0.785163	19.6637	8646.96	0.000951589	0.0104641	10.2833	20.5666	4.56845	-2.3324	0.152137	0.991484	0.0751553	2.93405	1.97726	0.455459	1.52081	0.943127	0.564344	0.162696	106.037	2.95007	0.382174	1.75771	117.998	0.389726	-0.0659842
1	3400	39.2556	3362.75	34.3	0.477071	10.7189	0.636216	0.676607	35.2278	0.312504	2275.26	21.8222	37.6431	26.2488	0.865744	19.4571	5.70426	204.419	1114.54	0.045703	1.08398	0.0601232	105.514	6.06151	22.0707	1979.75	0.00415377	0.0650021	4.33009	8.66018	3.62887	0.46125	0.228721	0.9834	0.128094	1.45085	1.62147	0.468637	0.722609	0.922024	0.642747	0.113456	18.843	2.40811	0.284789	0.818522	15.8253	0.324787	-0.0605696
2	1545	34.4384	1494.79	31.1947	0.400452	11.7326	0.602578	1.05618	33.3766	0.376108	1578.78	18.7973	32.2025	24.4131	2.50196	129.483	5.82595	143.687	346.59	0.107571	13.3598	0.0930015	44.4421	0.362208	9.8037	5636.21	0.00222228	0.00951684	11.264	22.5281	4.84676	-7.35159	0.11428	0.986599	0.0587159	4.97237	2.18101	0.445582	2.79544	0.931877	0.51419	0.0489226	126.985	3.08702	0.527317	2.59218	269.87	0.542438	-0.0925384
2	10512	52.4309	10445.1	38.1253	0.492824	16.4162	0.840395	0.448906	44.1022	0.430587	4688.86	32.0403	51.0784	49.7293	0.750942	29.2634	5.74219	586.715	3682.53	0.0341286	1.0172	0.0558138	135.613	4.8444	24.2133	3985.57	0.00175215	0.0389466	5.37302	10.746	3.32788	-0.50215	0.224252	0.986361	0.154118	1.17849	1.49839	0.475478	0.605033	0.930044	0.673896	0.120453	28.9543	2.25173	0.313307	0.674016	11.6361	0.34713	-0.0682573
2	6660	48.6313	6595.96	38.9835	0.414867	16.3233	0.768776	0.621559	40.1123	0.418724	4099.78	29.9695	42.5441	39.8121	0.987715	68.9982	5.75385	392.486	2162.47	0.0459264	3.08206	0.0589318	111.099	1.64016	22.6431	7695.81	0.000976838	0.0159653	8.29661	16.5932	3.6265	-2.20063	0.226617	0.99169	0.132049	1.47411	1.60822	0.476082	0.764702	0.944311	0.64967	0.156438	68.98	2.43317	0.387154	0.882924	31.6425	0.390909	-0.0739467
1	6318	42.4382	6254	30.9557	0.500381	21.6492	0.760833	0.524563	32.573	0.699362	3280.62	23.5521	39.6989	39.8121	0.802982	54.2748	5.8037	348.198	2194.7	0.0371777	1.98305	0.0551121	130.952	2.50168	25.368	7033.33	0.00102831	0.0200959	7.33307	14.6661	3.42767	-1.69664	0.244751	0.990838	0.14607	1.15483	1.50077	0.4713	0.584339	0.941163	0.672085	0.212644	53.9351	2.35552	0.358863	0.738423	20.6251	0.3532	-0.0690657
2	23455	104.014	23249.2	78.021	0.281583	32.5721	0.625834	0.60174	66.7083	0.417479	13990	48.8282	80.4114	72.111	0.930133	208.129	5.85376	1355.29	7725.8	0.0410335	8.35366	0.0577828	116.701	0.561715	23.1335	24441.4	0.000253231	0.00499603	14.4159	28.8319	3.58176	-2.28332	0.19615	0.996182	0.132922	1.41277	1.58827	0.471174	0.738512	0.961401	0.655888	0.148778	207.949	2.40171	0.392576	0.836089	39.2715	0.353133	-0.0676587
1	7014	50.8429	6949.83	51.3918	0.485553	16.8718	0.398411	0.521903	41.4849	0.328298	3627.14	20.4751	37.0135	36.4005	0.531123	19.2459	5.57937	379.141	2794.18	0.0301474	0.576612	0.0540549	147.15	8.31548	25.7227	2753.96	0.00252416	0.0600536	4.34867	8.69734	2.96504	-0.200688	0.287377	0.983482	0.182159	0.859175	1.34499	0.471191	0.4324	0.923454	0.70402	0.126803	18.9763	2.06278	0.310276	0.49485	5.51897	0.271499	-0.0579581
2	1290	36.5513	1252.33	37.2933	0.429079	8.33001	0.369748	1.04562	19.6469	0.223365	1309.46	13.7891	34	29	1.21923	53.4171	5.77902	92.1178	368.546	0.067639	3.40287	0.0714092	76.645	1.45885	17.0801	4189.76	0.00277691	0.021911	7.30271	14.6054	3.94354	-1.67678	0.182705	0.989437	0.100596	1.59711	1.6671	0.471145	0.772201	0.93574	0.62566	0.255891	53.6202	2.696	0.42747	1.0883	37.537	0.47208	-0.0899339
2	13566	61.9758	13465.1	46.3516	0.403045	20.8931	0.812335	0.504345	49.1935	0.450751	6791.06	37.6531	52.8015	60.9016	1.21574	89.4477	5.8203	744.692	4779.36	0.0377958	3.23135	0.054894	134.176	1.53233	24.9378	12086.9	0.000914046	0.0130106	9.42239	18.8448	3.43099	-10.1843	0.211532	0.991728	0.150526	1.5093	1.56023	0.466134	0.885005	0.947794	0.673437	0.235425	89.0401	2.35823	0.527625	1.01294	125.244	0.403172	-0.0792554
2	4625	51.9808	4527.92	46.8743	0.344442	13.9882	0.689792	0.848662	46.0977	0.298418	3842.67	32.3335	45.8912	40.5216	1.85336	42.8383	5.73898	433.796	1010	0.104915	4.53605	0.0937937	45.1872	1.15738	11.3262	1916.52	0.00476606	0.0312331	6.408	12.816	4.75054	-1.11274	0.105155	0.98012	0.0565978	3.61457	2.131	0.435036	1.5134	0.908315	0.487362	-0.0265562	41.0229	2.88959	0.290555	1.76749	51.4085	0.307154	-0.0512068
2	17058	68.0955	16888.3	59.3249	0.322451	28.0179	0.61688	0.584555	56.3649	0.47228	9872.14	36.5963	63.1269	52	2.82224	179.155	6.26762	1423.48	3262.68	0.084292	14.7536	0.0834494	58.0607	0.328181	14.6575	10538.3	0.000662298	0.00612025	13.3267	26.6535	5.28082	-4.98509	0.092695	0.991474	0.0458892	4.76695	2.26279	0.421604	2.35702	0.941886	0.492728	0.153988	178.038	3.30936	0.417773	2.8188	259.308	0.39947	-0.0645768
2	6624	49.1019	6577.5	38.8872	0.465895	16.061	0.707101	0.553999	42.107	0.413015	3643.93	27.4972	44.3847	36.3456	0.784052	29.3155	5.70671	371.225	2320.59	0.0410622	1.16126	0.0560424	126.713	4.47893	24.4661	3759.9	0.00280754	0.0409405	5.37241	10.7448	3.35052	-1.05505	0.218514	0.988294	0.149365	1.2452	1.52786	0.470891	0.645182	0.934851	0.668712	0.110303	28.9451	2.2599	0.372143	0.704773	15.1854	0.349075	-0.0673811
1	3684	29.0861	3647.67	21.9703	0.632805	16.277	0.851778	0.49645	24.0832	0.740865	1810.88	18.7138	25.4951	27.7849	0.495309	12.1189	5.54861	198.615	1502.45	0.0341744	0.441439	0.0539127	152.393	14.4074	26.2638	1766.11	0.00648295	0.104275	3.41807	6.83613	2.81594	-0.178862	0.269481	0.978951	0.196059	0.821863	1.31206	0.476649	0.419769	0.915187	0.711308	0.0745536	11.7181	1.95269	0.256079	0.44586	3.73813	0.289623	-0.0574102
2	21870	76.5441	21673.7	58.6518	0.278232	23.011	0.951207	0.6234	67.4759	0.392333	13511.4	55.79	75.9276	62.3618	1.11704	72.2698	5.97227	1314.77	6477.33	0.0499336	3.55164	0.0601176	103.489	1.47591	22.9722	7440.91	0.000936389	0.0149434	8.45119	16.9024	3.95924	-0.432415	0.18039	0.990051	0.107509	1.77002	1.72782	0.461915	0.898618	0.938764	0.623863	0.159091	71.5945	2.61415	0.302841	1.0569	32.565	0.338704	-0.0624407
1	4215	39.2556	4167.62	34.0081	0.504044	14.4138	0.643771	0.596193	38.3275	0.423834	2484.71	21.8934	35.5106	27.7308	0.747446	29.6441	5.70832	234.25	1493.99	0.0438212	1.37341	0.0555754	124.534	4.4336	25.5417	3650.35	0.00234124	0.0383925	5.38148	10.763	3.33195	-0.125604	0.22737	0.98838	0.151951	1.23672	1.51652	0.47606	0.641715	0.935106	0.66975	0.0956683	29.0289	2.24388	0.34514	0.686949	13.4191	0.350632	-0.0683735
2	2120	40.5709	2041.5	39.8957	0.382267	12.0694	0.519403	0.997242	36.0555	0.302523	2035.87	20.7219	33.0151	29.1548	3.4374	88.6599	6.01492	237.62	359.815	0.144825	12.8823	0.112085	33.4132	0.41046	9.06922	2941.9	0.0037415	0.0154309	9.20353	18.4071	5.63467	-11.3176	0.0779895	0.971077	0.0348909	7.52596	2.53419	0.388176	3.5672	0.896158	0.429584	0.000261393	84.7003	3.38717	0.391058	3.75734	299.304	0.534935	-0.0840252
1	1650	39.3192	1590.46	31.4472	0.359892	11.9633	0.736418	1.15117	30.4138	0.380424	1830.88	23.1583	36.1248	36.1248	1.84898	36.1673	5.89488	152.823	354.328	0.0896992	2.98338	0.09262	52.6703	1.58965	14.6201	1974.4	0.00471653	0.0377079	5.95775	11.9155	4.59208	-3.80241	0.137301	0.970161	0.0624726	2.71279	1.96275	0.450956	1.20039	0.89261	0.540096	0.17616	35.7938	2.9565	0.331816	1.65381	57.0297	0.420462	-0.0702322
2	6445	45	6371.79	39.0017	0.438727	16.6595	0.679392	0.59457	41.1096	0.427148	3788.47	26.4975	43.382	30.5941	2.0148	72.5305	5.8367	564.875	1372.86	0.0961746	7.29162	0.0876454	49.9719	0.731673	11.9004	3576.74	0.00193991	0.0162186	8.40614	16.8123	4.86611	-0.576879	0.0996332	0.983707	0.0533889	3.93472	2.17637	0.433328	1.70799	0.916959	0.481316	-0.0224934	70.6247	2.9527	0.262686	1.92874	67.2782	0.320048	-0.0496367
1	2735	32.2025	2700.54	24.2013	0.589746	13.2546	0.757014	0.588846	21.3776	0.547682	1590.2	18.3207	29.4109	26.5707	1.82542	72.2135	5.7472	240.947	593.717	0.0972648	7.19748	0.0880975	49.1331	0.72403	11.1001	3495.07	0.00208788	0.0163611	8.39752	16.795	4.736	-1.60721	0.100354	0.977477	0.0546357	3.53587	2.11414	0.437724	1.46716	0.902205	0.484913	-0.0147361	70.4959	2.89124	0.212989	1.7453	53.0654	0.303212	-0.0473732
1	5190	41.6293	5123.04	35.3542	0.427875	11.3247	0.900407	0.655629	39.0128	0.320321	3358.81	31.8331	41.6173	34	3.86331	131.854	6.00101	594.748	808.095	0.144006	18.3775	0.114595	30.4983	0.243152	7.41385	4065.86	0.00195104	0.00953923	11.3452	22.6905	5.81831	-11.1172	0.0588495	0.977656	0.0285162	7.9707	2.60502	0.364811	3.39527	0.903289	0.388841	-0.0197459	128.634	3.44527	0.257151	3.90457	295.63	0.357881	-0.0515344
1	4759	68.0294	4717.54	61.1972	0.389649	10.8978	0.419531	0.740011	40.1995	0.178077	3491.03	25.6741	68	47.1699	0.594502	19.946	5.54375	284.728	1814.88	0.0353477	0.672485	0.0598294	124.787	6.65282	21.247	2495.08	0.00297812	0.0585161	4.42178	8.84356	3.05726	-0.289857	0.237731	0.986555	0.173085	0.906758	1.37125	0.470758	0.460338	0.930475	0.700234	0.155599	19.6384	2.13515	0.299466	0.539559	6.92605	0.303374	-0.0619094
2	7675	57.4369	7580.88	45.7726	0.486376	16.1551	0.646291	0.506141	49.0102	0.352942	3836.99	29.5824	55.8659	46.5725	1.00095	29.8774	5.88063	441.919	2395.78	0.0416097	1.25938	0.0575791	115.813	4.21088	24.6335	3361.8	0.00250203	0.0401496	5.39442	10.7888	3.78541	0.115043	0.211743	0.985501	0.119371	1.55367	1.65159	0.46968	0.775545	0.926811	0.635977	0.166717	29.2586	2.52684	0.316388	0.935535	24.3407	0.344397	-0.0654049
1	5226	46.2385	5181.5	44.1608	0.444008	11.9777	0.661883	0.629421	42.2966	0.271228	3261.34	29.2293	46.1411	32.311	1.24515	84.4715	5.87463	326.984	1461.16	0.0526864	4.15678	0.0625687	95.8921	1.12728	21.2248	8338.28	0.00107358	0.0129748	9.19646	18.3929	4.01761	-3.34341	0.184677	0.989292	0.10065	1.91592	1.76312	0.468935	0.96956	0.936334	0.612118	0.148822	84.753	2.64192	0.311665	1.13551	41.0137	0.364388	-0.0643762
1	510	25.671	488.25	21.3692	0.494857	3.89299	0.628333	1.24105	15	0.182177	605.944	13.427	25.1794	25.0799	2.76532	72.3078	5.75172	58.2275	91.6314	0.161869	11.663	0.114171	31.1647	0.47958	8.46228	2189.26	0.00593779	0.0192033	8.32087	16.6417	5.05923	-5.88851	0.0863312	0.977438	0.0424305	4.78038	2.27994	0.399639	1.92703	0.901704	0.444437	0.0390422	69.3765	3.11602	0.468342	2.52177	146.76	0.606258	-0.106832
1	1012	20.9762	995.417	16.2962	0.682191	9.16441	0.726284	0.709975	19.2354	0.562364	706.721	11.8357	18.868	14.8661	1.52588	28.4694	5.74264	84.7668	237.684	0.0820732	2.59473	0.0837617	56.8597	2.21264	13.2371	1657.55	0.00543586	0.0490213	5.16553	10.3311	4.50802	-1.71698	0.120487	0.969075	0.0626249	2.78075	1.99194	0.450846	1.17873	0.88866	0.524237	0.0648703	26.7814	2.83855	0.201083	1.488	32.6856	0.317025	-0.0474432
1	10570	59.1016	10483.5	50.8802	0.44159	17.595	0.622509	0.500377	46.5725	0.345812	5245.68	31.6734	53.535	41.2311	1.90623	88.3575	6.17089	698.881	2476.12	0.0651962	5.64398	0.0661193	83.9202	0.987495	20.1259	7369.88	0.00115987	0.0129405	9.3055	18.611	4.62666	-1.89562	0.143181	0.988873	0.0710943	3.07327	2.00613	0.445932	1.58229	0.935471	0.558166	0.134511	86.838	2.96545	0.374263	1.78235	96.4431	0.386525	-0.067084
1	4044	57.9914	3927.83	56.3072	0.361498	14.5228	0.468776	0.847866	52.1536	0.25792	3330.28	26.3955	56.8595	30.1496	1.28207	29.157	5.85969	282.41	1096.89	0.0639599	1.89277	0.0698344	77.8328	2.88377	18.6905	2277.14	0.00443543	0.0454136	5.32331	10.6466	4.09182	-0.565229	0.166214	0.982658	0.0935437	1.86727	1.75818	0.47752	0.88087	0.917965	0.598496	0.170214	28.5403	2.69219	0.278202	1.13567	31.7526	0.344572	-0.0603097
2	13494	50.7247	13438.2	39.5854	0.634903	20.263	0.693877	0.320378	32.6497	0.51188	4305.31	27.4674	49.3964	43.6807	1.19726	42.6782	5.9783	782.919	3974.33	0.0410092	1.87265	0.0580198	114.899	2.87417	22.9298	4804.47	0.00151718	0.0269772	6.45609	12.9122	4.01032	1.82736	0.174343	0.990381	0.106287	2.01009	1.76714	0.468691	1.04763	0.940341	0.614259	0.134403	41.8384	2.62358	0.371405	1.16228	48.8917	0.398645	-0.0723855
1	2354	26.096	2335	18.5896	0.738068	11.6204	0.907603	0.493885	23.0217	0.625105	1153.22	16.872	26.0768	19.8494	0.512833	19.8407	5.45325	131.803	984.417	0.0279011	0.563407	0.055991	159.857	8.74864	24.2545	3083.09	0.00261323	0.0592204	4.40979	8.81959	2.7213	-0.606437	0.283831	0.985565	0.207806	0.751276	1.26009	0.470504	0.394605	0.929401	0.725355	0.142119	19.5125	1.94562	0.350736	0.441814	6.15458	0.33061	-0.0696094
2	39467	95.3992	39317.3	79.9083	0.461382	25.5532	0.473431	0.308244	56.5685	0.319782	12119.3	37.8311	79.6241	91	1.75901	90.716	6.25602	2202	10326.9	0.0491035	4.51868	0.0557935	115.309	1.31365	26.252	10409.6	0.000744836	0.0122985	9.44718	18.8944	4.39534	-1.15519	0.159607	0.992834	0.0933571	2.73865	1.9256	0.447778	1.52232	0.949802	0.596399	0.173768	89.5444	2.85941	0.473316	1.66446	117.001	0.470464	-0.0841412
2	36324	72.5396	36227.4	65.7583	0.435067	31.4312	0.667889	0.33593	70.859	0.477981	12169.9	43.9192	72.0347	56.6127	1.78784	130.976	6.17931	2116.58	9507.61	0.0526799	6.88085	0.0582696	105.871	0.817401	24.2386	13962.9	0.000586081	0.00834454	11.3735	22.7471	4.43658	-5.26971	0.151388	0.993812	0.0884774	2.87039	1.95039	0.450121	1.57555	0.952716	0.585184	0.169268	129.654	2.87848	0.353987	1.73184	148.977	0.397801	-0.0694833
1	3294	47.55	3186.25	42.5698	0.32565	9.72293	0.719816	1.00919	43.1045	0.2284	3215.53	30.6424	47.5079	36.1248	3.27396	100.189	6.0983	345.309	566.738	0.105373	10.5519	0.10483	38.7936	0.406878	9.24408	3947.51	0.00191274	0.0121131	10.0037	20.0073	5.50207	2.68592	0.0886721	0.987725	0.0369669	5.86741	2.36867	0.405258	2.8802	0.930922	0.464552	0.14904	100.559	3.4471	0.37701	3.4174	348.042	0.488111	-0.0791115
2	11675	73.089	11535.1	69.3175	0.379633	17.2403	0.85866	0.563784	58.1378	0.248714	6503.32	59.5202	71.4493	51.1957	0.926268	86.989	5.88178	637.704	3847.81	0.0397221	3.43789	0.0546213	128.984	1.50538	25.4191	11245.3	0.000632276	0.0122578	9.30284	18.6057	3.51235	-1.33605	0.236212	0.993468	0.139279	1.34844	1.54289	0.468868	0.735054	0.951453	0.670519	0.174254	86.6925	2.40093	0.444124	0.823846	30.3041	0.402432	-0.080385
1	864	43.4741	761.5	48.0056	0.279143	10.4973	0.63657	1.89714	39.0512	0.218669	1444.67	30.5589	43.4626	29.6142	0.985832	17.3958	5.38869	78.7106	261.241	0.0918478	1.56172	0.0911003	56.2477	3.63573	16.3123	952.815	0.00988385	0.0804784	4.08806	8.17611	3.61967	-0.580022	0.291713	0.973161	0.133001	1.46314	1.64472	0.433011	0.748968	0.905138	0.649998	0.114837	16.8341	2.42029	0.329995	0.84976	13.8953	0.432096	-0.0830431
1	11510	48.6724	11456.5	35.7756	0.596783	19.0473	0.787205	0.35946	40.4475	0.532412	4118.14	28.1627	43.9318	39.8246	2.16817	133.001	6.2153	771.701	2604.68	0.0625665	8.18252	0.0670461	82.6619	0.639453	19.4822	10944.5	0.000702701	0.00835366	11.4543	22.9087	4.86218	-6.75776	0.126601	0.989709	0.0648557	3.53982	2.09594	0.44203	1.78701	0.937495	0.539154	0.186859	131.609	3.10578	0.346623	2.17714	177.449	0.415359	-0.0699382
2	8412	63.4114	8277.92	51.6012	0.444242	16.9529	0.697971	0.538135	47.2652	0.328537	4454.63	36.0161	60.6053	50.9215	1.52847	69.4302	6.11373	475.73	2403.31	0.0483594	3.13675	0.0565537	114.431	1.65613	24.9386	8184.29	0.00119462	0.016863	8.31829	16.6366	4.01096	-5.9233	0.183192	0.988713	0.115575	2.07037	1.76575	0.460053	1.158	0.938303	0.630575	0.211318	69.4868	2.67497	0.439765	1.32742	80.2839	0.480978	-0.0922879
2	24010	72.0694	23933.8	52.5543	0.563705	25.2577	0.650441	0.297689	51.4782	0.480603	7124.81	34.1835	68.0074	61	1.46241	181.408	6.127	1305.61	6889.3	0.0453634	8.16235	0.0543776	124.997	0.696362	25.8726	22681.3	0.000372876	0.00580491	13.431	26.8619	4.07226	-3.21899	0.176661	0.996148	0.108375	2.10838	1.78323	0.459927	1.16143	0.962252	0.621949	0.183378	180.637	2.69716	0.387187	1.30043	92.7918	0.411048	-0.0746221
1	10722	52.2494	10661.7	41.5654	0.524902	21.2277	0.624277	0.418598	42.5441	0.510705	4462.95	25.9483	39.4081	49.4065	0.913971	55.3985	5.80856	598.694	3579.32	0.0404975	2.18836	0.0558379	128.009	2.36953	24.5399	7103.61	0.00118573	0.0199705	7.40139	14.8028	3.56878	-2.12367	0.203618	0.989116	0.135611	1.39539	1.58754	0.474248	0.715195	0.936599	0.65366	0.154088	54.9141	2.398	0.35362	0.831138	26.4772	0.343765	-0.0662484
2	16836	68.0074	16765.9	53.9003	0.54293	17.6043	0.612397	0.348015	42.4264	0.326609	5834.79	33.0083	60.8276	55.109	1.02842	178.947	5.91219	880.615	5860.17	0.0344362	5.87581	0.0523055	151.333	0.844514	27.4706	27340.1	0.000330949	0.00584516	13.3777	26.7555	3.4702	-5.06641	0.219803	0.996451	0.1537	1.47772	1.56515	0.46291	0.865751	0.96502	0.676684	0.195632	179.151	2.37849	0.459188	0.926053	82.9463	0.42519	-0.0827621
2	15090	66.7383	14997.5	70.6297	0.419483	23.7171	0.446515	0.46748	62.6498	0.335795	7011.04	31.5372	62.9682	35.3553	1.32928	108.056	6.0254	884.371	4243.56	0.0479514	5.23732	0.0586064	107.043	1.01611	23.2985	11567.9	0.000580083	0.010216	10.3422	20.6843	4.06687	-2.792	0.178202	0.991439	0.102729	2.0338	1.78027	0.464685	1.05677	0.943429	0.612389	0.15023	107.149	2.67083	0.42725	1.20584	63.2117	0.370378	-0.0689494
1	3885	32.9545	3854.17	27.8728	0.548651	12.6004	0.869351	0.562184	27.074	0.452066	2166.75	24.2313	31.4006	28.6531	1.86786	89.3686	6.00437	230.056	1064.8	0.0800919	6.75683	0.0592166	96.4167	1.10631	23.8667	8617.4	0.00239652	0.0140398	9.37487	18.7497	4.23924	-6.16839	0.172956	0.989233	0.10151	3.04353	1.94206	0.45857	1.76206	0.940472	0.593065	0.082676	88.0387	2.74292	0.41512	1.67208	133.316	0.468705	-0.0809763
1	14226	70.8378	14115.4	73.1794	0.444185	19.6661	0.350527	0.450494	39.1152	0.268738	6358.89	25.6513	54.7449	68.4763	0.996384	129.188	5.84742	773.542	4845.58	0.0391252	4.89705	0.0543753	133.509	1.04227	25.4692	17296.9	0.000448929	0.00821712	11.3587	22.7175	3.51583	-3.71236	0.229566	0.995015	0.143215	1.54606	1.57381	0.471321	0.896385	0.95823	0.665488	0.13851	129.151	2.38491	0.497939	0.902697	57.5632	0.386603	-0.0735985
2	22359	72.208	22246.2	51.9928	0.411206	24.2569	0.851094	0.418157	53	0.466543	9302.41	44.2508	56.9386	57.4282	1.19293	131.155	5.95466	1364.2	6326.32	0.0469402	6.11844	0.0610136	102.763	0.795792	21.4941	13463	0.000472687	0.00800473	11.4137	22.8275	4.05341	-1.86894	0.165841	0.993469	0.0966615	1.96588	1.76711	0.468917	0.970697	0.948788	0.603259	0.132506	130.426	2.64406	0.361939	1.13547	44.1854	0.329548	-0.0613985
2	4836	57.8792	4719.71	48.5814	0.365585	13.1594	0.530152	0.788602	42.19	0.270873	3721.97	25.7555	53.1507	36.1248	1.08492	86.1813	5.77922	298.953	1545.12	0.0504623	4.10905	0.0618183	100.702	1.18138	22.462	8759.38	0.000985449	0.0130675	9.26496	18.5299	3.72259	-4.80523	0.218754	0.990582	0.12567	1.72912	1.65487	0.473026	0.952607	0.942372	0.643424	0.152284	86.0013	2.50041	0.458739	1.02609	64.651	0.400829	-0.0766279
2	4098	42.1782	4023.25	38.6576	0.410248	16.1371	0.608777	0.741161	39.0512	0.417436	2981.87	23.5339	41.4849	32.311	1.63985	128.2	5.98714	284.796	1054.33	0.0672242	8.04182	0.0694965	77.5427	0.607104	18.285	10130.3	0.000868334	0.00883767	11.3037	22.6074	4.33735	-6.21137	0.14564	0.991243	0.0841495	2.68065	1.92874	0.456669	1.37931	0.942406	0.576146	0.118593	127.958	2.78538	0.34602	1.52444	91.3606	0.421933	-0.075139
2	19308	69.5989	19181.6	51.1141	0.441538	26.728	0.709043	0.409155	61.3514	0.522909	7848.24	36.2421	59.4138	67.2681	1.13669	70.8611	5.9276	1079.49	5955.65	0.0434228	2.97824	0.0559089	120.766	1.72458	24.7507	8664.75	0.000933866	0.0155813	8.38282	16.7656	3.81436	-3.11217	0.185641	0.992597	0.121121	1.7479	1.69641	0.46895	0.921772	0.947601	0.633826	0.149335	70.4336	2.52939	0.347881	1.03575	44.1542	0.365466	-0.0687966
2	35694	85.8604	35538.9	60.1131	0.430144	31.0499	0.764614	0.341955	62.6498	0.516525	12152.7	45.9633	57.8014	68.9493	0.762196	42.3704	5.77738	1945.45	12614.8	0.0303455	1.29022	0.0545035	145.494	3.56723	25.0361	6135.82	0.000997668	0.0258831	6.4617	12.9234	3.40087	-0.595656	0.211194	0.990621	0.148985	1.19077	1.50684	0.470594	0.61706	0.941273	0.674209	0.16405	41.873	2.31817	0.341884	0.714825	16.2547	0.332239	-0.0659543
2	14935	62.6099	14864.6	50.0394	0.444639	24.1368	0.694714	0.442343	45.1774	0.482356	6575.25	34.7631	62.482	48.8365	1.03457	89.1744	5.87216	845.48	4745.37	0.0415487	3.73198	0.0566107	120.856	1.36457	23.9271	10910.4	0.000641237	0.0119544	9.39763	18.7953	3.70808	-2.52042	0.188021	0.993496	0.124889	1.52726	1.62895	0.475237	0.79417	0.950126	0.644098	0.175092	88.4853	2.48932	0.409722	0.933369	38.2339	0.360567	-0.066205
1	3240	37.6298	3203.46	30.3973	0.547629	14.0326	0.550603	0.599043	34.9285	0.461639	1919.01	16.7368	32.28	23.8537	1.08304	56.3191	5.81566	195.265	992.986	0.0537566	3.1171	0.0602669	101.177	1.89234	22.2629	5571.14	0.00141835	0.0200054	7.4224	14.8448	3.77872	-0.49463	0.190302	0.98909	0.116264	1.67373	1.66774	0.479625	0.832973	0.935555	0.626061	0.115382	55.2081	2.50306	0.349286	0.952701	26.9484	0.392492	-0.0733819
1	2424	47.5815	2352.5	28.0102	0.473162	15.6506	0.62891	0.768477	23.3452	0.558746	1807.84	17.6159	41.1096	35.0143	1.48362	41.3808	5.93691	157.014	648.333	0.0737058	3.12016	0.0647748	84.8746	2.16203	20.8482	3511.36	0.00320526	0.029562	6.39252	12.785	4.13665	-0.960828	0.170141	0.982994	0.0981382	2.25466	1.84002	0.466876	1.14586	0.921538	0.595487	0.120927	41.0334	2.70056	0.350537	1.29566	49.9441	0.440581	-0.0793524
2	13488	63.2693	13407.6	64.7909	0.402172	19.7295	0.577226	0.506161	58.1378	0.30451	6786.42	37.399	61.4654	43.4166	0.951965	89.4344	5.76944	778.594	4494.53	0.0417792	3.59341	0.057725	118.934	1.34802	22.8535	10668.7	0.000663695	0.0119192	9.43672	18.8734	3.60588	-2.0331	0.199219	0.993523	0.135566	1.52331	1.61538	0.475452	0.808781	0.950877	0.650139	0.137604	89.1774	2.41008	0.378955	0.887207	36.1741	0.359326	-0.0683727
1	841	30.3809	788.208	33.996	0.393103	11.7225	0.697585	1.33177	26.6271	0.344822	1049.72	23.7151	25.9422	25.5539	0.769745	18.1094	5.54324	56.2675	297.778	0.0522706	0.971367	0.0669055	102.325	6.34235	25.2984	1818.58	0.00473467	0.0727003	4.18199	8.36398	3.14804	-1.51353	0.313357	0.979702	0.175194	1.09511	1.46701	0.420162	0.60082	0.921093	0.70389	0.143143	17.6104	2.18758	0.391575	0.666426	11.6005	0.477447	-0.118099
1	5154	68.0661	5067.79	70.0935	0.380756	11.7535	0.455353	0.739432	47.0425	0.167683	3747.28	31.9173	67.2012	54.037	1.36894	68.6669	5.94955	319.959	1424.9	0.0629618	4.13277	0.0620798	93.8913	1.36183	22.5652	6665.42	0.00164748	0.0164614	8.27124	16.5425	3.97604	-4.20917	0.174421	0.990659	0.107855	1.92597	1.75806	0.471145	0.992597	0.940906	0.617226	0.161777	68.6116	2.61596	0.34564	1.1605	48.3964	0.406317	-0.074511
2	1670	39.7618	1622.08	28.5674	0.461235	10.2914	0.565451	0.892354	23.5372	0.360248	1447.47	16.1535	28.3196	30.6757	2.53248	130.669	5.83605	166.624	322.885	0.135665	16.6028	0.0997748	39.1042	0.303447	10.5489	5197.45	0.00206623	0.00904047	11.3666	22.7332	5.10539	-6.79985	0.0883225	0.981908	0.0444809	5.03836	2.31562	0.414596	2.2511	0.913747	0.456607	-0.0135538	129.165	3.10971	0.27667	2.48407	119.779	0.422269	-0.0627572
2	9018	43.1393	8976.04	37.9026	0.566001	18.7958	0.64031	0.411123	31.0161	0.495899	3690.26	24.2694	41.0366	40.2492	1.04835	71.9362	5.90184	533.614	2715.86	0.0423253	2.95625	0.0591721	110.776	1.56382	22.256	8079.29	0.000820721	0.015382	8.43093	16.8619	3.88533	-2.77363	0.175947	0.98901	0.1067	1.66342	1.68887	0.471579	0.800646	0.934487	0.620375	0.173885	71.2589	2.57407	0.380208	1.01004	39.3093	0.341339	-0.0644829
2	13300	67.6018	13154.8	57.7698	0.342735	21.785	0.665443	0.597721	59.6406	0.377099	7862.87	38.4425	48.8467	55.8032	1.77589	71.9171	6.15717	869.625	3224.9	0.0641168	4.65306	0.0653853	85.4695	1.24118	20.8037	6109.94	0.00137469	0.0159754	8.39265	16.7853	4.51606	-1.44962	0.14064	0.988885	0.078564	2.66743	1.93736	0.457162	1.36546	0.935608	0.576243	0.187508	70.7503	2.92964	0.42401	1.64734	89.404	0.413336	-0.0714332
2	22002	65.3835	21917.7	50.5821	0.474141	23.9016	0.758055	0.364456	61.0737	0.472531	7988.04	38.344	63.5138	51.6236	0.845732	55.3848	5.76854	1268.59	7235.84	0.0357254	1.97407	0.057658	124.332	2.31096	22.599	6872.07	0.000892567	0.019453	7.40575	14.8115	3.59733	-0.719521	0.199708	0.990793	0.127879	1.38567	1.58588	0.478991	0.678749	0.939998	0.644648	0.127724	54.9502	2.39578	0.361188	0.797788	16.7442	0.302495	-0.0601496
2	3864	49.2646	3816.33	45.5834	0.458059	15.2726	0.44289	0.675585	42.7551	0.335047	2578.26	20.1884	45.2769	29.6142	1.21878	89.7852	5.81059	230.566	1225.68	0.057423	5.21504	0.0596702	102.647	1.14916	22.0936	9332.91	0.00103411	0.0120887	9.44109	18.8822	3.79057	-0.635929	0.190822	0.992668	0.127083	2.00258	1.72997	0.469989	1.1353	0.949697	0.634429	0.0986131	89.2479	2.51415	0.423265	1.11479	54.5708	0.435705	-0.0784736
2	3276	34.4384	3232.17	26.6602	0.535408	16.4792	0.742126	0.610897	30.4631	0.618118	1974.52	19.7852	27.313	28.8444	1.22837	180.703	5.85957	205.072	987.358	0.0514909	8.82778	0.0625983	98.3736	0.545625	20.3135	17930.3	0.000805213	0.00616074	13.4281	26.8561	3.82663	-5.63175	0.169488	0.994085	0.106592	1.81323	1.68572	0.472637	0.947989	0.952087	0.622438	0.135896	180.469	2.54579	0.448797	1.06241	93.3695	0.363741	-0.0673033
2	27805	73.3485	27658	56.0344	0.418796	30.3269	0.627307	0.381835	54.0833	0.541219	10560.8	35.1508	66.2118	63.2851	1.11548	89.9976	5.94521	1582.4	8498.56	0.0428957	3.82172	0.0569105	117.611	1.3251	23.8167	10640.9	0.000659422	0.0118536	9.44664	18.8933	3.87087	-1.85556	0.175794	0.993326	0.11494	1.78895	1.70486	0.472092	0.935098	0.949711	0.627549	0.141975	89.3916	2.55492	0.339984	1.04707	42.9208	0.351316	-0.0651518
2	2555	43.4856	2475.71	30.8767	0.401871	17.6914	0.768086	0.889538	38.6005	0.57297	2202.24	23.716	41.5933	26.9072	1.03021	29.0352	5.8265	161.415	767.629	0.0622838	1.97474	0.0631761	94.2853	3.65228	24.034	2576.22	0.00326227	0.0426391	5.28395	10.5679	3.73437	0.0178804	0.231973	0.982393	0.118739	1.55788	1.64549	0.475405	0.788757	0.920285	0.637569	0.113555	28.0328	2.48078	0.335723	0.891503	17.3416	0.370776	-0.0695554
1	4500	42.4853	4449.92	34.5057	0.448785	12.272	0.86136	0.655131	33.1361	0.355652	2915.28	29.7219	41.7253	37.3631	1.25785	67.9596	5.93158	253.628	1402.72	0.0491302	2.9687	0.0563619	115.092	1.67944	24.91	8110.3	0.00147885	0.0167796	8.25829	16.5166	3.70499	-5.78904	0.210903	0.990155	0.126873	1.50108	1.62732	0.467925	0.811249	0.940671	0.654496	0.256848	68.4838	2.54663	0.408372	1.03397	57.0456	0.400177	-0.0754951
2	23298	77	23220.5	62.6144	0.534816	20.2993	0.5637	0.316949	51.923	0.324195	7359.71	35.2958	60.4152	56.3028	2.38987	107.946	6.41134	1559.34	4915.86	0.0547085	5.88808	0.0669301	86.0136	0.828686	19.642	9287.24	0.000716371	0.0104893	10.2756	20.5513	5.00479	-4.78866	0.125006	0.990082	0.0575156	3.41315	2.0783	0.440204	1.71861	0.93839	0.542143	0.274913	106.241	3.25252	0.411665	2.35851	196.431	0.457985	-0.0786137
1	2574	32.0156	2531.5	22.2175	0.539113	11.4603	0.968402	0.65818	24.0416	0.515821	1666.18	21.5155	27.2947	31.0483	0.873973	41.8807	5.69194	148.072	883.049	0.0457902	1.8212	0.0575261	114.786	2.89606	23.2548	4698.61	0.00200894	0.0269563	6.41494	12.8299	3.40552	-0.0550218	0.227168	0.989779	0.150846	1.31719	1.53001	0.486961	0.69145	0.938989	0.664369	0.115884	41.2442	2.31537	0.338627	0.751126	17.0768	0.377981	-0.0732033
2	14574	60.3407	14524.3	48.4107	0.442322	20.3146	0.683612	0.448105	44.6542	0.41963	6508.43	33.0941	56.3205	57.7754	0.783309	89.4085	5.68992	828.066	5137.7	0.0363073	3.20525	0.0568181	127.381	1.4461	23.5968	11388.6	0.000564667	0.0117796	9.43471	18.8694	3.38305	-1.48242	0.210841	0.993507	0.147505	1.33436	1.54435	0.479285	0.693851	0.95019	0.65992	0.0706952	89.069	2.25289	0.404277	0.72245	23.5796	0.30599	-0.0606259
2	7590	61.4003	7507.21	58.7997	0.413256	20.274	0.43873	0.597639	36.4966	0.344797	4486.6	25.7972	60.8276	55.109	0.600515	89.9914	5.52988	442.946	2913.12	0.039385	3.59757	0.0583591	126.926	1.43049	22.9878	11406.4	0.000610574	0.0115479	9.45695	18.9139	3.04776	-0.145654	0.227527	0.995083	0.172862	0.986835	1.39971	0.488397	0.493745	0.955581	0.686775	0.0750707	89.477	2.07947	0.245881	0.536509	7.48621	0.270394	-0.0540638
2	1572	24.5153	1552.67	18.8616	0.686787	8.16478	0.89231	0.608092	20.1246	0.432879	944.165	16.8304	20.5913	19.6977	1.78531	42.7144	5.95251	118.653	357.505	0.0685887	2.9528	0.0754788	68.3906	1.7036	15.1711	2967.38	0.00314986	0.0300008	6.43781	12.8756	4.62331	-2.28051	0.123874	0.975945	0.0643991	3.24353	2.05134	0.435511	1.50983	0.904876	0.533271	0.0685816	41.5803	2.91109	0.410267	1.75558	59.4153	0.511403	-0.0912497
2	4014	38.2099	3956.58	25.4734	0.558562	12.8331	0.885241	0.547401	25.4951	0.503784	2165.84	22.5501	35.6931	35.1283	0.936072	20.3891	5.85546	236.998	1217.09	0.0454228	0.962432	0.0590429	108.666	5.95954	22.7692	2164.83	0.00455629	0.0630656	4.43887	8.87774	3.76234	-0.131413	0.189387	0.978518	0.110728	1.49426	1.64216	0.469387	0.708747	0.910617	0.62938	0.13655	19.8255	2.49205	0.245407	0.869005	14.4637	0.314984	-0.0583
1	10938	58.258	10894	41.9884	0.514725	18.3635	0.638301	0.423819	33.8378	0.437348	4617.07	26.8012	47.5184	47.4131	1.14955	109.047	5.88125	662.135	3286.66	0.0423196	4.62177	0.0605353	108.253	1.01078	20.8005	11802.4	0.000542803	0.00986266	10.4078	20.8156	3.89675	-3.46649	0.178779	0.993457	0.109709	1.74289	1.69772	0.478522	0.876455	0.949172	0.621277	0.176747	108.517	2.57609	0.47171	1.06569	65.3126	0.361037	-0.0664319
2	18724	68.3593	18588.2	56.1588	0.294684	27.3978	0.881714	0.61951	66.4906	0.487862	11515.6	49.5161	64.2573	53.1507	1.88963	127.852	6.1285	1323.45	4460.82	0.0610487	7.70962	0.0706819	78.2504	0.625972	18.4335	10073.3	0.000657396	0.00874001	11.2339	22.4677	4.61248	-9.58528	0.141042	0.991523	0.0719627	2.90517	1.97962	0.450864	1.48122	0.942937	0.562795	0.201771	126.577	2.97472	0.479382	1.82956	172.012	0.415012	-0.0715281
2	2775	37.1753	2733.96	28.395	0.552726	13.4262	0.563185	0.625715	33.541	0.472837	1710.68	15.9916	30.3645	19.799	1.32354	53.9762	5.8745	177.209	760.355	0.0618771	3.29528	0.0638591	88.8414	1.7036	20.6406	4813.79	0.00204378	0.0220078	7.27459	14.5492	4.09006	-1.54984	0.172901	0.986194	0.0941056	2.13728	1.82046	0.465906	1.06004	0.927762	0.594564	0.0868212	53.0292	2.64304	0.334783	1.17786	38.2202	0.364319	-0.0637711
2	1614	37.6032	1562.25	43.0348	0.37313	9.18243	0.42171	1.11697	34.7851	0.213372	1744.98	18.1482	36.2353	21.6333	2.34234	64.7856	5.93139	142.945	342.17	0.0939664	5.44875	0.088566	54.886	0.871257	15.4625	3656.85	0.00339718	0.02023	8.03839	16.0768	4.62586	-9.98662	0.148859	0.98088	0.06733	3.06493	1.99365	0.454262	1.50498	0.915663	0.548316	0.206879	65.0676	3.01911	0.431576	1.97487	134.043	0.527585	-0.0979706
1	4060	39.2173	4011.58	33.7268	0.471114	12.791	0.682752	0.64603	36.3593	0.379255	2591.6	23.027	38.4187	29.1548	1.1644	86.8773	5.90834	248.466	1198.34	0.0484403	4.12274	0.0611984	100.889	1.18667	22.0553	8764.39	0.000938647	0.0128025	9.26787	18.5357	3.91102	-2.2744	0.202144	0.992338	0.109981	1.80483	1.72314	0.466295	0.930916	0.946078	0.624414	0.15154	86.0611	2.5895	0.330226	1.06993	39.1601	0.38726	-0.0717634
2	23294	69.2387	23195.4	58.7116	0.430047	23.1057	0.635033	0.394307	67.3647	0.393547	9146.11	37.2838	66.9104	48.5077	1.22995	91.0319	6.03307	1280.93	6977.24	0.0469679	4.35815	0.0549895	120.269	1.35353	26.0009	10903.6	0.000680114	0.0118348	9.48634	18.9727	3.97586	-1.99106	0.17545	0.993422	0.11266	1.99099	1.76822	0.460139	1.07833	0.951002	0.624536	0.143154	90.1603	2.6107	0.373491	1.16514	58.2712	0.385013	-0.0681102
1	2304	39.6737	2228.46	45.2989	0.372625	11.0273	0.466179	0.993598	38.2099	0.243434	2214.19	21.1174	38.9102	26.8328	2.59698	151.927	6.04823	198.21	485.964	0.098408	13.6956	0.0860287	55.4036	0.3654	15.3145	8674.98	0.0013125	0.00818909	12.3145	24.629	4.87317	-10.8824	0.127441	0.988445	0.0608251	4.61723	2.18411	0.430595	2.49435	0.935839	0.521097	0.0820617	151.866	3.11676	0.422312	2.5247	228.986	0.508642	-0.0903035
1	3714	40.2741	3661.25	35.7917	0.462538	14.2298	0.589853	0.67836	27.8927	0.397571	2483.65	21.1119	34.7131	32.311	0.913858	40.7628	5.74983	221.136	1229.39	0.0465706	1.89753	0.0595411	110.251	2.85332	22.6768	4428.4	0.00198643	0.0287496	6.35938	12.7188	3.52463	-1.40947	0.228838	0.987329	0.137208	1.34972	1.57236	0.475916	0.684519	0.931593	0.654504	0.136363	40.5582	2.36732	0.326974	0.791148	19.846	0.357715	-0.0683885
[truncated: 39 more rows]
[truncated: 1,174 more columns]
