# Supplementary material for: The Effect of Magnetic Resonance Imaging Based Radiomics Models in Discriminating stage I–II and III–IVa Nasopharyngeal Carcinoma
Source: Diagnostics (Basel). 2023 Jan 13;13(2):300. doi: 10.3390/diagnostics13020300 (PMC9857437; doi:10.3390/diagnostics13020300)
Supplement: Supplementary file 1 [file diagnostics-13-00300-s001.zip › supplement B.xlsx]

## Sheet: Sheet1
clinical stage	CE-T1WI_VoxelVolume	CE-T1WI_Maximum3DDiameter	CE-T1WI_MeshVolume	CE-T1WI_MajorAxisLength	CE-T1WI_LeastAxisLength	CE-T1WI_SurfaceVolumeRatio	CE-T1WI_Maximum2DDiameterSlice	CE-T1WI_Flatness	CE-T1WI_SurfaceArea	CE-T1WI_MinorAxisLength	CE-T1WI_Maximum2DDiameterColumn	CE-T1WI_Maximum2DDiameterRow	CE-T1WI_DependenceNonUniformity	CE-T1WI_GrayLevelNonUniformity	CE-T1WI_SmallDependenceEmphasis	CE-T1WI_DependenceNonUniformityNormalized	CE-T1WI_LargeDependenceEmphasis	CE-T1WI_DependenceVariance	CE-T1WI_JointEnergy	CE-T1WI_Idm	CE-T1WI_Imc2	CE-T1WI_Imc1	CE-T1WI_Median	CE-T1WI_Energy	CE-T1WI_TotalEnergy	CE-T1WI_10Percentile	CE-T1WI_Mean	CE-T1WI_RunVariance	CE-T1WI_GrayLevelNonUniformity	CE-T1WI_LongRunEmphasis	CE-T1WI_RunLengthNonUniformity	CE-T1WI_ShortRunEmphasis	CE-T1WI_RunPercentage	CE-T1WI_RunLengthNonUniformityNormalized	CE-T1WI_ZoneVariance	CE-T1WI_SizeZoneNonUniformity	CE-T1WI_GrayLevelNonUniformity	CE-T1WI_LargeAreaEmphasis	CE-T1WI_ZonePercentage	CE-T1WI_LargeAreaLowGrayLevelEmphasis	CE-T1WI_LargeAreaHighGrayLevelEmphasis	CE-T1WI_Strength	CE-T1WI_Contrast	CE-T1WI_Busyness	CE-T1WI_DependenceNonUniformity	CE-T1WI_GrayLevelNonUniformity	CE-T1WI_SmallDependenceEmphasis	CE-T1WI_DependenceNonUniformityNormalized	CE-T1WI_LargeDependenceEmphasis
2	11736	68.7168	11607.5	59.5048	26.4631	0.617601	49.2443	0.444722	7168.8	31.497	42.9535	60.2163	758.316	3197.58	0.0570694	0.0646146	90.2587	21.1377	0.0910655	0.593951	0.396857	-0.0702313	-3.23155	9.55696e+06	9.55696e+06	-36.4653	-3.31005	0.973183	2046.94	3.29881	5099.38	0.783217	0.718696	0.58562	47801.1	98.7781	107.038	48147	0.0537662	1196.05	1.98488e+06	0.0737101	0.0102655	12.2635	792.54	2195.65	0.0533987	0.0675307	87.5077
2	22435	69.1231	22344.5	55.0004	24.7674	0.365962	51.5461	0.450313	8177.23	37.7274	65.5134	61.327	2546.65	2778.22	0.128354	0.113513	32.2724	7.66309	0.0194947	0.366271	0.364639	-0.055672	-6.07372	8.83841e+07	8.83841e+07	-77.0463	-5.05188	0.43634	2239.25	2.00983	14708.1	0.884645	0.847662	0.755922	10255.7	670.695	216.123	10316.1	0.128727	31.2262	3.43854e+06	0.144803	0.0235314	3.84676	2464.92	2041.61	0.118915	0.109869	34.8603
2	5235	41.3884	5179.83	32.6254	19.4742	0.574533	35.8469	0.596904	2975.98	28.9296	36.0694	39.8246	468.841	868.382	0.0970848	0.0895589	51.1899	13.6119	0.0381745	0.46108	0.431955	-0.0683897	-6.35655	1.2448e+07	1.2448e+07	-67.0891	-7.7889	0.572705	633.362	2.36786	2995.32	0.849983	0.802689	0.694588	4391.94	96.4049	51.2561	4489.13	0.101433	35.0954	580997	0.267149	0.0219796	2.05737	535.645	516.326	0.128268	0.10232	42.2042
2	15008	61.6441	14951.9	47.6998	21.4476	0.33622	46.4866	0.449636	5027.12	27.6249	57.3847	43.9659	965.925	3904.11	0.0530626	0.0643606	91.4805	19.5089	0.0823207	0.567702	0.354114	-0.0624529	0.714736	1.26442e+07	1.26442e+07	-33.3524	0.790311	1.15118	2460.88	3.66584	6397.74	0.775853	0.712169	0.577819	73174.7	116.22	106.624	73638.3	0.0464419	1322.69	4.18134e+06	0.0377241	0.0137525	15.0055	882.477	3352.13	0.0404518	0.0588004	115.354
2	2430	45.793	2391.42	44.8691	10.1425	0.741481	28.6356	0.226047	1773.19	15.9245	39.0512	24.5153	173.665	637.123	0.0618814	0.0714671	76.6979	18.4364	0.0837919	0.577899	0.379228	-0.0642906	-1.16482	1.81193e+06	1.81193e+06	-36.9212	-2.42654	0.81585	430.794	2.93295	1153.35	0.804696	0.744888	0.618475	9397.81	19.0294	24.5	9717.06	0.0559671	329.982	297952	0.0712988	0.0289942	6.40087	166.984	524.118	0.0603505	0.0687178	82.8082
1	2262	35.2136	2232.83	32.0644	8.82618	0.658843	26.2488	0.275264	1471.09	18.6713	30.4138	30.4138	152.544	644.301	0.0566766	0.0674376	85.1132	18.3104	0.0982262	0.600836	0.375425	-0.0657023	-1.89689	1.56925e+06	1.56925e+06	-34.0931	-2.80541	0.915694	419.057	3.24059	996.043	0.784059	0.724104	0.588473	10800.6	19.6387	27.8739	11161.9	0.0526083	204.483	622346	0.153829	0.019623	3.58982	156.111	441.942	0.0546279	0.0690144	84.3271
2	12722	50.4975	12649.4	39.2329	24.9254	0.438182	50.2494	0.635318	5542.73	32.6787	46.1411	43.9659	792.619	3443.17	0.056708	0.062303	94.4543	21.1731	0.0905044	0.588558	0.319897	-0.0552824	-3.23517	9.63844e+06	9.63844e+06	-36.5076	-3.61557	1.11403	2156.11	3.52916	5350.93	0.776655	0.709214	0.575221	57764.9	117.655	104.599	58155.2	0.050621	2036.75	1.71902e+06	0.0608213	0.0111792	17.4366	768.044	2493.6	0.0501249	0.0603714	103.663
2	11700	55.8032	11600.4	47.9193	20.1674	0.535696	51.6624	0.420861	6214.28	33.2321	53.535	45.2769	1058.27	2164.55	0.114821	0.0904502	45.84	11.4844	0.0411752	0.451735	0.325657	-0.0461379	-4.49491	1.94483e+07	1.94483e+07	-52.7943	-4.24881	0.476104	1627.54	2.12816	6832.7	0.859101	0.813024	0.704702	13573.6	378.065	155.083	13653.7	0.111709	128.895	1.46935e+06	0.0834553	0.0202678	6.60783	859.367	1882.94	0.0702083	0.0734501	71.1648
2	18849	71.9097	18755.5	45.0002	25.6884	0.378861	52.469	0.57085	7105.73	33.5714	61.9112	67.1863	1320.18	4067.91	0.0635165	0.0700399	77.3894	17.9656	0.0606372	0.533543	0.387172	-0.0680214	-4.71433	2.64672e+07	2.64672e+07	-47.3199	-5.59212	1.02397	2705.44	3.28037	8943.91	0.802681	0.741974	0.61878	53323.7	183.483	124.489	53634.6	0.0567139	500.261	5.81707e+06	0.13503	0.00863035	7.0973	1376.18	2772.95	0.0627768	0.0730108	74.3847
1	10200	43.795	10148.8	32.0679	20.874	0.381324	39.6232	0.650932	3869.96	27.4564	39.4081	36.6197	564.812	3086.32	0.0447535	0.0553737	121.257	25.6236	0.11711	0.632143	0.373782	-0.0670019	-0.567875	6.5849e+06	6.5849e+06	-31.609	-1.24277	1.49502	1770.9	4.37028	3688.13	0.743764	0.662338	0.527579	67935.3	62.2344	65.2153	68530.7	0.0409804	2321.66	2.09466e+06	0.0816141	0.00891994	13.7995	523.756	2244.48	0.0416422	0.0513486	137.54
1	2346	40.3733	2282.42	36.9597	13.4199	0.937776	35.7771	0.363094	2140.4	24.7312	35.5106	31.3209	214.393	412.573	0.116198	0.0913866	50.1338	14.7349	0.0461095	0.489214	0.584051	-0.104026	-11.3544	6.00436e+06	6.00436e+06	-81.9299	-18.8933	0.569041	305.625	2.34588	1381.69	0.85707	0.809627	0.707461	1266.8	60.4882	33.3232	1329.19	0.126598	12.2103	148228	0.304402	0.0358816	1.56501	245.371	263.171	0.109667	0.104591	39.942
2	14937	79.9812	14867.2	69.8074	17.5781	0.396049	40.5216	0.251808	5888.13	27.8573	79.8812	60.075	1073.24	3438.25	0.0609331	0.0718508	74.9684	16.7763	0.0647841	0.534468	0.30189	-0.0555684	-0.645965	1.54178e+07	1.54178e+07	-39.4778	-0.736258	0.94419	2311.8	3.21057	7106.68	0.801099	0.745063	0.617477	51175.7	121.583	114.963	51519.2	0.05396	943.085	2.87691e+06	0.035863	0.0178766	15.329	1002.54	2650.97	0.0541579	0.0671181	87.8959
2	8814	63.1902	8712.75	70.7615	15.501	0.567735	58.4209	0.21906	4946.53	25.78	60.5392	36.6742	591.147	2198.5	0.0637221	0.0670691	82.2555	19.7354	0.0787483	0.567895	0.388846	-0.0679431	-2.79372	8.47284e+06	8.47284e+06	-38.2419	-2.94738	0.881232	1441.67	3.09206	4050.76	0.796377	0.734347	0.606981	22178.2	85.6679	81.3619	22448.6	0.0608123	427.992	1.19631e+06	0.0652073	0.015335	8.87037	584.562	1681.2	0.0570523	0.066322	86.85
2	9726	53.4603	9660.46	49.7365	20.9876	0.582569	46	0.421976	5627.88	30.3208	51.4296	35.5106	707.954	2126	0.0655913	0.0727898	73.0621	17.5882	0.0646645	0.545748	0.372754	-0.0671812	-6.64156	1.29806e+07	1.29806e+07	-56.4352	-10.8067	0.836949	1440.05	2.93306	4743.97	0.811954	0.751997	0.629742	26825.8	85.922	88.5898	27097.6	0.0606621	384.186	1.94279e+06	0.0486964	0.0244803	9.92897	819.308	1303.84	0.0670749	0.084239	60.2725
2	27932	84.8116	27757.7	69.0649	28.9091	0.444704	55.8032	0.418579	12343.9	41.1832	79.2465	78.6384	1725.12	7566.29	0.053572	0.0617616	96.5512	21.7211	0.0905475	0.587309	0.330728	-0.0598699	-3.08419	2.15059e+07	2.15059e+07	-35.3568	-2.75824	1.24017	4702.17	3.79957	11714	0.773356	0.705752	0.573919	97425.7	207.599	216.746	97847.5	0.0486897	2410.57	4.07013e+06	0.0189345	0.0136951	35.9271	1655.3	6019.48	0.0397451	0.0592619	114.088
1	1898	35.4824	1868.21	33.9253	9.30455	0.724878	35.1283	0.274266	1354.22	17.0466	35.3553	19.6977	119.925	614.137	0.0467213	0.063185	103.434	19.7762	0.128293	0.659431	0.408022	-0.0760571	-2.2724	950145	950145	-31.3763	-4.03944	0.967017	382.871	3.46914	724.438	0.751847	0.686674	0.538982	11788.1	16.35	16.85	12351	0.0421496	437.303	361234	0.11673	0.0150668	4.57664	108.726	453.59	0.0395986	0.0572845	123.566
1	8424	47.676	8375.5	34.9707	14.657	0.488243	36.0139	0.419122	4089.28	33.8444	45	39.3954	527.154	2215.76	0.0540495	0.0625776	95.3495	21.7655	0.0874015	0.590834	0.348179	-0.0616389	-2.14997	7.03427e+06	7.03427e+06	-36.4814	-3.46576	1.05058	1385.87	3.49114	3539.92	0.775015	0.708534	0.574072	38523	66.4163	71.0813	38929.1	0.0496201	550.465	2.79468e+06	0.0655724	0.0147317	8.05891	545.262	1569.07	0.0518886	0.0647272	92.6942
2	10614	54.1664	10548.9	42.0441	18.9009	0.431462	39.5601	0.449551	4551.44	27.0961	43.9659	47.4131	611.679	3349.95	0.0401698	0.0576295	118.801	22.9882	0.119652	0.640329	0.303775	-0.0571945	-2.11985	5.60078e+06	5.60078e+06	-29.1697	-1.82245	1.37136	1948.61	4.21036	3764.87	0.735868	0.661985	0.517657	84935.4	54.057	81.1969	85691.5	0.0363671	2981.99	2.54556e+06	0.0349076	0.0110996	19.3729	604.989	2280.99	0.0414317	0.0569992	121.076
1	2784	30.3645	2749.25	26.2643	12.037	0.592277	22.0227	0.458305	1628.32	17.2317	26.4008	27.7849	185.818	699.815	0.0653153	0.0667451	82.3851	19.8138	0.0807661	0.576739	0.430858	-0.0704817	-4.59534	2.57267e+06	2.57267e+06	-37.7981	-3.64609	0.837392	457.685	2.97112	1270.82	0.79832	0.734223	0.605531	9436.8	28.25	25.131	9711.42	0.0603448	241.106	401983	0.139463	0.0196137	3.93067	190.907	488.136	0.0673855	0.0685728	80.755
1	1614	45.5412	1531.71	45.0809	8.16741	1.2202	38.0526	0.181172	1868.99	23.5723	45.2769	31.9531	155.135	320.436	0.120999	0.0961184	43.9232	12.0224	0.0551787	0.512443	0.48605	-0.0866312	-14.7079	3.74594e+06	3.74594e+06	-65.9244	-19.5447	0.382827	244.507	1.99968	969.39	0.863105	0.821228	0.71469	547.828	47.7523	24.4312	602.642	0.135068	5.19237	73411.6	0.59528	0.025592	0.954414	173.684	207.9	0.129828	0.107611	36.4746
2	24111	65.215	24018.9	45.278	26.3679	0.349055	64.3817	0.582356	8383.93	39.1761	61.4003	48.8365	1359.89	7785.21	0.0402693	0.0564012	124.239	23.76	0.129362	0.640707	0.319424	-0.0606585	0.228195	1.27922e+07	1.27922e+07	-27.0837	-0.327313	1.83804	4424.24	5.04202	8413.69	0.731513	0.652926	0.513739	207941	122.023	158.857	208763	0.0348803	3735.59	1.18773e+07	0.0195445	0.00999653	30.0487	1139.01	6087.03	0.0327283	0.0472403	164.389
2	9510	62.7853	9402.71	47.9559	21.3327	0.614418	57.5674	0.444841	5777.19	31.603	53.2259	48.8365	756.376	2085.48	0.0783488	0.0795349	61.6332	14.8108	0.0577086	0.518108	0.329555	-0.054957	-3.28968	1.08198e+07	1.08198e+07	-43.8812	-3.50296	0.625238	1489.07	2.57643	4961.66	0.825266	0.775281	0.654105	14400.2	132.917	97.509	14573.2	0.0760252	273.35	792346	0.0540322	0.0204892	10.0044	727.049	1695.38	0.0615808	0.076451	70.0644
2	12174	55.6866	12101.7	41.9918	19.5751	0.42692	38.6264	0.466164	5166.44	31.1264	55.3173	54.5894	763.42	3398.2	0.0456588	0.0627091	98.5186	20.62	0.0937951	0.596245	0.299299	-0.057063	-1.37578	8.46949e+06	8.46949e+06	-35.1314	-2.94683	1.2328	2116.92	3.9463	4973.92	0.76352	0.698999	0.563023	67804.4	61.675	86.5208	68447.6	0.0394283	969.052	4.90583e+06	0.0470987	0.0117838	11.9104	767.265	2519.72	0.038046	0.0630249	105.619
2	27630	58.8812	27571	48.5971	23.7426	0.275751	55.0091	0.488559	7602.73	41.9784	56.8595	47.8853	1495.8	8648.73	0.0363096	0.054137	133.724	25.7614	0.122915	0.641357	0.359215	-0.0688886	0.596858	1.59497e+07	1.59497e+07	-27.6765	-0.128143	1.92955	4746.49	5.1828	9163.65	0.721817	0.638826	0.498971	263016	115.057	143.547	264078	0.0306913	6286.87	1.13619e+07	0.016245	0.0106282	37.292	1373.4	6483.38	0.0365064	0.0497069	149.753
2	2034	32.8634	1985.92	27.594	14.4375	0.790253	26.4764	0.523211	1569.38	18.3335	29.4109	30.5941	221.185	320.974	0.122338	0.108744	34.0993	7.69366	0.0307087	0.431985	0.506563	-0.0781944	-8.54414	5.12812e+06	5.12812e+06	-65.6982	-9.06661	0.34231	257.246	1.88769	1285.19	0.875677	0.840821	0.736707	902.929	58.7196	27.0295	959.262	0.133235	14.3929	67240.1	0.300402	0.0443492	1.87511	233.194	234.527	0.10966	0.114648	33.4671
2	19690	64.8151	19545.1	59.6172	24.8331	0.399767	41.6173	0.416543	7813.49	27.5742	63.9062	63.2456	3050.83	1642.35	0.246803	0.154943	16.4749	4.08761	0.00864785	0.268358	0.339128	-0.0405252	-7.68777	156563552	156563552	-116.66	-8.41851	0.174247	1439.28	1.42772	14960.4	0.929684	0.903094	0.835932	917.912	1941.97	307.325	931.882	0.267547	2.77455	316972	0.157358	0.0551803	3.41154	2812.96	1289.32	0.198675	0.142863	20.4569
2	3696	33.0757	3663.62	23.6252	15.4616	0.570058	26.4764	0.654453	2088.48	21.1536	27.8029	31.9531	229.182	1027.95	0.053205	0.0620082	97.9356	21.9497	0.0969385	0.608682	0.346056	-0.0635254	-4.27772	2.62845e+06	2.62845e+06	-39.2433	-5.95775	1.03685	647.568	3.52432	1526.9	0.76862	0.703193	0.567522	16871.8	29.4021	32.0582	17254.2	0.0511364	602.029	513988	0.0666383	0.0197711	8.26961	228.062	720.887	0.0516228	0.0617051	99.7332
2	7374	54.7083	7303.5	46.5677	12.8805	0.546069	41.7732	0.276598	3988.22	28.2999	51.8652	38.6264	552.129	1677.86	0.0643427	0.0748752	69.7982	15.6778	0.0656861	0.538438	0.381393	-0.0674228	-2.77288	8.07392e+06	8.07392e+06	-44.9518	-4.21952	0.843944	1151.97	2.97502	3631.47	0.810623	0.755513	0.631159	22528.3	69.0783	60.9908	22817	0.0588554	416.858	1.27992e+06	0.0728428	0.0188193	7.68002	574.137	1132.64	0.0614482	0.0778597	68.3173
2	5544	33.9706	5502.12	27.5643	16.6789	0.472662	30.8869	0.60509	2600.65	22.0383	31.9531	31.9531	379.6	1346.49	0.0655203	0.0684703	79.645	19.0445	0.0710715	0.549132	0.384162	-0.0649955	-2.62994	5.57461e+06	5.57461e+06	-39.9313	-2.49092	0.916331	891.398	3.17872	2584.65	0.797516	0.739053	0.610759	16531.6	54.2948	46.4971	16788.3	0.0624098	413.827	699708	0.107093	0.0164637	6.3368	386.771	1080.17	0.0474844	0.0697639	87.6638
1	5820	34.5832	5777.46	24.3959	19.7556	0.456144	31.4006	0.809791	2635.35	23.851	32.5576	29.4109	337.727	1631.84	0.0455256	0.0580288	113.935	25.7103	0.102329	0.623924	0.368244	-0.0641743	-5.59825	4.47506e+06	4.47506e+06	-41.8264	-7.6928	1.25251	964.787	3.89361	2212.28	0.755105	0.677201	0.544298	34956.8	35.9402	40.2564	35575.4	0.0402062	893.578	1.4535e+06	0.0602391	0.0155526	8.76138	355.321	1002.12	0.0511672	0.0610517	105.068
2	17326	63.3798	17149.8	52.7358	26.8452	0.615427	62.7694	0.509051	10554.4	40.11	54.6717	46.8615	1252.75	3900.8	0.0734375	0.0723048	72.8449	18.6084	0.0654352	0.544496	0.372524	-0.0629098	-4.14582	2.02405e+07	2.02405e+07	-45.9866	-5.67778	0.819911	2661.33	2.84971	8522.66	0.815789	0.75521	0.633996	39318	214.36	153.329	39528.9	0.0688561	561.313	2.82704e+06	0.0376076	0.0172845	14.4663	1233.52	2749.74	0.0689452	0.0711947	76.9481
1	4062	38.0263	4011.58	32.4961	10.7779	0.629798	35.4683	0.331667	2526.49	23.7366	36.2353	26	286.508	882.165	0.0754843	0.0705336	72.9468	17.0029	0.0632943	0.551322	0.438225	-0.0742906	-9.05686	5.87539e+06	5.87539e+06	-54.5215	-10.4277	0.824862	598.258	2.93359	1955.93	0.807411	0.750786	0.622764	9719.47	63.6087	37.6421	9904.03	0.0736091	269.493	382601	0.198976	0.0192912	4.43483	364.191	508.321	0.0787867	0.0896581	56.1477
1	2880	32.665	2842.96	25.7773	12.8223	0.631941	27.2947	0.497426	1796.58	19.2001	30.2324	22.8035	183.126	761.66	0.0665888	0.0635853	89.6264	21.9872	0.0915405	0.597065	0.366312	-0.0589806	-2.85345	2.37664e+06	2.37664e+06	-38.5713	-3.60685	0.828971	485.053	2.96399	1255.26	0.788801	0.722142	0.589967	9374.29	39.1458	29.1562	9599.29	0.0666667	238.731	396626	0.111087	0.0197505	4.53906	192.557	500.352	0.0685072	0.0668601	83.1486
1	8598	49.5883	8527.62	38.9564	18.795	0.490747	43.566	0.482461	4184.91	28.2656	47.0106	33.9706	503.167	2519.9	0.0465766	0.0585214	108.6	22.9636	0.107986	0.621444	0.366887	-0.0662499	-0.20339	5.51023e+06	5.51023e+06	-31.8479	-1.31868	1.23864	1506.54	3.93439	3306.95	0.753697	0.682538	0.544509	50864.8	52.8892	67.0443	51432.1	0.0419865	913.112	2.95099e+06	0.0527519	0.0123712	10.2696	476.587	1859.91	0.0405872	0.05543	123.839
2	5118	41.3159	5057.21	30.905	12.8715	0.585672	37.2156	0.416485	2961.86	27.5813	40.7185	26.8328	382.571	982.308	0.0864873	0.07475	66.5248	17.3441	0.0512615	0.521353	0.448342	-0.0701703	-4.45866	8.67904e+06	8.67904e+06	-57.336	-6.58122	0.696753	679.658	2.57966	2619.42	0.827923	0.768735	0.651483	8053.5	92.8784	49.3108	8186.37	0.0867526	152.588	451831	0.101506	0.0309528	5.17952	455.749	610.305	0.094951	0.0890483	52.1
1	7188	54.0463	7101.25	41.0083	20.663	0.61815	50.3289	0.503875	4389.64	38.5471	51.4296	40.2492	431.201	2234.29	0.0426438	0.0599891	108.011	21.9102	0.115439	0.636879	0.373505	-0.0720365	-2.48995	4.02363e+06	4.02363e+06	-30.9468	-2.87811	1.22797	1355.37	4.00785	2727.32	0.745152	0.681574	0.53575	44881.6	33.6423	54.4453	45569.8	0.0381191	1590.61	1.3502e+06	0.0286102	0.0183148	17.4081	483.782	1443.58	0.042491	0.0673041	94.653
2	3738	38.8844	3702.08	31.2878	14.0297	0.557946	27.1662	0.44841	2065.56	18.7303	37.0135	31.3209	235.548	1060.99	0.050831	0.0630146	95.6351	21.0979	0.104552	0.608028	0.380253	-0.06897	-2.33286	2.54292e+06	2.54292e+06	-37.0369	-4.96345	1.12087	667.657	3.654	1564.64	0.770869	0.706404	0.571057	21097	23.7805	35.5366	21616.5	0.0438737	520.012	922382	0.0746729	0.0198169	7.11315	214.073	788.089	0.0484512	0.0572693	115.832
1	1254	29.9333	1230.5	26.9037	6.45159	0.928963	21.9317	0.239803	1143.09	17.4089	24.5153	26.4008	101.632	328.652	0.0614407	0.0810459	63.7018	12.1919	0.0822409	0.583499	0.446889	-0.0790287	-3.55201	918228	918228	-36.8314	-4.23458	0.797402	235.366	3.00807	631.058	0.809082	0.762422	0.634229	4289.27	10.8333	13.2778	4592.61	0.0574163	252.168	90232	0.112088	0.0316801	4.53096	92.4785	229.89	0.0729769	0.0737468	69.3573
2	33840	87.1665	33663.2	65.0178	39.9237	0.415573	66.6108	0.614044	13989.5	42.7649	63.5689	82.201	2375.38	7787.07	0.0570852	0.0701944	79.8103	17.9537	0.064876	0.543697	0.365993	-0.0664187	-2.14228	3.81417e+07	3.81417e+07	-41.0434	-1.81732	0.899313	5152.13	3.14266	15604.4	0.795199	0.735966	0.606514	114821	253.805	221.718	115218	0.0502069	1627.67	8.27754e+06	0.0422157	0.0100687	19.2252	2508.85	5665.84	0.0551043	0.0741387	76.6128
1	1350	31.3847	1276.04	27.4038	13.2964	1.20933	27.6586	0.485203	1543.15	17.6886	29.8329	24.5153	139.732	270.092	0.137308	0.103505	36.643	9.58755	0.0503549	0.487262	0.439607	-0.066287	0.894693	1.92557e+06	1.92557e+06	-45.0465	-1.61191	0.419057	213.243	2.00072	859.653	0.879133	0.838405	0.743376	784.421	50.4444	24.6061	830.909	0.146667	13.887	51103.4	0.245229	0.0397214	1.91786	117.396	183.308	0.123526	0.0869597	49.6948
1	6732	56.4004	6650.04	38.5082	20.0727	0.569523	38.2099	0.521257	3787.35	25.5896	37.0135	34.4819	353.075	2855.78	0.0266772	0.0524473	163.738	27.7929	0.207175	0.73214	0.267992	-0.0605793	-3.18904	1.58335e+06	1.58335e+06	-21.215	-3.18161	1.96978	1500.89	5.85531	1823.38	0.669057	0.590018	0.438674	120979	18.5603	43.9787	123259	0.0209447	6791.16	2.33782e+06	0.0272323	0.00818173	23.7172	322.577	2067.77	0.0271281	0.047917	173.056
2	57226	103.058	57036	80.4571	31.9765	0.335633	70.7248	0.397435	19143.2	54.6122	92.1954	95.5196	3244.49	16050.2	0.0432717	0.0566961	116.067	24.5923	0.0998205	0.611767	0.369781	-0.0700219	-2.14811	4.45319e+07	4.45319e+07	-35.4106	-3.11118	1.65261	9308.85	4.56936	21386.2	0.747696	0.670607	0.536541	374009	299.85	326.197	374699	0.0380596	5297.23	2.68783e+07	0.0244505	0.00654889	35.0308	3286.98	11089.7	0.0419201	0.0574385	116.884
2	3150	36.0139	3104.29	26.0688	12.3803	0.628371	30.0666	0.47491	1950.65	22.8107	33.541	30.8058	194.916	928.255	0.0480436	0.0618782	100.891	20.8707	0.105631	0.630704	0.314003	-0.0615289	-1.41742	1.83386e+06	1.83386e+06	-32.837	-2.69686	1.08639	579.222	3.67402	1251.82	0.757943	0.694408	0.552722	16750.8	21.3121	27.0426	17249.9	0.0447619	587.722	524956	0.0541002	0.0235488	8.56981	228.976	580.304	0.0498906	0.0726908	79.7327
2	23694	62.8013	23608.5	50.3205	26.4785	0.362522	55.1543	0.526196	8558.6	43.7096	53.6656	57.6888	1290.02	8650.11	0.03182	0.054445	145.109	25.4407	0.15461	0.677119	0.305124	-0.0638716	-0.175251	8.61262e+06	8.61262e+06	-22.8962	-0.48221	2.08375	4700.38	5.72562	7183.24	0.696289	0.617719	0.469581	303890	79.392	176.299	305227	0.0273487	7359.48	1.29631e+07	0.0168039	0.00727439	37.3771	1255.54	6521.73	0.025343	0.0529897	154.843
2	13152	67.1937	13047.3	46.4379	20.6247	0.458636	43.4166	0.444135	5983.95	32.554	46.5188	46.0977	969.555	2842.56	0.0624207	0.0737192	71.8475	16.1368	0.0569817	0.529676	0.379727	-0.0652136	-2.3032	1.62719e+07	1.62719e+07	-44.209	-1.92371	0.778823	1938.32	2.88291	6336.32	0.805979	0.751386	0.622454	39384.9	112.375	94.8512	39701.7	0.0561892	733.134	2.19932e+06	0.0630662	0.0162115	10.4909	1091.51	1965.47	0.06517	0.0829918	61.5519
2	5448	46.4973	5336.67	33.8794	18.694	0.732406	40.8534	0.551781	3908.61	32.1932	41.8808	45.607	322.675	1818.81	0.0429774	0.0592282	110.334	22.6051	0.13394	0.661271	0.380757	-0.0766503	-2.92823	2.61453e+06	2.61453e+06	-27.9118	-2.82685	1.1514	1103.26	3.92441	2052.19	0.743025	0.678216	0.533666	39725.7	30.8744	47.5202	40322.6	0.0409325	1412.45	1.18937e+06	0.0541575	0.0115618	11.2167	351.133	1195.49	0.0464863	0.0644517	97.007
1	2202	46.3681	2157.92	49.5004	13.7383	0.826389	44.1022	0.277539	1783.28	13.8718	46.3249	17.0294	173.697	532.53	0.0654226	0.0788813	67.0091	14.8836	0.0729459	0.573198	0.399364	-0.0685045	-1.92976	1.9772e+06	1.9772e+06	-42.2418	-4.10172	0.740374	377.926	2.8057	1098.38	0.816186	0.760777	0.63579	3213.1	21.5344	24.6641	3495.65	0.0594914	117.508	110927	0.0848338	0.0316036	5.51067	211.857	345.332	0.0569729	0.0962114	53.2916
1	2670	41.4849	2585.46	39.5552	11.8642	1.0352	34.2053	0.299941	2676.46	26.1148	40.2244	31.3209	253.343	496.088	0.113537	0.094885	43.7154	11.0329	0.045558	0.500816	0.467275	-0.0797036	-16.7304	5.47357e+06	5.47357e+06	-68.2693	-18.4984	0.488367	380.767	2.17736	1592.5	0.860179	0.818583	0.71049	1184.2	71.3408	33.3151	1257.91	0.116479	20.7946	78897.3	0.281304	0.0244377	2.24595	261.237	322.619	0.110511	0.0978415	42.6599
2	3216	48.4149	3154.67	38.9013	10.5407	0.901012	34.2345	0.27096	2842.39	31.48	47.8853	42.2966	256.442	714.825	0.0829785	0.0797393	61.4347	15.763	0.0671654	0.551555	0.395226	-0.0682088	-13.1815	4.75077e+06	4.75077e+06	-60.8994	-16.3964	0.618363	502.248	2.54734	1694.23	0.827276	0.778535	0.657492	5569.43	43.5	38.0448	5713.43	0.0833333	111.87	297289	0.0987271	0.0320546	4.72045	300.672	421.644	0.0876726	0.0934926	47.7332
2	6126	40.0125	6061.25	32.947	17.3103	0.511869	33.541	0.525397	3102.56	24.1964	37.8021	34	374.71	1792.73	0.0446255	0.0611672	103.877	20.8785	0.104585	0.620417	0.345325	-0.0645071	-0.929459	3.93652e+06	3.93652e+06	-31.927	-1.95337	1.28231	1096.28	3.94137	2392.73	0.75642	0.688063	0.547696	42217.9	35.1293	42.1983	42915.1	0.0378714	1037.7	1.82149e+06	0.0708837	0.0119503	8.38996	388.376	1176.67	0.0443914	0.0633979	102.82
2	3900	46.0543	3810.71	42.2324	18.0528	0.792894	44.4185	0.427465	3021.49	22.0132	36.2353	28.8444	316.039	783.301	0.0894879	0.0810356	58.2031	14.7107	0.0521011	0.520948	0.430995	-0.0710046	-7.11989	5.84872e+06	5.84872e+06	-55.9072	-9.24962	0.582183	567.059	2.42052	2082.24	0.833597	0.784813	0.663723	3261.13	68.5163	42.3967	3373.44	0.094359	63.4792	184742	0.107546	0.030574	4.56767	344.585	536.803	0.0820529	0.0883552	55.5867
2	20172	74.6056	20020.3	54.6083	24.4225	0.466448	50.04	0.447231	9338.45	42.389	73.3485	57.5847	1366.12	4661.02	0.0600547	0.0677237	82.8805	19.2844	0.0671951	0.552893	0.38138	-0.0680195	-2.34838	2.31047e+07	2.31047e+07	-42.5121	-2.91796	0.994779	3042.24	3.31328	9196.06	0.79274	0.731742	0.602804	66276.8	181.874	148.13	66604.1	0.0552746	1212.19	3.73465e+06	0.0427321	0.0143796	16.2383	1532.25	3200.2	0.0588531	0.075959	71.5909
1	5964	52.4404	5867.79	49.9389	17.2873	0.696618	46.5296	0.346169	4087.61	35.8123	52.4023	38.6264	357.739	1628.66	0.0524998	0.059983	103.678	25.8453	0.0985238	0.625143	0.385962	-0.0708125	-2.16013	4.55743e+06	4.55743e+06	-37.6068	-3.97542	1.19528	1001.97	3.76569	2461.65	0.771017	0.699144	0.570514	21408.9	40.6424	51.1258	21798.9	0.0506372	530.804	920212	0.0487528	0.0201329	9.92922	425.614	916.239	0.0706858	0.0713638	77.3085
2	33156	93.1558	32921.8	80.688	33.3191	0.488187	61.6604	0.412938	16072	39.5589	92.6499	80.2808	2215.94	8057	0.0549939	0.0668336	86.6132	19.4034	0.0736591	0.573783	0.376032	-0.0668159	-1.936	3.20563e+07	3.20563e+07	-38.4867	-2.19295	0.983544	5253.31	3.28368	14616.7	0.786442	0.723148	0.591034	126382	252.677	224.826	126799	0.0489203	824.435	1.96367e+07	0.0613471	0.00643143	11.2269	2422.52	5211.11	0.0602194	0.0730642	77.5703
2	16098	71.5681	16018.1	70.7645	16.0286	0.443662	59.4138	0.226506	7106.61	51.6652	71.5612	60.2993	916.644	4823.72	0.0403208	0.0569415	117.976	23.9399	0.111941	0.635415	0.312941	-0.0623077	0.434951	9.6039e+06	9.6039e+06	-30.0834	-0.549117	1.63398	2808.72	4.70253	5863.12	0.738226	0.665491	0.526307	127457	68.8381	108.446	128295	0.0345385	4274.9	3.98156e+06	0.0170421	0.0155764	31.7813	1015.63	3074.07	0.043189	0.0630904	102.393
1	3414	39.1024	3369.79	31.142	15.2929	0.716592	33.121	0.49107	2414.77	22.9037	34.4819	34	241.567	853.112	0.0714043	0.0707578	75.0381	17.8129	0.0786351	0.577768	0.347731	-0.0579346	-6.58245	3.15345e+06	3.15345e+06	-42.5777	-7.27384	0.731776	578.427	2.7692	1611.91	0.805746	0.74751	0.616138	9438.49	49.9528	36.4163	9653.18	0.0682484	245.623	390923	0.0987349	0.0215597	5.51937	294.969	561.183	0.069075	0.0863998	58.3626
2	19008	62.0403	18920.1	45.5752	27.8133	0.399844	55.3173	0.610273	7565.09	33.3174	50.9215	46.2385	1165.22	4953.77	0.0475924	0.0613014	100.582	22.2216	0.085531	0.591704	0.354209	-0.065243	-5.96878	1.70661e+07	1.70661e+07	-42.7283	-7.43928	1.2719	3042.96	3.9015	7777.92	0.766969	0.697994	0.56583	101221	104.866	117.888	101820	0.0408775	1472.29	7.14044e+06	0.0345215	0.012221	15.9971	1241.38	3387.18	0.0475337	0.0653083	95.4212
1	5420	44.6878	5341.21	34.2978	14.8994	0.618218	32.1403	0.434412	3302.03	24.7634	43.4166	43.6807	284.427	1764.93	0.0404339	0.0524772	133.944	28.1353	0.138795	0.681555	0.410431	-0.0822679	-2.16576	2.77226e+06	2.77226e+06	-31.0351	-3.43951	1.68217	1000.63	4.98693	1832.68	0.722138	0.642833	0.505248	42259.2	28.6219	39.8159	42986.3	0.0370849	1493.35	1.28052e+06	0.0556894	0.0118344	10.7246	307.723	1035.88	0.0407154	0.0567754	124.433
1	6369	44.4185	6315.75	37.9541	15.3252	0.556481	43.4166	0.403782	3514.59	28.9012	39.3192	40.7063	404.949	1653.42	0.0574291	0.0635812	91.4079	20.633	0.0869401	0.597071	0.3892	-0.0669112	-2.3128	5.69052e+06	5.69052e+06	-41.1185	-4.81203	0.966287	1050.05	3.28789	2727.91	0.781445	0.714893	0.581495	27601.4	58.5657	51.0795	27980.7	0.0513424	255.768	3.09179e+06	0.144999	0.0109612	3.92629	456.7	962.045	0.0625132	0.0717067	77.0047
2	19560	64.7225	19455	44.922	29.254	0.421151	45.8803	0.651217	8193.48	35.9146	62.482	53.1507	1160.55	5496.43	0.0455381	0.0593328	106.841	22.5802	0.0986082	0.610756	0.374902	-0.0684195	-2.85896	1.49575e+07	1.49575e+07	-35.4605	-3.75935	1.37437	3297.46	4.06259	7629.23	0.757694	0.68541	0.549591	112732	106.607	132.934	113355	0.0400818	2073.66	6.31021e+06	0.0338283	0.0104977	18.7372	1265.01	3606.99	0.0451103	0.0646731	97.1218
2	9030	66.0379	8948.62	55.1294	14.783	0.516952	35.4401	0.268152	4626.01	27.1558	51.0784	61.131	815.46	1583.84	0.0780271	0.0903057	51.5298	11.326	0.0379844	0.474486	0.375021	-0.0636233	-6.2378	1.55655e+07	1.55655e+07	-56.846	-5.86337	0.576081	1181.45	2.41355	5006.28	0.839923	0.794591	0.678837	15477	111.604	74.7704	15678.6	0.0704319	233.604	1.08848e+06	0.06442	0.0294465	7.85572	890.157	1007.58	0.0842632	0.0985777	45.4532
2	32260	94.8683	32018.3	68.9835	28.7333	0.505173	62.6099	0.416524	16174.8	58.2468	66.3702	72.6705	2093.63	8304	0.0505797	0.0648985	91.4967	20.0653	0.082265	0.588736	0.392022	-0.0740472	-5.33023	2.88593e+07	2.88593e+07	-39.6972	-5.42727	0.943964	5311.75	3.2862	13750.5	0.777137	0.713396	0.578791	128830	208.54	215.464	129344	0.0441104	3377.28	5.05922e+06	0.016156	0.0150096	40.6134	2193.33	5306.85	0.05037	0.0679891	88.7696
1	6204	51.1664	6132.5	35.5814	21.7507	0.69762	43.7379	0.611295	4278.15	31.6541	41.1825	37.9473	472.348	1337.25	0.0788586	0.0761361	66.1264	16.7964	0.0610935	0.533231	0.375153	-0.0632551	-2.3302	7.63544e+06	7.63544e+06	-51.9901	-6.37749	0.713452	929.506	2.71398	3176.13	0.821311	0.768326	0.647087	10873.9	84.8347	73.1653	11030.4	0.0799484	261.051	480119	0.0562115	0.0290405	9.29015	514.153	910.655	0.0730068	0.0828745	59.6754
2	11730	65.5591	11623.4	66.9286	15.783	0.557883	62.2013	0.235819	6484.51	47.1266	64.6607	42.7551	903.961	2356.63	0.0758604	0.077064	64.5108	15.4464	0.0522362	0.516403	0.374074	-0.0663434	-3.3514	1.72473e+07	1.72473e+07	-48.9117	-3.29442	0.754812	1650.9	2.77373	6023.38	0.821583	0.769054	0.647964	20238.9	151.083	100.985	20443	0.0699915	294.185	1.44716e+06	0.0761568	0.0181675	8.22563	995.284	1428.12	0.0826546	0.0848494	56.9671
1	2382	41.3884	2328.12	44.6701	13.1504	0.863957	36.8917	0.294389	2011.4	16.3262	40.7185	23.4307	164.202	630.6	0.0614101	0.0689343	79.2485	17.5515	0.0925214	0.608883	0.460511	-0.0841306	-5.83479	2.08636e+06	2.08636e+06	-43.7048	-8.34819	0.819113	421.082	3.07412	1099.35	0.794901	0.736356	0.607024	4724.41	22.2199	21.7092	5009.8	0.059194	129.36	200344	0.177538	0.0160481	3.43016	179.205	414.615	0.0594466	0.0752329	74.8942
1	21852	80.9197	21775.3	71.077	16.9845	0.312514	36.0555	0.238959	6805.1	29.8008	74.4648	80.2808	1367.02	5246.28	0.0576994	0.0625583	92.9169	21.5603	0.0763101	0.561519	0.3759	-0.0675748	-1.65019	2.56015e+07	2.56015e+07	-42.7692	-4.0147	1.3955	3261.77	3.94234	9512.79	0.783757	0.713566	0.588785	88806	191.998	132.481	89202.1	0.0502471	998.586	8.06931e+06	0.043605	0.0132702	13.4857	1299.85	3668.67	0.0506241	0.0594842	107.062
2	12594	44.4522	12512.6	35.1412	22.0452	0.385997	35.3836	0.62733	4829.82	27.5377	41.7253	40.2492	802.925	3206.38	0.0480892	0.0637545	95.69	20.5404	0.0806614	0.582042	0.34641	-0.0667455	-2.60626	1.03759e+07	1.03759e+07	-38.8413	-3.39364	1.18461	2016.19	3.74146	5269.24	0.771181	0.705043	0.571957	66313.9	76.0392	83.3882	66923.7	0.0404955	2331.46	1.99325e+06	0.0256244	0.0202837	23.151	882.252	2187.26	0.0484532	0.0700533	85.2719
2	28758	91.1537	28627.1	78.226	20.2902	0.380929	63.0317	0.259379	10904.9	45.8846	84.9058	66.4831	1726.45	7704.32	0.0425055	0.0600338	107.196	22.1703	0.091222	0.60634	0.373646	-0.0701215	-1.41202	2.31083e+07	2.31083e+07	-36.1625	-2.33872	1.4604	4642.74	4.3479	11175.9	0.753268	0.68381	0.547181	186900	131.952	163.48	187687	0.0356423	2633.76	1.35706e+07	0.0240256	0.0112002	23.9119	1821.27	4784.54	0.0438112	0.063331	100.377
2	23644	68.2788	23493.3	51.4774	30.754	0.472925	64.9384	0.597427	11110.6	45.1535	66.6108	62.3618	1737.35	4851.89	0.0699361	0.0734797	70.8909	16.4731	0.0532161	0.525146	0.40805	-0.0686569	-4.76551	3.48745e+07	3.48745e+07	-47.4412	-3.77032	0.745383	3330.96	2.77988	11527.8	0.811162	0.754737	0.628428	55233.1	299.304	168.597	55474.4	0.0643715	816.127	3.85999e+06	0.0825063	0.0114403	12.1045	1995.49	2902.56	0.0782196	0.0843973	58.071
2	18854	68.1322	18743.8	48.6038	26.2231	0.419301	53.2353	0.539528	7859.28	34.4743	58.6941	60.8276	1592.4	3302.59	0.078432	0.0844598	57.1753	13.2058	0.0392338	0.483247	0.414711	-0.0666409	-7.22402	3.57166e+07	3.57166e+07	-58.1344	-6.95618	0.597415	2400.02	2.43049	10075.6	0.835773	0.783425	0.666207	35719.5	272.487	129.514	35926.3	0.0695343	289.343	4.54418e+06	0.0708711	0.0175588	7.72754	1791.94	2091.16	0.0886644	0.0950427	46.9655
1	4716	34.4964	4686	26.6177	15.1758	0.437491	30.4138	0.57014	2050.08	20.1067	28.6007	24.0832	262.237	1642.3	0.0346293	0.0556057	133.623	24.5897	0.146461	0.670705	0.343784	-0.0690132	-1.39176	1.97003e+06	1.97003e+06	-25.6352	-1.78984	1.55632	919.029	4.69952	1529.35	0.715285	0.63685	0.489282	52766.8	18.2174	34.3188	53934.7	0.0292621	2819.37	1.08524e+06	0.10162	0.00838877	10.6404	253.677	1152.17	0.0362984	0.0537908	134.822
2	4710	42.1545	4661.08	30.4935	14.6524	0.653947	30.0666	0.48051	3048.1	26.2192	36.1386	39.3954	311.965	1057.13	0.0643636	0.0662346	86.2454	21.4959	0.0696169	0.583515	0.445691	-0.0843675	-14.3511	6.65586e+06	6.65586e+06	-59.3627	-17.0812	0.86925	694.052	3.04321	2140.32	0.795502	0.728973	0.605324	14331.7	52.1223	36.2446	14618.8	0.0590234	307.04	725667	0.0857926	0.0234	5.73154	455.189	580.881	0.0770711	0.096643	48.6594
2	30835	70.9507	30691.1	48.5171	30.3926	0.393705	59.6406	0.62643	12083.2	44.828	55.0364	63.8905	1839.34	8401.2	0.0475233	0.059651	104.907	22.4998	0.0926838	0.601752	0.373863	-0.0686694	-3.39968	2.51052e+07	2.51052e+07	-35.2644	-3.17852	1.21158	5067.47	3.84824	12174	0.759141	0.689314	0.553174	159875	191.193	193.606	160418	0.0429058	1844.93	1.40962e+07	0.0364049	0.00778278	17.8669	1953.78	5497.06	0.0458283	0.0633624	99.8996
1	1878	31.8277	1846.29	28.7451	8.10887	0.685916	21.4709	0.282095	1266.4	15.3881	30.8058	31.0483	235.356	213.507	0.189739	0.125323	24.4143	6.1589	0.0174735	0.347764	0.428891	-0.0581315	-13.1506	8.07378e+06	8.07378e+06	-102.438	-17.6585	0.287988	179.241	1.67757	1320.32	0.906538	0.87413	0.792839	439.321	124.521	31.9844	463.24	0.204473	4.57497	49699.3	0.337187	0.0788838	1.42182	218.556	191.79	0.147155	0.116377	30.1395
1	10908	62.6817	10807.6	55.7639	22.7174	0.568627	52.1536	0.407385	6145.48	36.7832	61.2209	48.6621	736.241	2708.61	0.0565811	0.0674955	84.5603	19.2541	0.0771456	0.57714	0.333687	-0.0617705	-4.09282	9.75346e+06	9.75346e+06	-43.266	-5.91861	1.00659	1777.79	3.3364	4876.78	0.787762	0.727645	0.594751	43638.8	84.8501	86.6819	44036.5	0.0501467	1081.35	1.84398e+06	0.0367024	0.0178446	15.0976	842.351	1737.23	0.0612957	0.0772232	69.293
1	6989	48.1456	6916.75	37.4139	17.5607	0.582198	41.5933	0.469363	4026.92	28.5088	44.4185	37.9473	440.584	1805.47	0.0517056	0.0630397	95.0744	21.8861	0.0879896	0.602906	0.356074	-0.0662701	-3.82613	5.8811e+06	5.8811e+06	-40.9783	-5.32197	1.08842	1140.21	3.57414	2966.29	0.774794	0.709422	0.578075	31032.4	48.4043	50.5137	31483.7	0.047074	771.169	1.32108e+06	0.0609112	0.0156632	9.36746	500.388	1078.18	0.0595207	0.0715965	77.2865
2	15336	73.6342	15243.2	70.8194	17.9553	0.472085	54.0833	0.253536	7196.1	37.2652	71.5891	61.8466	965.112	4296.09	0.0456652	0.0629312	98.4441	19.9317	0.0947138	0.605271	0.296421	-0.0598997	-1.79884	1.03526e+07	1.03526e+07	-33.7347	-1.96683	1.33552	2680.33	4.09004	6201.73	0.760347	0.697665	0.557998	93726.9	81.8998	115.361	94361.1	0.0397105	1721.76	5.26642e+06	0.0353474	0.0109169	16.2629	1052.2	2831.77	0.045546	0.0686099	90.4643
2	142464	116.198	142334	82.1619	47.3573	0.192071	91.7606	0.57639	27338.3	72.7205	95.2733	99.3227	7328.83	51923.2	0.0178582	0.0514433	190.144	28.2003	0.156755	0.711378	0.377946	-0.0903646	-1.3911	4.95258e+07	4.95258e+07	-23.9467	-1.516	2.86146	24955.2	7.66972	32987.2	0.632527	0.549012	0.399747	3.92824e+06	138.528	436.464	3.93526e+06	0.0119328	136303	1.17397e+08	0.00249864	0.00719715	259.292	8092.76	30865.8	0.0229227	0.0568056	143.671
2	12380	60.4731	12295.3	54.6124	22.8313	0.52536	56.0089	0.41806	6459.48	34.6614	59.4811	54.4518	728.016	3514.02	0.046733	0.0588058	107.614	24.2328	0.102596	0.61821	0.336792	-0.0642026	-3.2501	8.65596e+06	8.65596e+06	-36.0273	-4.19072	1.47355	2122.13	4.34707	4879.84	0.756761	0.687256	0.552143	75792.9	64.3267	90.1623	76408.4	0.0403069	1400.35	4.24891e+06	0.0439178	0.0109611	13.1072	786.367	2379.56	0.0464214	0.0635191	99.8318
1	12594	50.8134	12542	42.7864	20.8198	0.383502	48.5077	0.486598	4809.89	30.0468	49.0408	34	698.233	3989.4	0.0360999	0.0554417	128.562	24.7238	0.122663	0.647564	0.324247	-0.0648151	-2.47142	7.03102e+06	7.03102e+06	-32.4727	-3.96483	1.64698	2245.87	4.83272	4282.7	0.72457	0.646535	0.505491	114540	45.6085	81.5536	115527	0.0318406	2831.43	4.82808e+06	0.0289942	0.0115439	19.4587	731.42	2536.83	0.0387792	0.0580769	117.223
2	20675	74.2294	20574	62.5842	23.5921	0.391978	48.0521	0.376966	8064.56	31.6663	62.7694	71.5891	1318.59	5117.97	0.0543484	0.063777	92.357	20.8423	0.077534	0.574797	0.36855	-0.0655166	-4.38205	1.97997e+07	1.97997e+07	-40.9073	-4.97626	1.06087	3241.18	3.43684	8886.7	0.781428	0.713206	0.584071	91423.5	169.064	137.791	91875	0.0470617	1320.21	6.50105e+06	0.0501206	0.00992315	14.2441	1392.8	3332.99	0.0508046	0.0673665	89.6347
2	18504	75.8815	18403.3	54.2189	19.0886	0.399083	51.923	0.352066	7344.46	43.8891	61	62.0967	964.762	5939.19	0.0383835	0.052138	138.343	28.1225	0.130509	0.659049	0.354139	-0.0694368	-1.91241	1.05389e+07	1.05389e+07	-30.2098	-3.12054	1.81218	3247.89	5.09719	6080.95	0.718941	0.634669	0.497743	157851	87.8349	111.26	158713	0.0340467	2887.12	8.88343e+06	0.0321021	0.00833778	19.5934	957.397	3911.46	0.0413746	0.05174	136.883
2	19398	67.3869	19286.2	52.5615	24.165	0.455061	53.1507	0.459747	8776.37	46.7581	60.8769	56.0803	1409.82	4349.96	0.0620414	0.0726785	73.8057	16.6496	0.0628771	0.537689	0.361969	-0.0625179	-4.47558	2.26383e+07	2.26383e+07	-45.9549	-5.04738	0.857528	2925.24	3.01184	9268	0.804752	0.747686	0.619962	61059.1	166.636	152.908	61380.5	0.0557789	1131.97	3.39506e+06	0.0354289	0.0167515	17.4803	1553.88	3041.03	0.0616778	0.080105	65.8739
1	5832	43.9431	5774.92	39.0982	13.9566	0.653045	40.05	0.356962	3771.28	31.5815	43.9318	34	371.038	1662.31	0.04559	0.0636211	98.1499	19.369	0.106013	0.629556	0.400615	-0.0731277	-7.1638	4.18777e+06	4.18777e+06	-41.5287	-9.02552	1.23221	1036.79	3.92316	2343.83	0.759604	0.697082	0.5556	35908.4	33.0625	43.0893	36586.3	0.0384088	1327.62	1.04565e+06	0.0475321	0.0168512	12.2845	421.291	973.562	0.0481589	0.0722379	82.1097
1	6624	47.3603	6585.54	42.3378	14.5665	0.548634	38.4838	0.344054	3613.05	25.4579	42.45	33.541	376.581	1870.51	0.0494373	0.056851	111.749	25.2178	0.106063	0.631635	0.389702	-0.0702108	-3.05309	5.14086e+06	5.14086e+06	-39.3228	-5.64743	1.333	1102.67	3.97723	2546.4	0.756886	0.680683	0.546416	35638.9	45.8105	49.5556	36107.5	0.0461957	661.004	2.01074e+06	0.0721563	0.0133191	7.34794	458.475	1083.47	0.0610828	0.0692142	83.4061
1	18516	58.7963	18455.3	49.8268	21.0826	0.346138	46.5725	0.423118	6388.09	33.3007	53.1507	45.31	1923.27	2415.02	0.135454	0.103871	36.3661	9.44007	0.023045	0.382432	0.378047	-0.0539267	-5.44216	7.16379e+07	7.16379e+07	-81.6701	-8.93748	0.424696	1888.89	1.97933	11753.6	0.880032	0.838884	0.742834	10104.5	685.563	196.487	10157.2	0.137719	37.8599	2.74714e+06	0.174322	0.0225336	3.5498	1646.14	1977.56	0.104793	0.0889034	50.496
2	11300	59.1016	11203.1	52.7745	14.4491	0.489085	49.0408	0.27379	5479.28	34.1924	58.7963	45.8912	722.508	2943.51	0.0513284	0.0639388	92.8251	19.7514	0.0864364	0.592538	0.335166	-0.0636496	-5.26988	9.70835e+06	9.70835e+06	-42.7182	-7.38565	1.10224	1870.68	3.5771	4769.91	0.77386	0.70968	0.574645	59535	78.8152	81.5092	60073.4	0.0430973	1510.46	2.46481e+06	0.0677155	0.0118716	13.3642	741.139	1830.33	0.0514888	0.0655875	93.8549
1	2694	42.4853	2605.29	48.7388	12.1597	0.9606	39.2173	0.249488	2502.64	26.5354	41.4849	30.4138	291.977	393.579	0.129017	0.10838	36.7016	9.96491	0.0290008	0.438466	0.535546	-0.0863899	-16.4449	8.50604e+06	8.50604e+06	-88.72	-18.9595	0.441526	313.304	2.04961	1725.18	0.877599	0.839587	0.744422	644.905	78.7196	36.4444	695.698	0.140312	8.71453	58645.5	0.368912	0.037456	1.73202	318.283	284.34	0.133894	0.118145	32.1091
2	14690	71.1477	14557.3	54.2428	24.2442	0.536774	69.5845	0.446956	7814.01	38.9615	62.6498	48.8262	941.59	3538.35	0.0591785	0.0640973	89.0953	20.6915	0.0760211	0.57803	0.440024	-0.0833373	-7.86988	1.62734e+07	1.62734e+07	-48.0642	-9.30743	1.01033	2266.57	3.35806	6447.08	0.78405	0.720359	0.589302	47883.6	131.451	107.804	48218.3	0.054663	719.433	3.29249e+06	0.058027	0.0123779	10.8612	1031.83	2273.64	0.054141	0.0702401	84.6434
2	6270	45.8367	6200.79	43.5268	15.6961	0.634171	43.1045	0.360607	3932.36	27.6741	45.793	29.6816	500.006	1265.63	0.0783637	0.0797457	60.9445	14.2086	0.0516786	0.523437	0.380831	-0.0658867	-8.1262	9.09434e+06	9.09434e+06	-54.483	-9.78235	0.595524	912.026	2.44575	3263.84	0.829487	0.775524	0.655454	11230.7	86.6946	56.1484	11412.5	0.0741627	132.829	995966	0.126413	0.0180812	4.29079	587.448	768.029	0.0907946	0.0936918	49.236
2	3520	44.3734	3452.67	43.1588	13.0713	0.892761	43.1856	0.302866	3082.41	25.1495	43.3244	27.313	420.618	474.193	0.166772	0.119494	29.6852	8.3891	0.0232332	0.400716	0.513607	-0.0703449	-9.84266	1.16281e+07	1.16281e+07	-79.8581	-10.4721	0.252831	388.555	1.6621	2361.72	0.895412	0.86097	0.769661	344.712	169.528	60.0478	372.313	0.190341	3.73175	38646.3	0.325026	0.0396836	1.81908	431.145	366.955	0.145802	0.122484	27.6313
2	4130	47.5605	4029.5	37.8385	19.5936	0.789498	38.3275	0.517821	3181.28	32.9294	41.6173	39.8246	589.747	462.829	0.199245	0.142796	19.7642	4.60889	0.0155119	0.336342	0.403127	-0.0509973	-9.27351	1.76135e+07	1.76135e+07	-91.3508	-10.9361	0.18361	400.367	1.48777	2994.2	0.915449	0.888732	0.808116	152.963	264.174	74.127	172.391	0.226877	1.41113	22492.3	0.266347	0.0548048	2.09226	537.619	375.759	0.183176	0.130174	23.922
2	11825	51.9711	11756.7	39.5036	24.5386	0.509142	48.0833	0.621173	5985.83	31.2672	49.7695	40.3113	804.769	2671.91	0.0668863	0.0680566	80.1619	18.9705	0.0649457	0.560239	0.392385	-0.0648219	-7.36267	1.35814e+07	1.35814e+07	-48.3906	-7.88561	0.781774	1780.66	2.84645	5446.03	0.800767	0.737596	0.609528	32965.5	148.483	91.751	33230.1	0.0614799	642.465	1.76568e+06	0.0496506	0.0173253	11.9785	941.155	1484.66	0.0745684	0.0795903	65.5647
2	9294	55.5248	9217.96	44.4701	22.8193	0.514344	46.2277	0.513139	4741.2	35.3731	46.8615	54.6717	717.951	1973.37	0.0705173	0.0772488	65.2899	14.9492	0.0565688	0.525421	0.365756	-0.0628341	-4.51985	1.13286e+07	1.13286e+07	-48.4371	-5.82222	0.661941	1389.73	2.63121	4709.15	0.819249	0.765572	0.643248	19912.9	105.55	78.6639	20147.3	0.065311	227.252	1.81136e+06	0.0846643	0.0160034	6.46527	760.463	1249.74	0.0750347	0.081823	60.4526
2	12925	56.4978	12810.1	42.0341	22.5024	0.491709	54.231	0.535336	6298.85	34.4321	55.2268	46.2277	842.866	3398.15	0.0563315	0.0652121	87.8172	19.31	0.0846011	0.582381	0.30452	-0.0576912	-4.68439	1.01095e+07	1.01095e+07	-37.7631	-4.70087	0.964915	2186.01	3.28277	5642.27	0.783054	0.720119	0.587254	47482.4	106.251	107.405	47842.6	0.0526886	892.807	2.61197e+06	0.0386945	0.0133891	14.5054	848.448	2275.15	0.0503123	0.065644	93.796
2	17500	72.4983	17383.5	65.5617	19.4071	0.44287	66.4831	0.296012	7698.63	49.3546	72.4707	65.2763	1063.99	4780.32	0.0494677	0.0607996	100.896	21.5582	0.0945006	0.603469	0.362464	-0.0671778	-2.72158	1.34565e+07	1.34565e+07	-36.6587	-3.75855	1.23592	2938.13	3.7865	7072.11	0.765625	0.695877	0.561457	80608.2	118.535	119.738	81148.3	0.0430286	1151.52	5.80293e+06	0.0445528	0.00954245	14.1402	1048.11	3047.85	0.0461084	0.0598918	108.396
2	14418	75.0133	14315.2	63.6115	23.732	0.499423	74.8465	0.373077	7149.34	33.491	55.109	46.0977	1030.78	3233.04	0.0651985	0.0714923	75.1432	17.9812	0.0620171	0.536992	0.396408	-0.0694998	-3.93998	1.84723e+07	1.84723e+07	-43.4812	-3.40292	0.795227	2167.15	2.93794	6893.15	0.804335	0.747671	0.620346	22500.2	139.58	110.015	22754.5	0.0626994	213.126	2.45668e+06	0.0884557	0.0118782	6.74413	1121.75	2222.46	0.0659243	0.0778017	66.6069
2	2922	43.3705	2811.42	47.8152	13.5213	1.04187	41.4367	0.282783	2929.12	26.3287	38.9102	32.6956	231.754	676.112	0.0837459	0.0793136	64.8665	17.5385	0.0752638	0.572355	0.488146	-0.0876625	-10.4073	4.03477e+06	4.03477e+06	-57.739	-13.7707	0.689935	477.941	2.66032	1543.51	0.829123	0.773864	0.662147	4330.92	46.1687	30.3169	4475.51	0.0831622	90.1072	226725	0.211048	0.0185789	3.00117	265.797	394.76	0.0952122	0.090964	49.1773
2	8693	52.5452	8641.67	48.0787	16.7375	0.515667	39.2938	0.348128	4456.23	26.9731	46.0977	42.7551	492.517	2529.11	0.0462842	0.0566568	114.469	25.1318	0.11074	0.633045	0.356689	-0.063138	-4.56213	6.53654e+06	6.53654e+06	-39.1822	-6.98492	1.45323	1472.18	4.20949	3268.24	0.751548	0.674929	0.538698	53330.4	51.7751	62.8482	53885.4	0.0424479	773.929	3.80451e+06	0.0719098	0.0107776	7.82574	575.235	1424.17	0.0543912	0.0661722	92.3192
2	35202	77.2787	35125.8	65.0199	25.8641	0.301933	58.1378	0.397788	10605.6	41.2415	75.8947	73.7564	1947.38	11092.1	0.0363506	0.05532	129.241	24.6934	0.119772	0.638751	0.299887	-0.0613004	-2.10371	1.90516e+07	1.90516e+07	-29.8409	-2.37003	1.91729	6227.84	5.30485	11962.9	0.721305	0.645197	0.50491	320990	138.71	232.334	321983	0.0317312	11146.5	9.61379e+06	0.0139688	0.00977138	57.877	1972.19	7942.88	0.0316398	0.056025	132.048
1	11298	55.5788	11224.2	51.1056	14.439	0.500636	51.4782	0.282533	5619.25	38.3796	52.811	39	739.493	2946.9	0.0517102	0.0654535	89.251	19.6708	0.0834237	0.579862	0.361229	-0.066095	-3.17763	1.01086e+07	1.01086e+07	-40.0836	-4.05077	1.18413	1876.49	3.69808	4905.31	0.779478	0.717636	0.583474	55362.1	68.1673	86.4747	55845.3	0.0454948	1957.75	1.6547e+06	0.0384243	0.0182036	18.78	817.761	1870.5	0.0591057	0.072381	78.2388
1	1575	36.7015	1510.38	33.2844	11.5044	1.18456	35.0143	0.34564	1789.12	22.6385	35.2278	27.313	139.928	336.382	0.106804	0.0888433	47.9816	11.6685	0.0620356	0.544707	0.473021	-0.0808235	-22.7829	3.05392e+06	3.05392e+06	-70.6753	-26.7782	0.444463	253.517	2.13895	895.884	0.849604	0.806691	0.689338	1274.38	39.9318	24.3864	1354.46	0.111746	28.6936	66536.5	0.278684	0.0265258	2.19425	156.162	199.207	0.10835	0.0991504	45.6133
1	1675	48.6724	1626.08	42.7335	8.37932	0.952407	22.8473	0.196083	1548.69	15.0177	35.3553	41	179.073	223.405	0.129085	0.106909	34.9164	8.54896	0.0236116	0.440632	0.644646	-0.108822	-11.0458	5.49502e+06	5.49502e+06	-73.3237	-7.85939	0.308085	180.417	1.79771	1053.68	0.879003	0.840964	0.737501	299.918	50.6864	21.0678	350.292	0.140896	4.3129	31138.5	0.442157	0.0511027	1.13571	230.285	136.986	0.181363	0.137483	24.4997
1	1550	41.0122	1498.25	42.2792	13.4547	1.12278	39.0128	0.318235	1682.2	16.8731	41	20.3961	157.428	287.733	0.114572	0.101567	38.4697	8.98828	0.0440253	0.496119	0.497016	-0.0788968	-21.6669	3.17253e+06	3.17253e+06	-71.6024	-21.5452	0.380146	226.485	1.9739	950.448	0.86753	0.829628	0.723454	534.357	39.97	23.07	594.42	0.129032	14.4454	25975.4	0.273606	0.0337976	2.12179	177.17	173.51	0.120664	0.114303	32.111
2	16735	73.4575	16625.2	67.8705	17.4286	0.489435	55.5788	0.256793	8136.96	48.6223	70.0071	62.6418	1115.31	4427.43	0.0480738	0.0666453	88.5649	18.0239	0.0844881	0.590162	0.298148	-0.0571086	-5.5104	1.26242e+07	1.26242e+07	-40.8844	-6.90368	1.06978	2884.22	3.51919	7192.68	0.776851	0.715428	0.580068	89599.3	95.8525	119.664	90208.5	0.0405139	2270.4	3.68449e+06	0.019395	0.0168485	27.3887	1189.07	2816.3	0.0467931	0.0710527	84.9849
2	14995	59.7746	14887.8	44.7092	23.229	0.459845	56.7186	0.519557	6846.05	37.52	58.7963	46.0977	903.158	3859.87	0.0557691	0.0602306	99.3278	23.0024	0.0887861	0.596574	0.394702	-0.0716089	-5.43198	1.50145e+07	1.50145e+07	-45.2936	-8.58016	1.12774	2377.72	3.5539	6235.74	0.775456	0.702444	0.573974	60004.5	130.956	111.56	60381.8	0.0514838	695.002	5.32407e+06	0.047683	0.0138617	12.0008	889.995	2471.87	0.0516375	0.0593528	106.646
2	3350	48.4768	3267.54	46.3396	14.1961	1.05628	42.107	0.306349	3451.43	33.4019	46.2277	41.2311	309.75	656.892	0.104212	0.0924628	48.5373	13.1153	0.0506966	0.515124	0.433457	-0.0750524	-23.6617	7.74819e+06	7.74819e+06	-69.29	-25.4802	0.505618	495.452	2.21227	1958.66	0.857187	0.809552	0.705128	1960.53	75.3106	40.9074	2043.85	0.109552	22.1765	193132	0.208324	0.0265918	2.55259	308.052	430.179	0.108407	0.0919558	46.3803
1	5883	44.1248	5839.79	33.2635	14.3145	0.563539	37.6563	0.430336	3290.95	27.67	40.2244	30	476.072	1171.88	0.0721891	0.0809233	62.914	15.2047	0.049816	0.510251	0.376898	-0.0661323	-6.37316	8.41694e+06	8.41694e+06	-54.1101	-7.94366	0.866169	837.82	3.01985	3077.81	0.82269	0.7728	0.653926	13366.6	59.7851	45.5836	13610.1	0.064083	203.295	937744	0.107211	0.0216491	4.91592	529.139	784.002	0.073773	0.0899438	53.4335
2	32655	100.807	32432.2	80.707	25.3392	0.4427	67.8012	0.313966	14357.7	57.0881	80	70.1783	1980.2	9191.79	0.0454727	0.06064	104.381	22.1534	0.0949994	0.609916	0.327473	-0.0611115	-2.19583	2.14707e+07	2.14707e+07	-33.6221	-2.35455	1.16718	5655.5	3.73415	12833	0.758935	0.689695	0.551178	177472	182.85	236.76	178109	0.0396264	4444.89	7.3037e+06	0.0167398	0.0106464	40.2768	2123.8	5884.57	0.0432921	0.0650376	97.9282
2	1920	41.1582	1846.12	48.7275	12.3265	1.1196	39.9249	0.252968	2066.91	22.3252	37.108	25.318	204.744	328.93	0.105252	0.106637	40.075	10.3952	0.0411467	0.488229	0.592202	-0.114326	-20.8337	5.79383e+06	5.79383e+06	-77.0559	-21.3268	0.39718	253.02	1.96502	1187.75	0.873111	0.828926	0.731911	656.355	33.5471	23.9238	730.484	0.116146	9.97335	56898.9	0.427493	0.0360502	1.39411	232.301	187.338	0.127395	0.12099	31.7281
1	13110	68.7386	13017.6	56.0286	17.6722	0.446012	49.0306	0.315414	5806.01	32.0006	59.5483	56.5155	795.347	3643.75	0.0484656	0.0606672	102.515	21.3146	0.0962861	0.606961	0.349885	-0.0644154	-2.78365	9.69157e+06	9.69157e+06	-36.0976	-4.00986	1.23636	2234.88	3.89665	5230.17	0.759844	0.691879	0.556083	74514.8	94.4153	95.7308	75060.9	0.0427918	1374.62	4177544	0.0616551	0.0089268	11.9663	785.343	2397.64	0.0443408	0.0599041	109.58
2	35470	70.0357	35375.6	56.4132	26.6793	0.303655	57.8705	0.472927	10742	44.9417	67.2681	61.8466	2268.73	8568.6	0.0528883	0.0639621	92.2757	20.2503	0.073493	0.563817	0.380306	-0.0704897	-3.69107	3.67191e+07	3.67191e+07	-41.6864	-4.27908	1.08737	5401.55	3.48363	15164.2	0.779011	0.712047	0.580784	162901	259.637	215.919	163397	0.0449112	2345.19	1.15886e+07	0.0285018	0.0111104	24.4218	2358.66	5653.01	0.0492947	0.0664974	92.7646
2	8795	47.392	8715.83	39.4657	14.6479	0.492962	42.19	0.371156	4296.58	32.8904	44.6878	37.3363	582.177	2169.12	0.057817	0.0661941	85.7991	19.8433	0.0766618	0.570769	0.38345	-0.070399	-5.91595	8.5773e+06	8.5773e+06	-44.593	-7.23371	0.973851	1411.3	3.28309	3946.49	0.788916	0.726103	0.597655	33677.6	70.7792	68.2406	34054.5	0.0515065	640.365	1.85073e+06	0.0527802	0.0175595	10.0997	636.603	1339.05	0.0546479	0.0723823	81.2126
2	8095	54.3875	8023.88	44.0656	18.633	0.530047	39.3954	0.422848	4253.03	26.9522	53.535	37	538.424	1926.91	0.0639607	0.0665131	83.7135	20.252	0.0737251	0.565447	0.406105	-0.0728673	-3.46129	9.16937e+06	9.16937e+06	-45.6786	-5.88787	0.832246	1257.23	3.01136	3678.49	0.794208	0.732066	0.602819	23207.9	85.7852	69.5	23457.9	0.0632489	333.173	1.67759e+06	0.0857786	0.0155033	6.64589	537.303	1272.71	0.0564276	0.0663747	89.439
2	13585	54.8999	13498.2	38.1884	23.0902	0.410355	47.0956	0.60464	5539.07	32.2532	54.037	43.8634	811.186	3601.64	0.0523316	0.0597119	103.35	22.3021	0.0927469	0.603544	0.387067	-0.0682415	-4.47278	1.2607e+07	1.2607e+07	-42.1511	-6.30454	1.24493	2183.59	3.77934	5424.34	0.7665	0.692206	0.559056	66670.4	119.099	83.131	67141.4	0.0460802	1240.17	3.70731e+06	0.152897	0.00863085	10.5216	769.32	2211.08	0.0535494	0.0566301	113.409
2	20595	63.5216	20482.8	50.7323	26.2002	0.452726	50.6952	0.51644	9273.08	39.5063	62.6498	57.5674	1327.59	5053.43	0.0617802	0.0644618	88.3108	21.1966	0.0776832	0.567622	0.412155	-0.0730321	-6.66048	3.42476e+07	3.42476e+07	-45.8621	-9.62223	0.996598	3198.43	3.23841	9149.67	0.792139	0.723372	0.597049	70554.1	209.423	139.803	70858.2	0.057344	345.354	1.46098e+07	0.137911	0.00873766	5.69431	1332.75	3168.07	0.0594059	0.0647124	92.6921
2	4840	47.1063	4737.79	47.361	13.2602	0.849922	42.2966	0.279981	4026.75	33.1166	47.0106	37	444.446	774.518	0.0958888	0.0918277	50.1136	13.376	0.0360716	0.492086	0.533461	-0.0901527	-16.7423	1.21712e+07	1.21712e+07	-75.7321	-18.0823	0.50923	587.358	2.22768	2790.07	0.853238	0.80534	0.699022	2340.02	82.219	49.4091	2440.02	0.1	24.6126	248808	0.238221	0.0232721	2.50533	535.178	426.063	0.12375	0.110574	35.1897
1	7975	47.6025	7896.12	33.3405	22.5348	0.553011	41.5933	0.675898	4366.64	31.8655	42.4382	36.8782	526.359	1939.91	0.0657236	0.0660012	84.0069	20.0771	0.0755808	0.574944	0.369872	-0.061168	-7.54191	8.63424e+06	8.63424e+06	-47.1836	-8.79513	0.851682	1258.31	2.98292	3599.35	0.796877	0.730938	0.602323	23160.6	94.8817	68.5266	23408	0.0635737	440.433	1.26933e+06	0.0774753	0.0152563	7.69936	602.076	1142.74	0.0663691	0.0754954	72.1551
2	8395	54.5344	8325.08	45.2166	18.1023	0.519733	45.1885	0.400347	4326.82	36.4697	44.2945	52.4786	585.969	2000.74	0.0617038	0.0697998	78.6169	17.4159	0.0694715	0.558151	0.359415	-0.0653468	-5.08877	8.49692e+06	8.49692e+06	-43.234	-6.52856	0.793264	1348.23	2.97129	3871.09	0.795416	0.737573	0.606193	21799.4	85.833	65.5455	22114.4	0.0563431	413.668	1.21472e+06	0.054199	0.0189357	9.91929	618.273	1348.94	0.0559127	0.0736477	77.9958
2	9035	48.0937	8985.17	32.7909	19.2771	0.458691	45.793	0.58788	4121.42	29.9794	37.3363	39.0512	633.682	2215.36	0.0569431	0.0701364	79.0429	16.7859	0.0738594	0.559355	0.374023	-0.0681589	-3.66809	8.5325e+06	8.5325e+06	-39.5123	-3.78528	0.889221	1468.79	3.14825	4146.24	0.793124	0.734988	0.603931	33517.1	72.1466	63.2976	33908	0.0505811	845.331	1.39705e+06	0.0523278	0.0177452	12.0351	619.695	1487.66	0.0502037	0.0685883	87.4046
2	6060	47.392	5995.5	30.1732	16.0155	0.547893	41.9762	0.530785	3284.89	29.558	43.4626	36.6879	414.712	1455	0.0608483	0.0684343	80.7561	18.0433	0.070781	0.570684	0.341266	-0.0622231	-7.44374	5.85809e+06	5.85809e+06	-44.5009	-8.2489	0.839533	978.374	3.0321	2746.45	0.791653	0.733879	0.599497	19512.3	62.4174	49.3964	19843.4	0.0549505	377.241	1.06991e+06	0.111052	0.0138919	6.18843	451.177	910.119	0.0606181	0.0744516	73.1964
1	3190	32.9545	3158.29	29.2689	14.8663	0.577174	28.1603	0.507923	1822.88	17.4652	32.0156	28.6531	214.35	826.876	0.0580271	0.0671943	85.3379	19.9968	0.0819285	0.582984	0.382906	-0.069444	-4.73631	2.61268e+06	2.61268e+06	-39.8056	-5.44899	0.809454	542.744	3.01457	1424.23	0.789877	0.727562	0.596211	12647	26.8323	26.8443	13011.9	0.0523511	326.506	534221	0.124884	0.0163713	4.61891	230.012	505.507	0.058055	0.072104	79.3505
1	2910	46.8188	2836.08	35.0985	9.43282	0.830755	40.3113	0.268753	2356.09	28.4465	44.1022	28.6531	246.681	577.291	0.0909203	0.0847701	53.6509	12.9193	0.0537945	0.523383	0.418787	-0.0658591	-6.97998	4.12848e+06	4.12848e+06	-57.1102	-8.62219	0.561156	424.63	2.32591	1603.36	0.843882	0.792995	0.679111	3040.45	52.7364	32.5504	3167.67	0.0886598	76.3056	137256	0.124405	0.0325686	4.56799	279.807	345.205	0.112199	0.0961536	44.9512
2	10360	55.3173	10259	42.2541	20.5564	0.523311	47.0956	0.486494	5368.63	34.1284	54.4885	42.0595	667.699	2632.94	0.0567632	0.0644497	90.0394	21.0147	0.0813686	0.584322	0.380452	-0.0649422	-6.20773	9.64394e+06	9.64394e+06	-42.1504	-7.20626	0.896072	1686.16	3.14078	4512.39	0.785787	0.718919	0.588829	35884.8	84.5841	78.7107	36235.7	0.0533784	684.521	1.95549e+06	0.0475303	0.0156268	11.4885	727.44	1617.72	0.0534402	0.0702162	83.5241
2	13785	64.8074	13652.7	57.8741	17.301	0.553053	56.0892	0.298942	7550.64	44.2656	61.2944	44.7214	849.291	4067.81	0.0500491	0.0616098	98.4889	20.6513	0.104451	0.616704	0.314241	-0.0586659	-2.86427	8.25236e+06	8.25236e+06	-33.9514	-3.83476	1.05667	2555.35	3.56406	5591.56	0.764944	0.699132	0.561056	75709.7	95.2446	141.164	76165.1	0.0468625	2634.76	2.27832e+06	0.0250807	0.0133785	26.5848	834.84	2714.73	0.0419987	0.0605614	109.841
2	14860	68.8041	14761	46.4147	25.3918	0.39334	45.2217	0.547062	5806.09	27.5526	56.356	58.3095	823.573	4582.62	0.045004	0.0554221	121.635	24.8388	0.116102	0.640261	0.341594	-0.0606371	-2.99127	9.00123e+06	9.00123e+06	-32.8916	-4.03485	1.4334	2645.28	4.18914	5251.34	0.739359	0.660058	0.519378	94371.2	103.873	107.013	94988.7	0.0402423	1349.35	6.788e+06	0.0595428	0.00653939	11.838	835.616	2729.69	0.0475664	0.0562326	117.76
2	10945	50.1797	10895.4	39.2932	15.344	0.373554	34.4819	0.390501	4070.01	31.7418	44.4072	48.1041	775.987	2374.95	0.0641675	0.0708988	75.8455	17.6723	0.0601931	0.52787	0.332013	-0.0589434	-2.58938	13612874	13612874	-46.7796	-4.14249	1.09031	1588.83	3.46299	5245.26	0.802434	0.74511	0.620928	33434.7	100.918	74.9934	33756.6	0.0557332	615.524	1.89244e+06	0.0595636	0.0189873	10.1202	773.048	1764.89	0.0595156	0.0706303	78.8973
2	3953	33.8378	3921.75	29.3086	12.953	0.528986	25.0599	0.441954	2074.55	22.788	32.0156	32.0156	249.711	1209.29	0.0419039	0.06317	101.351	19.3274	0.107251	0.626667	0.327745	-0.0591119	-3.36025	2.087e+06	2.087e+06	-30.2959	-2.76538	0.958422	754.762	3.42965	1533.17	0.754689	0.690128	0.54507	29469.5	20	29.4648	30244.5	0.0359221	1623.5	593968	0.0789099	0.0136962	10.2705	265.239	841.371	0.0375957	0.0670982	98.4141
2	3210	49.8297	3105.12	47.6663	13.8448	0.826778	49.0102	0.290451	2567.25	22.3244	49.8197	30.0666	246.414	675.816	0.0773962	0.0767644	65.8112	16.7152	0.0597496	0.557099	0.540459	-0.0972718	-13.0789	4.98229e+06	4.98229e+06	-58.1959	-14.3562	0.583808	476.839	2.46781	1635.37	0.823712	0.768967	0.646733	3330.82	39.0853	35.2791	3485.62	0.0803738	41.5115	298271	0.247462	0.0175631	2.16847	308.187	350.902	0.114705	0.0960084	43.1763
1	1995	44.9444	1945.58	40.1525	10.7663	0.818255	39.8497	0.268136	1591.98	24.3495	44.9444	26.9258	154.088	464.732	0.0783685	0.077237	65.018	16.522	0.0703893	0.553354	0.389263	-0.0673829	-2.23497	1.84263e+06	1.84263e+06	-41.5648	-4.02229	0.654899	328.04	2.6032	1025.24	0.821634	0.770619	0.647912	3628.75	24.7987	23.2264	3786.18	0.0796992	200.659	78078	0.125558	0.0311049	5.67777	147.084	325.553	0.0794699	0.0737264	75.3449
1	1015	36.5787	964.75	40.7752	10.7249	1.21405	31.1448	0.263026	1171.26	20.9782	34.0147	26.9258	97.0079	206.931	0.0874113	0.0955743	45.9241	10.0777	0.0542141	0.552618	0.568934	-0.104452	-23.1276	1.86035e+06	1.86035e+06	-67.8041	-24.1762	0.443832	160.407	2.16007	583.336	0.850456	0.808185	0.693753	959.949	14.8652	11.764	1090.01	0.0876847	33.9896	38022.8	0.245165	0.037495	2.2909	121.629	97.9734	0.121627	0.119831	33.9399
2	9315	57.7581	9243.08	43.8259	17.308	0.528549	52.1536	0.394926	4885.43	33.7291	51.788	43.2666	561.273	2702.47	0.0479646	0.0602548	104.008	22.5516	0.1024	0.623144	0.33023	-0.0608105	-4.50685	5.99863e+06	5.99863e+06	-35.7522	-5.57134	1.02929	1670.82	3.47028	3672.41	0.761954	0.691333	0.553423	49354.5	65.7653	80.0939	49832.6	0.0457327	926.792	2.72706e+06	0.0502501	0.0112277	11.0869	603.342	1692.53	0.0450746	0.064771	97.6984
1	4355	48.9285	4300.67	47.3761	11.9827	0.73443	48.0937	0.252926	3158.54	22.8482	48.8365	27.7308	348.102	978.781	0.0700334	0.0799315	63.8997	14.287	0.0624079	0.547056	0.381853	-0.0701722	-8.46111	4.86679e+06	4.86679e+06	-51.0728	-9.68042	0.631852	696.232	2.56046	2219.95	0.821581	0.767553	0.645676	11321.8	54.3791	43.6282	11568.9	0.0636051	217.083	631186	0.104805	0.0199647	5.17233	374.123	573.211	0.0716081	0.0859065	57.2549
1	1745	37.0945	1694.42	31.982	7.90881	0.968092	27.4591	0.24729	1640.35	23.2323	33.9706	27.7308	156.093	333.198	0.109766	0.0894518	46.4831	11.0925	0.0483663	0.508817	0.453371	-0.0694197	-9.88988	2.94739e+06	2.94739e+06	-63.9576	-13.6051	0.437151	251.947	2.08967	1004.36	0.853747	0.809654	0.695861	1706.7	48.0388	25.9417	1778.45	0.118052	33.6309	97529.3	0.194364	0.0383848	2.4137	203.754	198.921	0.124031	0.116765	31.6923
2	4225	45.8476	4158.33	38.5337	17.1488	0.725989	42.5441	0.445034	3018.9	22.715	41.9762	28.178	284.11	1238.46	0.0563551	0.067245	84.3221	18.963	0.0980413	0.606245	0.31513	-0.0535791	-8.38443	2.78341e+06	2.78341e+06	-38.837	-8.4613	0.825075	813.395	3.04119	1877.46	0.788549	0.727519	0.59372	17174.9	32.0263	42.7456	17518.3	0.0539645	655.005	482422	0.0447728	0.0206854	10.9182	292.897	796.627	0.0527908	0.0693247	85.0786
1	6180	41.1947	6143.17	34.7452	15.5243	0.457357	33.6155	0.446804	2809.62	22.7687	31.0483	39.0512	379.14	1756.65	0.0476314	0.0613495	101.39	21.6892	0.0976568	0.614453	0.34098	-0.0620753	-2.29294	4.03556e+06	4.03556e+06	-34.4032	-3.44645	1.08825	1098.11	3.57849	2478.35	0.76431	0.695096	0.558609	37566.5	38.9363	50.5219	38172.7	0.0406149	540.699	2.73652e+06	0.089823	0.0119605	6.56768	402.149	1071.56	0.0477275	0.0650726	95.4922
2	13975	61.4898	13883.7	46.5572	22.6042	0.448229	59.8415	0.485515	6223.08	34.1442	52.2015	51.1957	771.264	4303.63	0.0409461	0.0551889	123.544	25.3317	0.116487	0.647736	0.338826	-0.0639193	-3.96033	7.892e+06	7.892e+06	-32.812	-4.31	1.42424	2481.87	4.24979	4907.97	0.735792	0.6573	0.516983	102556	71.4008	92.0556	103325	0.0360644	2588.98	4.2209e+06	0.0335643	0.00958775	18.8505	867.467	2617.82	0.0385721	0.0620728	108.511
2	9320	57.5934	9255.08	45.8591	19.6463	0.505418	51.4782	0.428405	4677.69	24.1095	50.1199	29.6816	701.896	2000.86	0.0706673	0.0753107	69.1577	16.4582	0.0557669	0.528455	0.365482	-0.0611117	-5.85651	1.17946e+07	1.17946e+07	-45.6551	-5.18552	0.685312	1391.41	2.67864	4615.13	0.815266	0.759252	0.635111	19486.1	113.213	73.8519	19726.5	0.064485	227.711	1.73399e+06	0.0877001	0.0164868	6.40686	771.236	1181.01	0.0706061	0.0827506	60.4397
1	4290	39.8999	4230.79	31.9657	16.8596	0.622319	30.1496	0.527429	2632.9	24.508	39.0512	31.9531	269.922	1163.23	0.0648347	0.0629189	90.7138	21.3703	0.0911034	0.599807	0.339637	-0.0571465	-2.21319	3.27376e+06	3.27376e+06	-37.4102	-3.82255	0.880492	746.447	3.1012	1847.92	0.784444	0.718182	0.584513	15470.6	54.3887	44.7509	15732.7	0.0617716	383.038	664102	0.0967087	0.0149599	6.10829	295.913	684.728	0.0631731	0.0689773	84.0811
2	9385	55.7943	9297.29	44.173	21.2574	0.512417	55.0818	0.481232	4764.09	31.7322	55.7853	40	605.591	2451.13	0.06381	0.0645275	87.1562	20.4151	0.0835308	0.57818	0.330698	-0.0558959	-4.25414	8.07616e+06	8.07616e+06	-37.0887	-3.79583	0.928576	1576.61	3.1527	4154.67	0.789911	0.724249	0.594703	24336	104.204	92.6609	24599.6	0.0615876	458.905	1.34378e+06	0.0986714	0.00993919	7.97898	607.256	1713.96	0.0541085	0.064705	94.0244
2	28815	69.7065	28681	51.3438	32.5878	0.414721	66.1211	0.634698	11894.6	45.224	67.72	62.1772	1781.6	8440.65	0.0448188	0.061829	101.323	20.4788	0.100505	0.606549	0.296623	-0.0533706	-1.37702	1.74913e+07	1.74913e+07	-30.4569	-1.29699	1.14	5203.52	3.7306	11455.7	0.760216	0.692641	0.554957	199801	158.619	213.436	200497	0.0378969	4894.86	8.41134e+06	0.0145007	0.0118172	41.1168	1763.2	5968.01	0.0374075	0.0611904	111.706
1	280	25.9615	259.375	20.8908	3.25438	1.51215	17	0.155781	392.214	12.9566	20.2237	21.5407	27.7429	67.9714	0.115159	0.0990816	46.35	13.4516	0.0817142	0.556283	0.609385	-0.125844	-27.105	444123	444123	-62.5009	-24.9328	0.441228	51.1806	2.18948	166.939	0.852601	0.817857	0.705933	161	6.35	6.7	210	0.142857	11.9216	4184.8	0.500517	0.0444412	1.06272	39.1071	43.8643	0.153171	0.139668	24.3571
1	8445	46.669	8393.46	39.2551	15.3895	0.518918	42.107	0.392038	4355.52	34.2468	43.2666	38.0789	595.445	1902.64	0.0568265	0.0705086	77.8583	16.9998	0.065986	0.554963	0.401874	-0.0821694	-5.39571	9.85083e+06	9.85083e+06	-48.6813	-7.13104	0.899277	1272.03	3.1119	3933	0.796687	0.738416	0.609061	29568.9	59.0146	59.3504	29991.1	0.0486679	745.743	1.24774e+06	0.0436298	0.0254958	12.4987	663.491	1124.36	0.0633542	0.0785661	70.0356
2	10415	56.9649	10307.9	46.8371	23.9086	0.606382	49.8197	0.510462	6250.51	29.3879	49.4065	40.3113	703.313	2520.92	0.0620352	0.0675288	82.1852	19.1204	0.0740921	0.577933	0.411271	-0.0702238	-8.04288	1.07051e+07	1.07051e+07	-45.2503	-8.26263	0.802386	1664.56	2.94296	4714.45	0.793848	0.733026	0.60127	30195.2	104.551	89.8756	30478.3	0.0594335	591.732	1.60028e+06	0.0590119	0.0146189	10.1861	788.024	1480.41	0.0649512	0.0756624	71.0419
1	10920	48.6929	10855.6	39.3884	20.1847	0.510457	46.0435	0.512453	5541.33	34.9286	47.8017	39.0512	619.401	3495.95	0.0403508	0.0567217	119.295	24.3684	0.122398	0.646041	0.352255	-0.0675389	-1.15577	5.97201e+06	5.97201e+06	-29.0585	-1.77591	1.37617	2040.79	4.23703	3916.6	0.737187	0.663729	0.521282	88592.2	51.0551	92.1028	89341.3	0.0365385	3043.8	2.71229e+06	0.0468967	0.00952192	17.1116	689.733	2337.53	0.0410152	0.0631624	102.628
2	6648	47.1699	6584.25	37.6134	17.3224	0.571703	40.3113	0.460538	3764.23	28.0126	41.0488	40.2492	365.045	2210.01	0.0428297	0.0549106	124	25.8568	0.136935	0.662053	0.401797	-0.0777535	-1.71314	3.43185e+06	3.43185e+06	-27.6659	-1.95357	1.4612	1276.87	4.46125	2346.14	0.733826	0.657433	0.516766	48911.3	37.0226	52.4586	49535.9	0.040012	906.836	2.75499e+06	0.0908781	0.00748496	7.20473	368.14	1421.67	0.0467758	0.0553761	120.327
1	6102	41.8927	6035.04	33.5581	16.4636	0.555186	37.2156	0.490602	3350.57	27.4702	41.8808	36.6197	381.936	1663.63	0.0559802	0.062592	95.1924	22.3198	0.0923851	0.599837	0.362515	-0.0678728	-5.69806	4.96762e+06	4.96762e+06	-40.0069	-6.58565	0.998886	1041.83	3.33923	2599.45	0.7809	0.710133	0.581634	25562.6	52.2667	51.9636	25904.5	0.0540806	483.927	1.41307e+06	0.0710847	0.0151919	7.28722	420.079	1006.39	0.0634742	0.0688428	80.7673
2	1890	40.8289	1838	51.651	9.99397	0.876604	40.3113	0.19349	1611.2	19.699	40.5216	24.3311	137.166	458.377	0.0703786	0.0725747	72.7937	17.7043	0.0750805	0.583731	0.391108	-0.070752	-3.83908	1.7081e+06	1.7081e+06	-41.9973	-5.15964	0.730564	318.087	2.89388	914.726	0.803382	0.752991	0.622224	2141.82	20.6084	23.1399	2316.5	0.0756614	57.4666	96825.3	0.137285	0.0260883	3.45224	168.647	277.669	0.0833321	0.089231	51.2085
2	31055	67.8233	30946.9	45.853	33.209	0.343346	53.7122	0.724248	10625.5	39.8064	58.2495	59.9416	1758.74	9455.2	0.040225	0.0566329	121.133	23.8675	0.111794	0.628945	0.344443	-0.0672737	-0.902291	1.91722e+07	1.91722e+07	-30.044	-1.56086	1.533	5438.48	4.51293	10999.7	0.733054	0.659141	0.516714	246125	163.348	190.363	246932	0.0351956	2765.68	2.22962e+07	0.0394479	0.00550102	18.354	1821.03	6587.37	0.0374901	0.058639	117.449
2	10614	54.1664	10548.9	42.0441	18.9009	0.431462	39.5601	0.449551	4551.44	27.0961	43.9659	47.4131	611.679	3349.95	0.0401698	0.0576295	118.801	22.9882	0.119652	0.640329	0.303775	-0.0571945	-2.11985	5.60078e+06	5.60078e+06	-29.1697	-1.82245	1.37136	1948.61	4.21036	3764.87	0.735868	0.661985	0.517657	84935.4	54.057	81.1969	85691.5	0.0363671	2981.99	2.54556e+06	0.0349076	0.0110996	19.3729	604.989	2280.99	0.0414317	0.0569992	121.076
2	159326	104.58	159122	82.6913	51.9131	0.212421	96.566	0.627794	33800.9	75.8005	100.17	93.4077	9302.16	45491.3	0.0356352	0.0583845	118.755	22.6714	0.096201	0.611022	0.36753	-0.0677681	-0.790807	111963639	111963639	-31.2069	-0.737835	1.47089	26392	4.41382	56844.8	0.735251	0.661454	0.520216	1.51601e+06	547.817	738.236	1.51736e+06	0.0271644	21392	1.0924e+08	0.00908035	0.00573374	96.2655	9964.91	29250.4	0.0352777	0.0625441	110.522
1	915	41.7852	843.75	43.5108	15.0919	1.50634	40	0.346855	1270.98	16.6876	30.2655	22.8254	96.353	186.523	0.145255	0.105304	35.6557	9.50621	0.0552941	0.52341	0.522087	-0.0797518	-32.2256	2.11172e+06	2.11172e+06	-70.2825	-29.0111	0.28671	148.081	1.76746	576.911	0.878013	0.841782	0.737862	185.393	38.8228	19.4051	218.93	0.172678	9.63517	5535.72	0.94629	0.0228129	1.23145	134.615	102.926	0.210102	0.147121	19.7607
1	3700	40.4475	3636.67	33.3573	13.3463	0.707841	37.0135	0.4001	2574.18	24.0789	39.0512	27.7308	222.958	1132.96	0.0520156	0.060259	101.53	22.8193	0.117117	0.638384	0.284765	-0.0511674	-3.99579	2.03507e+06	2.03507e+06	-32.859	-4.29207	1.10667	696.569	3.62991	1495.61	0.767738	0.697235	0.561676	13598.6	27.7077	41.8103	13958.6	0.0527027	762.292	268514	0.0396473	0.022375	13.2865	225.192	732.081	0.0546959	0.0608627	102.659
1	5316	62.1048	5182.96	54.9265	17.8661	0.830903	47.5184	0.325273	4306.53	32.4866	55.9017	48.6621	357.916	1374.29	0.06792	0.0673281	81.7295	20.4391	0.0906776	0.595209	0.424907	-0.0742039	-5.97896	5.31182e+06	5.31182e+06	-42.5245	-7.53142	0.951796	896.308	3.21402	2481.13	0.800262	0.737353	0.612827	14100.1	56.3165	49.2409	14321.9	0.0671558	368.03	570165	0.167622	0.0121454	5.3722	394.867	827.184	0.0753423	0.074279	71.1618
2	540	25.1396	499.292	22.6628	6.02208	1.47251	23.7697	0.265725	735.212	15.9454	22.0227	16.1555	55.2185	107.352	0.125376	0.102257	41.0704	10.9831	0.0543221	0.54738	0.592502	-0.11041	-24.4416	992658	992658	-68.1998	-25.2877	0.319261	86.0609	1.8791	328.139	0.865632	0.827493	0.718771	237.139	18.2778	9.86111	293.389	0.133333	11.1846	8924.12	0.455027	0.0371028	1.19809	58.6741	60.5815	0.177488	0.108656	32.9333
2	3970	44.0114	3915.92	42.1273	11.7137	0.74976	36.2215	0.278056	2936	29.8881	43.0116	32.28	304.463	928.032	0.0679542	0.0766911	68.8947	16.1147	0.068406	0.557519	0.398044	-0.0740396	-8.58975	5.0226e+06	5.0226e+06	-51.9967	-11.3287	0.8933	639.922	2.96344	1974.37	0.816814	0.759039	0.635792	10664.4	41.3712	34.6818	10890.6	0.0664987	127.399	942708	0.155295	0.0206424	3.39173	348.203	536.811	0.0757192	0.0877084	55.7622
2	1515	43.4741	1436.33	37.3888	11.7346	1.18992	25.807	0.313853	1709.12	22.3986	37.6962	43.4626	163.643	279.412	0.113369	0.108015	38.3782	9.98304	0.0428683	0.481936	0.559735	-0.0929522	-18.6424	3.14856e+06	3.14856e+06	-72.4859	-21.0375	0.366516	219.923	1.95587	945.707	0.871544	0.833511	0.731732	853.032	32.9011	22.5604	922.324	0.120132	19.3501	46012.2	0.342808	0.0313167	1.77791	158.423	224.205	0.118016	0.10457	37.1228
2	12048	59.8832	11906.3	50.6875	22.7221	0.589065	49.3964	0.448278	7013.58	40.9043	54.7083	49.98	742.907	3455.11	0.0454994	0.0616623	101.865	21.4971	0.0992946	0.619119	0.385503	-0.0696509	-3.33222	8.4948e+06	8.4948e+06	-33.1148	-2.19074	1.09939	2127.88	3.71952	4768.42	0.756878	0.693661	0.551362	75753.9	66.4203	87.058	76376.1	0.0400896	2731.72	2.20836e+06	0.0301713	0.0153244	21.1028	832.941	2174	0.0488006	0.0691352	88.2299
1	2785	29.7153	2746.17	23.3752	12.7704	0.571924	22.4722	0.546323	1570.6	18.6712	26.2488	26.2488	192.564	717.347	0.0653182	0.0691433	77.8632	16.9784	0.0782035	0.571086	0.38101	-0.0647687	-4.57444	2.36902e+06	2.36902e+06	-36.4096	-3.44391	0.728552	479.768	2.7966	1275.67	0.798095	0.738351	0.604959	8976.6	32.1798	29.2809	9221.4	0.0639138	328.082	268936	0.15024	0.0181604	4.84746	229.982	478.931	0.0562537	0.0825787	67.3813
1	4128	39.1024	4077.42	28.8445	14.84	0.600845	30.2324	0.514482	2449.9	21.0509	29.4109	34.9857	252.099	1172.48	0.0577709	0.0610706	97.0116	22.0013	0.102902	0.620501	0.359875	-0.0603525	-5.82254	2.78401e+06	2.78401e+06	-37.4442	-6.82527	0.906138	737.56	3.22079	1709.83	0.77397	0.705352	0.571215	17112.8	37.8571	39.0536	17452.4	0.0542636	623.994	505953	0.0636305	0.0175248	9.08314	264.535	759.393	0.0565163	0.0640831	93.1231
2	14460	67.7126	14353.3	61.1553	18.0186	0.525813	56.0892	0.294637	7547.18	46.5936	65.1153	46.8402	822.065	4501.22	0.0373827	0.056851	120.72	24.3543	0.116527	0.650778	0.358527	-0.0790644	-1.42576	7.54499e+06	7.54499e+06	-29.0814	-1.54036	1.13004	2641.58	3.85094	5102.62	0.72992	0.6609	0.514718	111804	58.499	101.874	112644	0.034509	3905.3	3.35985e+06	0.0198796	0.0130379	28.2153	956.123	2841.24	0.039582	0.0661219	98.5531
2	31510	69.7782	31374	66.2833	28.3499	0.356553	52.0096	0.427709	11186.5	38.542	68.9638	63.2456	1773.04	11692.3	0.0313382	0.0562691	141.266	23.6949	0.155211	0.677226	0.245373	-0.0518619	-1.13082	1.04324e+07	1.04324e+07	-23.5546	-1.42283	1.83128	6474.35	5.27989	9628.92	0.699502	0.621422	0.47274	411872	114.15	256.022	413256	0.0268804	21629.2	8.29332e+06	0.00500543	0.0130054	115.618	1621.14	8342.09	0.0230399	0.0514484	166.86
2	11025	68.775	10936.8	49.1181	18.6688	0.430389	35.2278	0.380079	4707.08	24.9156	60.2993	60.208	679.26	2851.37	0.047944	0.0616109	99.5814	22.2164	0.0850347	0.597426	0.395592	-0.0712575	-0.744555	9.11955e+06	9.11955e+06	-35.9677	-1.09722	1.19695	1778.59	3.74527	4541.89	0.769492	0.700164	0.56879	60368.8	64.2707	72.1588	60977.1	0.0405442	1466.62	2.60491e+06	0.0482388	0.0138076	13.5682	685.418	1656.81	0.0512965	0.0621694	100.164
2	16920	93.4826	16754.9	80.5639	27.6902	0.551734	49.6488	0.343705	9244.26	40.6734	67.72	63.6318	1004.77	5306.61	0.0457774	0.0593836	107.541	21.985	0.117214	0.634078	0.323252	-0.0607317	-5.05377	9.78055e+06	9.78055e+06	-33.3116	-5.40818	1.23049	3189.35	3.90312	6480.88	0.751492	0.682706	0.542116	103062	103.53	148.076	103630	0.0419622	1976.58	5.51447e+06	0.0338424	0.00841949	18.3217	1043.4	3339.19	0.0407872	0.0616668	106.068
2	5075	47.2969	5010.96	39.8738	14.2217	0.694123	38.6394	0.356668	3478.22	32.3332	44.2041	43.4626	371.848	1165.09	0.0628924	0.0732705	73.6156	16.4381	0.065085	0.567231	0.388064	-0.067784	-13.5445	6.22489e+06	6.22489e+06	-55.507	-15.3604	0.810536	804.318	2.93276	2409.66	0.802417	0.747632	0.616161	14636.7	49.9822	38.3167	14962.9	0.0553695	301.552	761160	0.0780437	0.0208975	6.56416	458.348	656.442	0.0710184	0.0903148	54.842
2	3805	60.7783	3683.88	55.0233	10.4577	0.857699	40.025	0.19006	3159.65	27.7533	42.4382	46.0977	293.522	797.875	0.0818055	0.0771413	63.9645	15.9966	0.061984	0.556237	0.463444	-0.0835909	-3.30896	4.95496e+06	4.95496e+06	-51.0904	-6.85915	0.701134	571.605	2.66154	1977.96	0.826625	0.772081	0.654169	6460.16	58.0565	39.505	6619.96	0.0791064	91.1259	491628	0.121131	0.0279225	4.23836	304.348	442.747	0.0938664	0.0799863	59.451
2	3670	47.8435	3611.25	34.1358	13.4094	0.694623	39.8246	0.392826	2508.46	25.1564	33.9706	38.4187	244.948	987.021	0.0553052	0.0667432	85.7684	18.6088	0.0898222	0.606809	0.379739	-0.0625664	-9.33479	2.99115e+06	2.99115e+06	-42.499	-9.34466	0.742511	647.248	2.89095	1589.17	0.783612	0.723266	0.583765	12720.9	27.1212	33.4646	13064.5	0.053951	346.762	503886	0.0922248	0.0162152	5.70406	292.663	609.377	0.0721722	0.0797446	65.2654
1	4120	57.576	4073.33	42.8446	9.99629	0.681115	30.0832	0.233315	2774.41	23.065	50.1597	50.04	298.699	933.998	0.069047	0.0724996	72.4932	17.0702	0.0668027	0.558794	0.453204	-0.0767045	-9.91657	5.08279e+06	5.08279e+06	-53.152	-11.9763	0.714543	644.717	2.77117	1985.76	0.806793	0.752128	0.622755	11458.5	50.6917	39.2105	11698.4	0.0645631	314.961	456740	0.258996	0.0132365	4.23902	318.577	603.58	0.0748422	0.0773246	66.735
2	85715	91.0494	85574.3	71.8003	40.6385	0.2214	88.7694	0.565993	18946.2	53.1957	89.5879	85.6154	4791.07	25574	0.039179	0.0558954	125.922	24.2084	0.110735	0.624311	0.365674	-0.0690324	-2.82018	6.05422e+07	6.05422e+07	-33.9644	-4.25089	1.85354	14369.3	5.02952	29765.8	0.730787	0.650564	0.513406	717981	417.66	449.547	718930	0.0324564	8156.88	6.40991e+07	0.0159215	0.00574108	50.5176	4286.25	18465.8	0.034167	0.0500058	152.349
2	4545	55.6058	4461.88	54.8764	13.7454	0.793912	41.7612	0.250479	3542.34	26.3535	47.7074	40.8044	317.019	1211.82	0.0624267	0.0697512	77.5501	16.909	0.0862584	0.595444	0.34677	-0.0613011	-8.0537	3.58683e+06	3.58683e+06	-41.7895	-8.65766	0.737879	824.565	2.86102	2085.33	0.793873	0.738952	0.602493	16025	45.7424	45.5758	16321.4	0.0580858	306.034	887428	0.113759	0.0121711	5.14366	340.853	822.638	0.0537372	0.0749952	76.4403
2	26580	64.3428	26441.9	48.9348	31.8533	0.400919	57.9828	0.650932	10601.1	43.9787	61.0328	58.3095	1730.92	7156.66	0.048039	0.0651212	92.1124	18.8715	0.0857828	0.585763	0.26431	-0.0521426	-3.86679	1.89301e+07	1.89301e+07	-36.724	-4.11578	1.01403	4570.91	3.44897	11165.1	0.772985	0.709304	0.57326	150782	158.595	194.053	151398	0.0402935	3773.31	6.23384e+06	0.0151192	0.0141556	38.8403	1775.9	5014.94	0.0423168	0.0668133	95.0668
1	5655	46.8295	5608	39.7057	15.0108	0.541716	34.176	0.378051	3037.95	23.5487	40.4969	44.2832	370.088	1473.28	0.0578794	0.0654443	88.4939	20.8182	0.0839644	0.579493	0.396706	-0.0725958	-5.1568	5.13746e+06	5.13746e+06	-38.9466	-5.00469	0.899182	941.892	3.23015	2494.98	0.784897	0.722057	0.591785	23475.6	46.8863	45.7692	23833.3	0.0528736	599.665	972627	0.0681273	0.0190715	8.1041	370.846	977.854	0.0515412	0.0655785	92.5763
2	12483	69.527	12370.8	70.4271	17.4401	0.624838	62.2013	0.247634	7729.76	51.0967	69.3109	50.0899	905.729	2859.89	0.0659546	0.072557	72.6427	16.6346	0.0663142	0.553789	0.389509	-0.0701071	-3.49032	1.38019e+07	1.38019e+07	-44.3919	-4.4496	0.844696	1962.85	3.04152	6028.55	0.804139	0.750621	0.622471	28659.7	129.06	104.316	28925.3	0.0613635	543.521	1.56962e+06	0.0562649	0.0153319	11.63	938.318	1840.01	0.0590071	0.0751676	74.1348
1	5124	64.7534	4918.58	52.1764	18.025	0.926227	38.9102	0.345462	4555.73	29.9058	54.1202	62.2977	340.343	1231.12	0.0680913	0.0664214	85.9781	22.8495	0.0852697	0.607572	0.48974	-0.0957664	-8.76373	7.1396e+06	7.1396e+06	-55.3498	-13.4411	0.933707	796.216	3.23588	2379.38	0.796591	0.732871	0.611985	10603	56.3808	48.3041	10800.1	0.0712334	127.19	928401	0.147132	0.0168902	3.67444	410.824	720.204	0.0774732	0.0801764	66.4461
2	7865	39.5727	7824.33	30.4284	23.5349	0.434565	37.6563	0.773451	3400.18	26.2423	33.8378	35.5106	447.575	2639.16	0.0387075	0.0569072	123.423	23.3293	0.132504	0.654223	0.292593	-0.0581865	-1.70023	3.47695e+06	3.47695e+06	-27.3207	-2.1126	1.44183	1528.34	4.45174	2732.69	0.72926	0.653665	0.512233	70172.4	40.1282	69.8718	71002.4	0.0347107	2436.11	2.14008e+06	0.0354747	0.0112413	16.8214	465.645	1708.11	0.0324929	0.0592047	122.481
1	1459	32.9393	1428.75	30.0075	7.45634	0.76811	20	0.248482	1097.44	14.2021	23.4094	24.1661	123.548	296.184	0.104968	0.0846801	51.4208	12.3391	0.0570232	0.502245	0.495374	-0.081433	4.51456	2.43641e+06	2.43641e+06	-43.4951	1.05277	0.559917	214.732	2.36455	819.44	0.844227	0.798018	0.684518	1660.99	39.7125	17.6375	1744.14	0.109664	18.6611	165872	0.402323	0.033537	1.19962	108.973	244.875	0.07547	0.0746899	71.8321
2	5860	43.3705	5820.79	26.4286	18.8452	0.441121	39.4462	0.713059	2567.67	23.1773	33.8378	28.3196	369.521	1687.47	0.047241	0.0630582	96.9382	20.2712	0.0962624	0.600281	0.304721	-0.0570528	-3.3817	3.57802e+06	3.57802e+06	-33.833	-3.53592	1.02468	1060.96	3.50944	2406.79	0.767842	0.701693	0.566122	32994.1	33.5869	52.1969	33506	0.044198	1175.07	989849	0.0320478	0.0216327	15.2142	356.944	1198.03	0.0361912	0.0609119	112.791
2	4750	51.4684	4692.62	48.2766	19.1383	0.74104	43.7379	0.396429	3477.42	27.6755	47.0106	47.3814	302.316	1358.2	0.0498038	0.0636454	96.9903	21.26	0.102307	0.634641	0.394252	-0.0717354	-5.85734	3.25334e+06	3.25334e+06	-38.6013	-6.98756	0.918825	866.677	3.33344	1936.43	0.766441	0.703757	0.561562	19855.6	33.385	36.7371	20352.9	0.0448421	772.626	552318	0.0444607	0.0201647	11.5275	336.267	815.325	0.0543997	0.070793	83.5726
1	2610	34.2637	2571.96	24.5136	14.5064	0.696034	33.0606	0.591768	1790.17	19.1888	33.2415	24.4131	156.915	808.527	0.0544248	0.0601207	100.877	23.1539	0.11608	0.633249	0.32082	-0.0580048	-4.06823	1.43296e+06	1.43296e+06	-31.4177	-4.72669	0.948416	501.474	3.3299	1064.34	0.769916	0.699381	0.5658	13065.5	22.3333	29.0284	13408.1	0.054023	475.921	390902	0.100979	0.0146832	5.76428	162.317	528.724	0.0384429	0.0621905	108.87
2	11125	41.7253	11086.4	30.8141	21.6184	0.311879	39.4462	0.701573	3457.61	25.7317	38.4708	31.6228	629.763	3157.78	0.0360826	0.0566079	124.625	25.169	0.0983454	0.625956	0.385501	-0.0735018	0.0291132	7.18045e+06	7.18045e+06	-29.8972	0.580339	1.62471	1816.71	4.74141	3876.78	0.729526	0.654894	0.512457	100149	41.3797	58.3671	101388	0.0284045	3475.3	3.07285e+06	0.0193161	0.0208025	24.1569	716.43	2092.85	0.0386948	0.0643982	101.097
2	4570	57.5326	4496.21	57.9667	11.0061	0.798512	46.2709	0.189869	3590.28	33.2015	54.8179	42.72	339.769	1089.71	0.0650866	0.0743477	70.1724	16.084	0.0723188	0.573828	0.385181	-0.0736959	-7.29977	4.36392e+06	4.36392e+06	-44.7627	-7.65389	0.711981	759.809	2.78466	2244.26	0.808258	0.755597	0.629286	5085.4	40.2582	41.0073	5361.56	0.0601751	210.369	146551	0.0522715	0.0281308	10.6533	378.075	674.124	0.0654898	0.0827297	62.0013
1	2615	38.0789	2569.96	34.1847	11.7235	0.688729	36.1248	0.342946	1770.01	17.0376	38.0789	27.313	203.896	625.697	0.0663723	0.0779716	66.1801	14.1693	0.0684092	0.557802	0.365786	-0.0656018	-8.51719	2.45106e+06	2.45106e+06	-47.4607	-10.4015	0.630591	447.243	2.64837	1293.73	0.810698	0.761083	0.631072	7338.67	26.2436	26.6282	7619.66	0.0596558	276.617	221712	0.0667583	0.0325806	7.46113	220.481	397.825	0.0641278	0.0843141	61.9415
1	7695	68.3008	7603.33	61.7307	15.7949	0.60997	42.5441	0.255868	4637.81	30.5606	62.0081	50.4876	521.903	1992.31	0.061627	0.0678237	82.2671	19.4941	0.0820509	0.580147	0.309294	-0.0545761	-1.34933	5.97861e+06	5.97861e+06	-36.4549	-2.61062	0.955215	1322.82	3.21614	3527.3	0.794345	0.733733	0.60533	24620.3	70.8938	75.1858	24910.1	0.0587394	457.954	1.3809e+06	0.0473059	0.0193165	10.7557	531.853	1223.43	0.0562695	0.0691167	84.1392
2	22880	76.302	22776.6	68.6734	22.4304	0.384894	51.1566	0.326624	8766.6	35.4595	75.3923	70.3491	1360.64	6628.46	0.0427304	0.0594684	109.657	22.4289	0.0994626	0.616372	0.318714	-0.0575271	-3.43635	1.45318e+07	1.45318e+07	-33.3534	-3.75499	1.36438	3991.84	4.0974	8706.33	0.751551	0.679246	0.541682	162141	120.836	153.315	162945	0.035271	3019.1	8.95483e+06	0.0313776	0.00848217	22.4126	1364.37	4341.92	0.0372881	0.0596315	115.15
1	8495	61.0246	8426.54	55.2015	15.1179	0.531871	39.1152	0.273868	4481.84	29.5318	58.258	51.2445	532.499	2169.55	0.0544058	0.0626838	93.8424	21.4212	0.0819609	0.594635	0.388375	-0.0707003	-6.00523	7.85206e+06	7.85206e+06	-41.5659	-7.18676	1.05085	1380.73	3.46411	3597.17	0.776146	0.711151	0.576875	36906.6	63.5779	60.3719	37362.2	0.0468511	937.118	1.53184e+06	0.062873	0.0148949	10.619	605.78	1283.23	0.0512414	0.0713101	81.9511
1	3015	46.0652	2923.92	48.8706	13.4589	0.930415	44.2832	0.275398	2720.45	20.3628	44.2719	29.1548	251.086	586.57	0.0917778	0.083279	55.2833	13.6711	0.0506249	0.534948	0.502618	-0.0867936	-15.8921	5.59128e+06	5.59128e+06	-63.7731	-17.0869	0.495605	431.125	2.23237	1625.53	0.838553	0.790356	0.668581	2588.5	56.7986	31.2361	2698.09	0.0955224	42.4066	174866	0.34189	0.0174714	2.10733	330.005	326.413	0.120571	0.109454	34.5536
1	3625	49.1325	3557.54	55.9893	12.0869	0.915398	46.3897	0.215879	3256.56	27.6146	48.8467	26.9258	323.571	756.759	0.094608	0.089261	48.6127	11.2595	0.0534741	0.521171	0.39771	-0.0626361	-17.9324	5.74678e+06	5.74678e+06	-62.2585	-18.6382	0.504921	569.938	2.26952	2059.96	0.847137	0.803395	0.689539	2300.61	68.6239	47.3533	2407.27	0.0968276	51.4915	117221	0.126853	0.0237731	4.45314	345.861	450.77	0.101556	0.09541	44.515
2	8460	50.2892	8409.46	37.7266	17.3862	0.448704	44.1814	0.460848	3773.36	26.4862	50.2494	36.1386	522.743	2393.24	0.0462931	0.06179	101.081	20.9513	0.0961324	0.607967	0.324736	-0.0607211	-0.792591	5.29006e+06	5.29006e+06	-31.7666	-1.23456	1.14321	1490.69	3.67187	3374.55	0.762901	0.694172	0.555434	51837.2	48.727	67.1958	52467.4	0.0398345	1789.03	1.59369e+06	0.0300773	0.0175329	17.8849	561.02	1594.49	0.0428447	0.0663144	94.37
2	17055	52.3546	16969.8	38.523	28.2933	0.433278	48.1664	0.734452	7352.66	30.8597	51.0392	42.3792	1056.25	4956.85	0.0491516	0.0619317	99.0257	20.1186	0.100615	0.607444	0.276045	-0.0513191	-3.77878	1.06137e+07	1.06137e+07	-34.3129	-4.28101	1.16125	3081.08	3.69759	6868.46	0.764915	0.696809	0.559707	100751	116.626	144.04	101302	0.0426268	2514.66	4.17978e+06	0.0319396	0.0099374	22.3912	1018.79	3488.25	0.0371813	0.0597354	115.374
2	9735	63.5374	9663.25	57.4117	16.5025	0.540305	51.1566	0.287441	5221.1	31.7217	61.8466	44.7214	566.075	2929.89	0.0482097	0.0581485	109.342	24.0373	0.112617	0.630848	0.323976	-0.0599673	-1.56402	5.82749e+06	5.82749e+06	-32.9856	-2.91506	1.30141	1763.08	3.9515	3768.49	0.757052	0.683229	0.54795	57950.3	62.254	89.2426	58446.6	0.0448896	1404.41	2.49273e+06	0.0358174	0.0130806	15.2313	586.85	1918.79	0.0404904	0.0602824	108.356
1	1935	49.679	1864.21	41.4725	12.9238	0.959677	39.8497	0.311622	1789.04	25.54	43.1856	36.4005	158.848	417.914	0.0847341	0.082092	57.3855	13.6206	0.0601606	0.547648	0.416865	-0.0722478	-13.0304	2.71327e+06	2.71327e+06	-61.5738	-16.9104	0.588294	307.815	2.47617	1036.38	0.831156	0.784019	0.66439	2359.28	31.4471	23.7765	2488.84	0.0878553	48.4234	132934	0.140365	0.0367863	3.61034	194.998	233.768	0.0924456	0.100774	43.0568
2	10055	59.1016	9915.92	55.0291	21.3624	0.645278	50.3289	0.388201	6398.53	30.6169	58.1808	38.0789	684.093	2457.5	0.0607606	0.0680351	80.9827	18.6599	0.075959	0.580666	0.354154	-0.0633519	-7.34586	9.6388e+06	9.6388e+06	-44.4487	-8.49796	0.794797	1640.49	2.95596	4609.14	0.795324	0.734828	0.606086	24664.9	88.8087	87.5201	24949.6	0.059274	480.806	1.31803e+06	0.0404745	0.0186098	12.6703	754.504	1463.02	0.0624196	0.0750377	72.7973
2	3360	40.1497	3310.38	37.7791	9.67094	0.833156	36.0555	0.255986	2758.06	25.7601	37.8021	30.5941	248.67	706.048	0.0751907	0.0740088	69.5512	17.2731	0.0643256	0.569532	0.469676	-0.0868491	-7.83356	4.8016e+06	4.8016e+06	-58.332	-11.6757	0.693551	489.056	2.65859	1685.32	0.820315	0.760371	0.641692	7612.55	44.9742	28.3133	7820.51	0.0693452	115.009	546004	0.182892	0.0200541	2.87497	314.64	393.314	0.0877149	0.093643	51.0435
1	4450	44.3396	4383.42	41.1471	13.9101	0.751654	40.8044	0.338057	3294.81	25.6571	42.45	35.5106	346.951	982.985	0.073802	0.0779666	64.6094	15.3637	0.0592877	0.543088	0.371967	-0.0672762	-10.2333	5.41327e+06	5.41327e+06	-50.7667	-9.68628	0.670707	701.921	2.65757	2272.89	0.820996	0.768557	0.645584	10263	54.7627	38.0237	10490.6	0.0662921	275.709	414126	0.0841055	0.0253111	6.81368	402.209	609.543	0.0817093	0.0903839	51.2076
2	32805	72.1873	32644.5	53.9059	28.8619	0.368157	57.0088	0.535412	12018.3	44.7354	64.2028	68.9638	2148.09	8552.58	0.0510814	0.0654807	89.6143	18.9021	0.0796636	0.571024	0.304477	-0.0553456	-3.64417	2.56814e+07	2.56814e+07	-37.1971	-3.50832	1.00284	5480.4	3.39772	14074.4	0.778143	0.715036	0.580979	167190	217.298	235.092	167732	0.0429508	4188.37	6.89869e+06	0.0116922	0.0165505	48.0026	2151.17	6275.61	0.039866	0.0655745	100.23
1	7735	39.724	7690.04	30.8553	20.0089	0.455936	37.7359	0.648474	3506.17	23.8048	35.3836	34	431.095	2636.21	0.0387169	0.055733	125.383	24.7075	0.13616	0.657434	0.268519	-0.054179	-3.35982	3.31427e+06	3.31427e+06	-29.2622	-4.40803	1.46502	1530.5	4.51	2669.65	0.727249	0.652548	0.509556	67248.6	34.3603	68.1324	68057.3	0.0351648	3630.36	1.34045e+06	0.0193225	0.0167411	29.1452	414.978	1791.1	0.0297923	0.0536493	142.102
1	6360	64.5833	6231.83	55.9378	19.1314	0.829576	53.0377	0.342011	5169.78	37.7961	51.8652	47.7074	547.112	1190.01	0.0922585	0.0860239	51.7711	12.1048	0.0461011	0.510543	0.439426	-0.0776293	-9.4067	1.22585e+07	1.22585e+07	-62.1903	-11.9718	0.49616	884.297	2.25322	3511.82	0.841239	0.796226	0.677138	4016.61	120.096	68.9804	4124.25	0.0963836	39.8925	434882	0.238025	0.0160785	2.96149	633.236	725.996	0.100245	0.0995653	43.456
1	1560	22.6936	1538.25	18.5195	9.86009	0.668167	20.2237	0.532418	1027.81	15.3425	20.1246	20.5183	109.781	410.608	0.0581145	0.0703723	79.9346	17.5854	0.0824644	0.59551	0.352018	-0.0572929	-3.92236	1.099e+06	1.099e+06	-39.277	-5.30224	0.679439	277.371	2.69216	705.05	0.798972	0.734763	0.602747	5975.82	13.7674	17.1628	6304.86	0.0551282	340.392	124702	0.0662505	0.0403173	7.19889	139.008	246.703	0.0600193	0.0891075	60.691
2	7350	63.2772	7251.46	60.5106	17.0384	0.625482	59.4138	0.281577	4535.66	26.6795	60.6383	36.0555	464.368	2022.9	0.0608697	0.0631793	91.2471	20.7282	0.0948976	0.606544	0.31676	-0.0570418	-3.56197	5.20243e+06	5.20243e+06	-37.08	-4.39028	0.895255	1294.15	3.17122	3147.38	0.780727	0.715479	0.581234	18624.9	82.8667	71.6095	18931.1	0.0571429	469.062	783655	0.0578821	0.0133123	10.2016	497.244	1352.95	0.0579714	0.0676523	85.0335
1	6010	57.9914	5903.75	54.0312	16.5712	0.681424	41.0488	0.306698	4022.96	29.2274	57.0088	45.8912	371.663	1493.33	0.0727312	0.0618408	90.4725	22.1696	0.0860164	0.600346	0.457782	-0.0780347	-4.76232	7.03558e+06	7.03558e+06	-45.7293	-7.60492	0.877422	948.745	3.04626	2621.13	0.789451	0.720594	0.590494	11423.7	98.651	56.1499	11604.5	0.074376	164.555	832144	0.229319	0.00966867	3.60176	442.433	853.845	0.0813844	0.0736161	69.9621
1	1880	37.9078	1823.12	33.2511	13.1083	0.996331	35.1283	0.39422	1816.44	18.8209	37.6431	28.6531	159.455	420.97	0.090212	0.0848167	55.3447	13.7422	0.0615664	0.556504	0.426322	-0.0616627	-16.4431	2.32682e+06	2.32682e+06	-54.6028	-15.1421	0.464357	311.887	2.15884	1009.93	0.840609	0.790385	0.669049	2741.09	36.5432	23.7778	2875.77	0.0861702	119.809	73087.1	0.146288	0.0311206	4.62502	195.539	248.953	0.10326	0.10401	40.1787
2	8060	64.0859	7926.71	51.8427	21.5251	0.683811	57.3149	0.4152	5420.37	39.0137	61.0328	47.1275	516.686	2171.19	0.0651609	0.0641049	87.7203	21.1542	0.0923875	0.599504	0.359436	-0.0628046	-8.02356	6.95204e+06	6.95204e+06	-41.7291	-8.70558	0.891785	1393.68	3.0912	3573.04	0.791221	0.724661	0.595277	14730.4	94.8876	76.1783	14974.4	0.0640199	383.316	600353	0.0713405	0.0134013	10.3165	536.739	1302.16	0.063105	0.0665929	85.4521
1	9090	57.0701	8998.08	57.1608	19.3105	0.595727	54.5894	0.337828	5360.4	28.3806	55.4617	33.6155	640.488	2221.7	0.0545835	0.0704608	80.5934	17.2255	0.0726808	0.578566	0.361258	-0.0672673	-6.52578	8.15921e+06	8.15921e+06	-42.3645	-6.59251	0.877082	1502.21	3.14096	4113.22	0.790078	0.732292	0.598225	40395.5	65.0763	61.7125	40930.5	0.0432343	1054.69	1.6439e+06	0.0583726	0.0145481	11.5654	717.568	1282.98	0.0603829	0.0789403	67.7226
1	5125	42.9069	5067.17	33.1179	13.2795	0.583623	38.6394	0.400979	2957.32	25.6292	41.6173	31.9531	355.712	1119.98	0.0674294	0.0694072	77.2388	17.5922	0.0645914	0.563998	0.509751	-0.0915139	-4.05686	7.14777e+06	7.14777e+06	-50.6322	-6.79198	0.716199	753.038	2.77147	2391.46	0.800925	0.741418	0.612943	13454.1	67.9329	38.3354	13698.2	0.064	191.766	998222	0.164054	0.0170295	3.69469	433.178	617.705	0.0745846	0.0845225	58.2554
1	4550	40.8534	4500.58	33.2293	14.3764	0.645735	34.2345	0.432641	2906.18	24.1155	40.8044	32.311	269.49	1354.67	0.0533029	0.0592286	102.914	22.7744	0.118585	0.637305	0.357051	-0.0703571	-3.30226	2.97332e+06	2.97332e+06	-33.768	-4.77879	1.10458	828.813	3.63188	1831.11	0.764638	0.69415	0.560148	21817.6	39.309	40.6223	22198.9	0.0512088	551.681	915492	0.0771461	0.0139637	7.3719	266.047	887.585	0.0490273	0.0584718	116.733
2	29120	79.5362	28809.1	51.4658	40.382	0.588208	75.452	0.784638	16945.7	48.3031	63.8905	62.9682	1903.83	8023.97	0.0579703	0.0653787	87.6078	19.3979	0.0913236	0.597263	0.300297	-0.0527148	-3.69988	2.06114e+07	2.06114e+07	-36.9147	-4.71287	0.833001	5213.1	2.99569	12615.9	0.785776	0.72081	0.586067	108551	284.756	278.14	108889	0.0543613	2012.67	5.99623e+06	0.0221902	0.00983375	29.4029	1898.48	5418.47	0.0537491	0.0651949	92.4795
2	7775	47.1911	7694.25	36.5227	22.4883	0.552136	45.4863	0.615735	4248.27	23.8055	33.3017	40.8044	515.638	2106.57	0.0581575	0.06632	85.4077	18.6982	0.0888224	0.586883	0.339747	-0.0653863	-2.45545	5.61628e+06	5.61628e+06	-37.1888	-3.9963	0.879924	1383.17	3.14031	3450.39	0.787066	0.724324	0.593054	30265.1	68.9576	75.4518	30599.8	0.0546624	747.375	1.28564e+06	0.0397985	0.0177159	13.1659	515.528	1524.1	0.0422392	0.0663058	95.4568
2	12305	67.5426	12223.2	64.4606	16.6353	0.565295	58.0517	0.258069	6909.72	43.2148	67.3573	47.4342	803.246	3373.36	0.0477936	0.065278	92.1231	19.3187	0.0892662	0.601926	0.324799	-0.0611314	-4.95438	8.79836e+06	8.79836e+06	-37.3202	-5.53552	1.06339	2173.02	3.57768	5207.41	0.772253	0.710287	0.575037	52019.5	68.9604	88.1327	52613.2	0.0410402	1033.15	2.71556e+06	0.0432111	0.0113111	13.4162	861.534	2102.55	0.0440776	0.0700149	89.0013
2	7945	49.8598	7856	47.9852	16.8697	0.643417	47.2652	0.35156	5054.68	33.8314	47.7074	41.4849	561.237	1951.82	0.0645322	0.0706403	76.8321	17.9668	0.073874	0.572236	0.344497	-0.0593038	-7.07162	7.45172e+06	7.45172e+06	-44.4915	-7.63237	0.841072	1313.44	2.98701	3760.37	0.804052	0.74337	0.61809	25613.9	85.0814	67.5824	25903.3	0.0587791	490.229	1.39615e+06	0.0516979	0.0184216	9.81224	634.431	1128.4	0.0681317	0.0798528	65.3592
1	4535	38.1707	4458.38	26.2521	18.0347	0.647652	30.5941	0.686984	2887.48	24.717	31.6228	36.6879	272.731	1298.27	0.057127	0.060139	100.533	22.9722	0.101995	0.627584	0.375426	-0.0639437	-4.40985	3.01701e+06	3.01701e+06	-34.9896	-4.99974	0.938191	806.108	3.25081	1836.37	0.77095	0.699737	0.563984	19227.5	48.9106	43.0163	19567.4	0.0542448	488.583	803105	0.064059	0.0169083	7.63274	309.597	796.338	0.0614629	0.0682683	83.6192
2	19850	60.3158	19770.2	47.9598	23.2641	0.414407	57.8705	0.485074	8192.91	40.6664	58.1808	46.5725	1165.3	6422.15	0.0425428	0.0587052	112.406	22.0671	0.122254	0.630268	0.300039	-0.0558474	-1.92561	9.75288e+06	9.75288e+06	-28.551	-2.01006	1.33302	3826.27	4.13526	7364.96	0.744136	0.672897	0.532309	155651	105.947	183.463	156340	0.0380856	5417.55	4.66245e+06	0.0237402	0.00922713	34.9367	1059.19	5052.3	0.0299376	0.0533595	143.683
1	7280	47.4342	7194.08	42.6871	15.5755	0.633669	45.8912	0.364877	4558.67	28.8606	45.1774	36.6879	529.4	1612.86	0.0687928	0.0727198	72.8324	17.7507	0.0653782	0.550868	0.421385	-0.0726992	-8.9727	9.2489e+06	9.2489e+06	-51.4077	-10.0197	0.787271	1098.93	2.88868	3567.45	0.811238	0.753011	0.631502	16773.3	74.7884	65.1784	17001.5	0.0662088	324.443	911161	0.0619798	0.023155	8.32635	561.038	1040.43	0.0682153	0.0770656	68.3805
2	18640	59.5567	18486.7	39.1453	30.4984	0.4448	49.2443	0.779108	8222.87	36.5728	59.5483	47.1275	1041.15	6512.53	0.0346312	0.0558556	131.825	24.3602	0.143823	0.667445	0.324291	-0.0632564	-3.2955	7.78174e+06	7.78174e+06	-27.3963	-3.52065	1.66995	3673.52	4.88189	6137.85	0.716593	0.639749	0.495224	198799	70.4633	136.546	199911	0.0299893	7087.5	5.8191e+06	0.0156424	0.0101383	40.9281	927.86	4518.31	0.028863	0.0497779	160.212
2	11630	66.9776	11524.9	66.0331	18.3256	0.574971	57.0351	0.277521	6626.47	42.2974	65.8027	41.7612	858.558	2637.4	0.0630683	0.0738227	71.8402	15.9984	0.0640075	0.550863	0.325158	-0.0599957	-4.09685	1.20233e+07	1.20233e+07	-46.3188	-5.75039	0.747845	1821.56	2.85249	5627.47	0.806873	0.751048	0.624874	36408.8	111.462	97.2373	36730	0.055804	677.69	2.04066e+06	0.0327459	0.022906	15.0102	941.555	1657.58	0.0626415	0.0809592	66.1046
1	3400	39.2556	3362.75	34.3	10.7189	0.676607	35.2278	0.312504	2275.26	21.8222	37.6431	26.2488	229.425	962.675	0.0559751	0.067478	84.3647	18.0381	0.0962012	0.607718	0.308202	-0.0516785	-3.61826	2.11269e+06	2.11269e+06	-35.2006	-4.17012	0.865034	637.581	3.07472	1506.7	0.790786	0.725226	0.593832	16362.1	28.8698	31.9941	16766.8	0.0497059	415.779	693975	0.0835132	0.0162324	6.1435	269.995	610.645	0.0491179	0.0794102	72.6153
2	2070	40.694	2007.67	34.8931	13.242	0.952037	35.5106	0.379502	1911.37	21.3681	37.6962	23.0217	275.582	241.874	0.226749	0.133131	22.4406	6.40965	0.0187707	0.362416	0.546047	-0.0712969	-12.0732	9.52636e+06	9.52636e+06	-95.3127	-15.286	0.211192	204.526	1.52399	1488.54	0.915274	0.884467	0.806534	243.274	184.205	40.9508	258.644	0.255072	1.56099	44229.5	0.695925	0.0508221	0.776249	271.544	192.9	0.180742	0.131181	23.3159
2	9020	53.0377	8928.79	44.3202	17.513	0.521706	51.1566	0.395146	4658.2	27.6599	51.923	37.6962	562.318	2496.37	0.0548788	0.0623412	94.4539	20.4786	0.0920458	0.601473	0.335748	-0.0575612	-0.22598	6.40556e+06	6.40556e+06	-32.9665	-0.964438	0.986541	1572.87	3.36055	3759.56	0.774527	0.707658	0.571884	39117.2	77.2912	77.5696	39490.2	0.0517738	708.174	2.24377e+06	0.0888621	0.00881299	7.96742	617.978	1529.3	0.051601	0.068512	85.6831
2	7840	48.2701	7775.08	43.2397	18.1985	0.556054	45.3431	0.420876	4323.37	28.4828	44.8219	37	481.755	2161	0.0596492	0.0614484	94.9423	21.7264	0.0936432	0.604591	0.395252	-0.0665387	-6.62352	6.53493e+06	6.53493e+06	-40.5527	-7.15502	0.895936	1351.92	3.14844	3292.01	0.779928	0.70936	0.577142	31378.8	87.0895	70.2438	31686.4	0.0570153	367.564	2.76084e+06	0.14361	0.00748756	4.61959	540.085	1329.79	0.0611763	0.0688884	82.6671
1	6845	51.8941	6787.67	38.8621	18.9232	0.525142	40.7922	0.486931	3564.49	25.63	50.9902	40.8167	411.041	2034.56	0.0500642	0.0600498	102.928	21.549	0.105985	0.62343	0.368184	-0.0632906	-2.47352	4.4981e+06	4.4981e+06	-33.1552	-3.51629	1.02404	1244.85	3.44868	2682.6	0.761752	0.691499	0.551072	39856.5	51.5541	60.9682	40331.7	0.0458729	987.851	1.68807e+06	0.063936	0.0121108	9.56133	451.592	1283.25	0.0446674	0.065974	95.147
2	23455	104.014	23249.2	78.021	32.5721	0.60174	66.7083	0.417479	13990	48.8282	80.4114	72.111	1601.23	6154.73	0.0575464	0.068268	82.3025	18.1107	0.0825356	0.580448	0.334942	-0.0617427	-2.76184	1.9259e+07	1.9259e+07	-36.2918	-2.73463	0.947721	4069.05	3.25231	10598.6	0.78919	0.730308	0.598415	97566.2	194.011	210.458	97932.2	0.0522703	1801.57	5.42285e+06	0.0259578	0.0123231	23.9521	1671.71	3999.27	0.0552601	0.071273	81.4045
1	9090	54.3783	9009.21	51.9184	19.248	0.533644	42.1545	0.370736	4807.71	22.4256	39.6232	46.0977	558.101	2722.43	0.0487887	0.0613972	100.472	21.3466	0.104935	0.617815	0.294722	-0.0538693	-1.32643	5.13446e+06	5.13446e+06	-32.4502	-2.4434	1.00419	1698.38	3.47785	3653.4	0.764425	0.696336	0.559183	53901.9	62.0945	82.4577	54413.2	0.0442244	1853.16	1.65329e+06	0.0285975	0.0154473	19.3793	583.767	1778.66	0.0430294	0.0642207	101.939
2	1290	36.5513	1252.33	37.2933	8.33001	1.04562	19.6469	0.223365	1309.46	13.7891	34	29	114.09	299.572	0.0994038	0.0884418	49.3612	11.8765	0.0669181	0.540925	0.394031	-0.0625829	-11.7694	1.48987e+06	1.48987e+06	-54.232	-14.2599	0.505264	224.575	2.24983	730.556	0.846595	0.802982	0.688122	1624.57	26.8779	19.687	1721.54	0.10155	46.9614	65134.1	0.173661	0.0315992	2.71106	128.118	197.498	0.09735	0.0993161	42.8186
2	16006	62.554	15871.8	46.5083	22.1077	0.460751	47.7598	0.47535	7312.97	40.0737	49.3964	61.4003	1491.87	2649.51	0.113487	0.0932067	44.0016	10.9481	0.0339563	0.439609	0.352977	-0.0508798	-8.15322	3.41499e+07	3.41499e+07	-61.3469	-7.75393	0.401269	2021.32	1.99872	9429.97	0.862069	0.817338	0.709003	15736.6	470.64	185.114	15814.2	0.11352	127.298	1.99834e+06	0.0915688	0.01942	6.66043	1421.97	1887.14	0.0933108	0.0888399	50.5778
2	4625	51.9808	4527.92	46.8743	13.9882	0.848662	46.0977	0.298418	3842.67	32.3335	45.8912	40.5216	252.486	1593.66	0.0404276	0.0545915	129.686	27.07	0.147019	0.706359	0.506518	-0.110482	-7.117	2.43564e+06	2.43564e+06	-31.6151	-7.18791	1.02905	900.284	3.59644	1523.53	0.720021	0.648848	0.494855	30461.3	29.1739	32.6087	31093.1	0.0397838	1211.84	808553	0.077727	0.00979056	7.6646	332.987	821.795	0.0619602	0.0719971	76.7444
2	10515	67.72	10302.1	64.231	26.7055	0.709205	52.7731	0.415773	7306.28	30.6169	63.1348	51.2445	909.039	2008.03	0.0914251	0.0864516	53.1297	13.2255	0.0459004	0.494878	0.427452	-0.070175	-10.427	1.81356e+07	1.81356e+07	-57.9529	-10.6094	0.541346	1485.27	2.3061	5842.03	0.844183	0.795501	0.681865	5578.95	191.802	111.714	5695.26	0.0927247	87.2649	382012	0.122262	0.0167282	6.77306	968.96	1290.45	0.10601	0.0921503	47.3602
2	8130	50.05	8049.54	45.2586	19.0854	0.593788	46.3897	0.421697	4779.72	26.6739	46.8722	40.4475	568.736	2145.68	0.0610956	0.0699552	78.4679	16.8695	0.0831935	0.576572	0.311162	-0.0567147	-3.89492	6.16442e+06	6.16442e+06	-37.3823	-4.13229	0.786899	1441.6	2.97997	3731.18	0.793518	0.736598	0.604018	30393.7	80.898	76.4501	30718.7	0.0554736	1073.8	911556	0.0530286	0.0155426	14.2886	559.862	1488.09	0.0511562	0.0688637	90.0568
1	3680	32.2645	3633.75	22.2593	16.8128	0.586322	26.2488	0.755317	2130.55	20.1981	29.0689	28.6531	215.777	1110.73	0.0550856	0.058635	105.571	24.1598	0.108405	0.631888	0.333084	-0.0578146	-3.79243	2.10919e+06	2.10919e+06	-32.9397	-4.15133	1.03649	685.482	3.5277	1456.64	0.76176	0.69143	0.555218	19182.2	34.369	39.6096	19569.4	0.0508152	688.473	576756	0.100105	0.012015	6.69161	257.13	633.418	0.0502186	0.0698723	84.0397
2	21870	76.5441	21673.7	58.6518	23.011	0.6234	67.4759	0.392333	13511.4	55.79	75.9276	62.3618	1345.62	6743.43	0.0464887	0.0615283	100.483	21.2981	0.113537	0.627297	0.331737	-0.0665703	-4.70104	1.27516e+07	1.27516e+07	-32.9394	-5.13032	1.10343	4188.65	3.68754	8866.95	0.763242	0.696208	0.561051	139399	118.476	198.068	139993	0.0410151	3538.42	5.66169e+06	0.0411776	0.00752585	25.3146	1324.83	4729.79	0.0375945	0.0605777	112.458
1	4215	39.2556	4167.62	34.0081	14.4138	0.596193	38.3275	0.423834	2484.71	21.8934	35.5106	27.7308	268.466	1197.3	0.0521852	0.063693	93.5196	20.276	0.097449	0.61188	0.33873	-0.0566126	-1.95809	2.5914e+06	2.5914e+06	-33.4274	-2.38694	0.900538	765.204	3.19041	1761.81	0.775432	0.709298	0.572441	21641.8	30.5051	38.2828	22095	0.0469751	757.036	668561	0.0676077	0.0173616	8.96576	296.696	755.522	0.0542161	0.0703906	84.6493
2	2530	40.0125	2458.08	39.7552	10.9558	0.883524	37.054	0.275582	2171.78	19.2521	38.0789	23.0217	192.571	598.391	0.0736571	0.0761149	67.3178	15.5916	0.0666197	0.576139	0.425087	-0.0721038	-8.10512	2.46919e+06	2.46919e+06	-45.421	-8.65219	0.514939	425.67	2.39497	1240.27	0.813557	0.761843	0.629419	4772.2	33.8415	26.235	4963.33	0.072332	98.5746	254270	0.140795	0.0215915	3.43451	254.963	327.991	0.0925675	0.100776	43.2292
1	1020	27.0924	978.625	24.2643	10.7013	1.11111	24.0208	0.441033	1087.36	15.2268	26.9258	25.318	88.1961	232.429	0.0908831	0.0864667	57.8588	16.5971	0.0658696	0.557403	0.498022	-0.0865445	-17.2074	1.38153e+06	1.38153e+06	-58.7745	-18.1084	0.520053	172.024	2.37992	569.322	0.839225	0.791403	0.685151	1507.48	16.8526	13.9053	1622.76	0.0931373	34.2571	80574.4	0.321	0.0262474	1.52293	102.267	128.847	0.100697	0.100261	43.3824
2	6445	45	6371.79	39.0017	16.6595	0.59457	41.1096	0.427148	3788.47	26.4975	43.382	30.5941	402.14	1830.05	0.0533489	0.0623956	96.4799	20.5751	0.0995777	0.613865	0.331869	-0.0620001	-4.15714	4.35958e+06	4.35958e+06	-36.667	-5.18496	1.01942	1151.96	3.48975	2644.76	0.766089	0.703372	0.563454	31438	56.2897	58.0779	31841.1	0.0498061	783.51	1.32667e+06	0.0523835	0.0148662	10.0876	420.89	1239.57	0.0482961	0.0653049	96.4548
1	2735	32.2025	2700.54	24.2013	13.2546	0.588846	21.3776	0.547682	1590.2	18.3207	29.4109	26.5707	185.681	719.513	0.0615492	0.0678906	81.9112	18.1625	0.0862897	0.586845	0.403085	-0.0680655	-6.41471	2.46912e+06	2.46912e+06	-44.3074	-9.1899	0.783335	475.484	2.91171	1228.79	0.793313	0.731374	0.598346	9731.63	29.1341	29.2927	10009.8	0.0599634	249.795	412711	0.120997	0.0189488	4.46382	183.979	490.694	0.0637011	0.0672684	85.2201
1	5190	41.6293	5123.04	35.3542	11.3247	0.655629	39.0128	0.320321	3358.81	31.8331	41.6173	34	420.065	1028.59	0.0795852	0.0809374	60.2281	14.5785	0.0490603	0.519538	0.413422	-0.0677438	-4.34572	7.50507e+06	7.50507e+06	-48.4214	-4.00036	0.589296	740.445	2.42334	2733.43	0.832271	0.778598	0.660981	9374.18	74.8442	46.4874	9544.23	0.0766859	181.827	516763	0.10316	0.0254627	5.12882	542.768	640.004	0.087279	0.10458	41.7996
1	7205	72.2911	7149.21	61.7406	11.4754	0.548717	50.0899	0.185865	3922.9	30.5256	63.4114	50.3587	466.854	1774.04	0.0563871	0.0647959	89.4369	20.1327	0.0794875	0.588888	0.380368	-0.0725091	-3.21879	6.8041e+06	6.8041e+06	-41.973	-4.82862	0.91781	1145.01	3.21656	3122.62	0.781291	0.718273	0.584209	26721	60.0538	54.8065	27096.2	0.0516308	382.908	1949388	0.106273	0.0117945	5.62919	553.743	1035.35	0.060595	0.0768554	70.8559
2	5925	52.5357	5881.29	38.0608	14.6955	0.494187	39.8121	0.386105	2906.46	24.0868	50.9902	35.3553	430.186	1490.99	0.0541262	0.0726053	77.4351	16.7056	0.074425	0.559371	0.313871	-0.0570958	-3.51002	4.67272e+06	4.67272e+06	-37.7598	-3.50872	0.831977	1011.05	3.07815	2742.65	0.793139	0.738734	0.606171	25259.8	40.8836	49.9018	25724	0.0464135	644.026	1.06037e+06	0.0638775	0.01688	9.00791	422.255	1045.34	0.0500632	0.0712666	82.0545
1	5470	48.8774	5420.04	49.8188	12.8332	0.652152	45.7056	0.257597	3534.69	26.9792	48.3735	29.1548	411.276	1104.66	0.0812382	0.0751875	65.9561	16.4995	0.0557356	0.529604	0.438302	-0.0799118	-7.25264	8.25257e+06	8.25257e+06	-55.2006	-8.8669	0.711224	771.152	2.6562	2798.71	0.822994	0.767979	0.647738	8416.07	84.1403	54.6526	8564.49	0.0820841	159.007	473105	0.096737	0.0259383	5.75293	475.559	675.079	0.088322	0.0869395	58.302
1	555	19.6723	539.542	14.8621	5.15825	1.01778	16.1245	0.347073	549.136	12.7492	16.1555	15.8114	51.9117	129.641	0.0716502	0.0935346	55.8432	13.3234	0.0620475	0.557138	0.484032	-0.0769905	-9.21227	487947	487947	-42.751	-6.46739	0.423749	98.7083	2.1628	295.376	0.831621	0.787665	0.660472	1078.84	5.76923	5.87179	1281.36	0.0702703	80.9616	23711.2	0.239101	0.0402885	2.40726	60.0198	75.7964	0.0944815	0.108144	37.5045
1	425	22.2261	392.167	21.4169	8.97644	1.3963	18.1108	0.419129	547.581	12.4193	20.2485	17.1172	75.0659	47.1694	0.268508	0.176626	15.6871	4.63339	0.0175979	0.327995	0.72185	-0.122304	-33.8425	2.44417e+06	2.44417e+06	-115.868	-35.6111	0.139811	41.4896	1.36983	329.286	0.933586	0.910588	0.845108	22.5661	42.3333	11.4203	32.0507	0.324706	0.440669	2816.85	1.32528	0.101318	0.413876	67.4047	39.6212	0.234042	0.158599	19.3671
1	10570	59.1016	10483.5	50.8802	17.595	0.500377	46.5725	0.345812	5245.68	31.6734	53.535	41.2311	789.561	2309.68	0.0694172	0.0746983	68.6804	15.4305	0.0589783	0.533355	0.339218	-0.0598909	-7.67557	1.25767e+07	1.25767e+07	-50.1665	-8.20368	0.679575	1603.05	2.68476	5184.08	0.811364	0.757798	0.629995	27111.2	128.004	89.5337	27362.3	0.0631031	700.159	1.10695e+06	0.0559243	0.0195799	13.0648	868.512	1496.23	0.0676584	0.0821676	62.4235
1	4510	57.6715	4434.29	61.7311	13.5856	0.690073	54.4518	0.220077	3059.99	23.2081	55.4617	30.1496	353.922	893.365	0.0812297	0.0784748	63.4315	15.9285	0.0504	0.524452	0.420425	-0.0753543	-8.09574	6.69445e+06	6.69445e+06	-55.1887	-8.93109	0.612354	642.395	2.51972	2333.57	0.824159	0.773375	0.651174	5320.99	68.3812	45.2155	5476.2	0.0802661	80.0152	383545	0.169234	0.0191992	3.50299	443.128	547.391	0.086847	0.0982545	46.6448
2	14885	52.5167	14840.7	40.5203	22.2137	0.30508	32.7567	0.548212	4527.59	27.3168	52.4786	46.5725	905.211	4173.6	0.0433537	0.0608137	105.509	21.0183	0.0942204	0.598621	0.368983	-0.0660022	-1.28188	1.00487e+07	1.00487e+07	-31.5413	-0.976456	1.24425	2528.59	3.95372	5777.48	0.753231	0.684928	0.546551	107181	81.3502	90.7004	108020	0.0345314	2649.91	4.51944e+06	0.0344851	0.0115806	19.0398	863.295	2939.27	0.0339597	0.0579976	122.208
1	2354	26.096	2335	18.5896	11.6204	0.493885	23.0217	0.625105	1153.22	16.872	26.0768	19.8494	126.202	785.159	0.0445301	0.0536118	127.18	27.1291	0.132741	0.658923	0.278839	-0.0502787	-2.22249	987164	987164	-26.6685	-2.16136	1.26868	448.896	4.03666	815.378	0.734468	0.653748	0.513637	17801.8	14.5106	22.9362	18429	0.039932	986.347	362234	0.0638553	0.0173089	8.38444	137.692	522.487	0.0380311	0.058493	116.013
2	46965	98.3158	46847.7	81.6638	25.7655	0.288086	59.4138	0.315507	13496.2	43.7323	82.7647	91.9239	2914.5	12337.6	0.0478175	0.0620568	98.5523	20.7277	0.0843372	0.577867	0.364248	-0.0655762	-2.39022	4.03104e+07	4.03104e+07	-36.5993	-2.56495	1.29124	7592.2	3.89947	19263.6	0.767753	0.699161	0.566155	259541	279.428	292.684	260140	0.0408602	4765.8	1.44606e+07	0.0238974	0.00901929	37.3025	2815.59	8546.72	0.0377116	0.0599507	113.889
2	33358	73.7157	33199.4	65.0079	30.9056	0.360403	72.2357	0.475412	11965.2	39.486	68.2422	51.5461	2033.29	8914.27	0.048346	0.0609534	101.252	20.9969	0.0895061	0.595008	0.386466	-0.0685709	-3.24449	2.74473e+07	2.74473e+07	-37.4495	-3.58458	1.17656	5468.33	3.70734	13325.2	0.764142	0.693903	0.557722	179978	212.319	216.973	180537	0.0423287	3331.03	9.97357e+06	0.018643	0.0120275	33.4088	1920.71	5946.19	0.0482621	0.0575786	114.159
1	3355	46.6154	3267.38	48.1749	11.2574	1.02594	44.0454	0.233678	3352.12	30.5981	46.2277	31.9531	367.438	513.657	0.137525	0.10952	33.3976	8.3678	0.0311059	0.442469	0.508382	-0.0786058	-22.4626	1.07038e+07	1.07038e+07	-82.2952	-20.8427	0.378788	410.232	1.9174	2173.01	0.882913	0.846039	0.750153	508.05	118.135	43.7565	553.62	0.148137	7.76275	41324.5	0.446787	0.0279525	1.85079	376.803	352.306	0.144887	0.112311	32.3407
2	11675	73.089	11535.1	69.3175	17.2403	0.563784	58.1378	0.248714	6503.32	59.5202	71.4493	51.1957	768.825	3093.82	0.0519176	0.0658523	88.237	19.1044	0.0855015	0.592629	0.290949	-0.050391	-4.00737	8.43139e+06	8.43139e+06	-37.6556	-4.71884	1.01496	2016.45	3.39102	5053.6	0.78161	0.718669	0.583865	36950	75.0559	98.9851	37422.6	0.0459957	931.134	1.54431e+06	0.0224582	0.020605	21.8386	809.798	1983.71	0.0472948	0.0693618	87.1687
1	1315	48.0625	1230.42	54.0945	11.5657	1.59809	42.4264	0.213805	1966.32	36.189	44.6878	31.6228	185.411	188.284	0.162337	0.140997	22.3308	5.1225	0.0274459	0.430959	0.604502	-0.10834	-21.3464	4.03451e+06	4.03451e+06	-82.3759	-19.3251	0.25182	160.759	1.66772	946.506	0.906328	0.878912	0.80162	90.9277	50.3182	28.9924	115.739	0.20076	1.70321	8916.48	0.48381	0.0473755	1.12936	176.808	165.204	0.161598	0.134455	22.5544
1	11510	48.6724	11456.5	35.7756	19.0473	0.35946	40.4475	0.532412	4118.14	28.1627	43.9318	39.8246	714.448	3169.69	0.0435443	0.0620719	102.029	20.1481	0.0904085	0.600153	0.357368	-0.0641328	-3.16	8.39537e+06	8.39537e+06	-34.3686	-2.65262	1.09961	1950.38	3.70702	4499.85	0.754704	0.69043	0.547728	74992.5	61.6588	74.0588	75725.9	0.0369244	2661.42	2.23538e+06	0.0398756	0.0140838	19.1751	744.828	2067.65	0.0411773	0.0647114	98.8792
2	7015	54.7175	6916.79	43.3516	15.9221	0.5454	42.7551	0.367278	3772.42	28.3364	54.4885	44.2832	457.238	1861.38	0.0558371	0.0651801	88.4865	19.5669	0.0882504	0.590035	0.340663	-0.0638497	-2.85066	5.62403e+06	5.62403e+06	-38.3187	-4.45471	1.0617	1202.64	3.49819	3073.83	0.782782	0.719162	0.588649	27649.1	60.2432	58.6811	28008.6	0.0527441	395.026	2.0187e+06	0.0925843	0.0115791	6.23833	454.61	1325.63	0.0456348	0.0648054	99.1685
2	24010	72.0694	23933.8	52.5543	25.2577	0.297689	51.4782	0.480603	7124.81	34.1835	68.0074	61	1427.93	6872.34	0.0405037	0.0594725	112.625	21.6704	0.100435	0.611904	0.355043	-0.0685874	-2.7538	1.65735e+07	1.65735e+07	-34.1041	-3.37091	1.41279	4058.88	4.26025	8894.77	0.742521	0.671653	0.530912	187384	116.825	130.136	188337	0.0324032	2684.49	1.34045e+07	0.0401253	0.00723734	17.8067	1351.93	4605.48	0.0372458	0.056307	124.65
1	9290	49.4469	9240	44.3024	17.296	0.441995	42.9535	0.390407	4084.03	26.4919	37.6962	47.8017	667.668	2081.38	0.060417	0.0718695	75.7953	17.0065	0.0620702	0.546429	0.393236	-0.0645332	-3.22541	1.04221e+07	1.04221e+07	-44.5356	-3.50551	0.724033	1404.85	2.76081	4343.67	0.803576	0.743562	0.613678	29885.9	82.2079	71.6376	30224.3	0.0543595	558.845	1.66972e+06	0.0505898	0.0209289	10.1435	742.794	1271.36	0.0639738	0.0799562	65.9341
2	19055	74.5721	18975.7	58.7196	20.2743	0.327193	47.8539	0.345273	6208.73	32.3585	73.8173	62.0967	1105.57	5324.22	0.045124	0.05802	112.257	22.8088	0.0986417	0.613085	0.375733	-0.0675661	-1.48726	1.41099e+07	1.41099e+07	-34.6498	-2.54209	1.44677	3146.23	4.19755	7143.42	0.750024	0.674703	0.537056	119485	122.227	106.483	120157	0.0385726	2178.33	6.75894e+06	0.0536508	0.00782719	15.7371	1087.13	3373.63	0.04241	0.0570524	117.591
2	15090	66.7383	14997.5	70.6297	23.7171	0.46748	62.6498	0.335795	7011.04	31.5372	62.9682	35.3553	1006.62	3726.24	0.0526167	0.0667079	87.0343	19.4243	0.076434	0.573369	0.362395	-0.0669896	-3.08553	1.36989e+07	1.36989e+07	-40.815	-4.6523	1.0072	2433.43	3.36799	6660.48	0.784256	0.72221	0.591149	53217.6	98.4545	105.066	53723.4	0.0444665	1014.57	2.89735e+06	0.0264868	0.0192453	19.1055	1024.21	2418.22	0.048942	0.0678734	90.05
1	3095	34.1906	3058.5	28.1441	12.1103	0.64337	29.2746	0.430295	1967.75	21.1456	32.5576	28.178	191.535	806.819	0.0705386	0.0618853	90.9599	22.3138	0.0898689	0.601521	0.417383	-0.0700129	-2.92758	2.6382e+06	2.6382e+06	-37.7012	-3.45975	0.840306	514.842	3.00879	1343.85	0.788779	0.719796	0.589304	9987.02	47.6321	29.7642	10200.2	0.0684976	253.46	423856	0.130434	0.0169827	4.28233	209.238	529.834	0.0610076	0.0676051	84.0113
1	17995	72.2634	17910.7	75.6603	18.9075	0.388206	38.3275	0.2499	6953.04	29.4485	61.4003	71.1758	1094.49	4794.39	0.0481592	0.0608218	101.998	21.7729	0.0882431	0.598375	0.335621	-0.0610237	-1.49178	1.3657e+07	1.3657e+07	-36.4519	-2.81161	1.22319	2962.9	3.7655	7231.09	0.765705	0.693966	0.560338	103511	118.604	112.792	104132	0.0401223	2514.04	4.4313e+06	0.0226945	0.0152061	25.0824	1146.92	3090.53	0.0462951	0.0637354	100.032
2	23100	68.4909	23003.2	50.694	23.9706	0.373497	54.5894	0.47285	8591.64	46.6554	55.2268	57.4891	1499.47	5995.16	0.0501625	0.0649122	91.6341	18.933	0.079279	0.578701	0.30242	-0.0550088	-3.17477	1.82936e+07	1.82936e+07	-36.3787	-2.83251	0.959863	3835.7	3.3174	9698.29	0.774192	0.710519	0.573684	114891	163.361	163.141	115417	0.0435931	1654.1	8.17689e+06	0.0275135	0.0118941	20.6318	1586.29	3887.34	0.0439848	0.0686705	90.501
2	5205	55.6417	5132.29	48.6967	13.811	0.772408	44.1022	0.283612	3964.22	26.0883	53.535	30.4138	373.822	1230	0.0731641	0.0718198	74.9508	19.2026	0.0715006	0.572796	0.40574	-0.0673805	-7.97215	5.34786e+06	5.34786e+06	-44.8084	-7.59663	0.726665	840.946	2.71778	2523.74	0.813413	0.751289	0.629355	11465.2	73.1405	53.1946	11663.1	0.0710855	298.779	470739	0.0748252	0.0207482	7.63281	410.627	777.289	0.0759002	0.0788908	67.0073
2	3840	42.2019	3798.38	33.8785	14.3486	0.647166	42.0119	0.423531	2458.18	21.7059	41.1947	30.6105	286.543	917.036	0.069434	0.0746206	68.7792	15.5956	0.0704155	0.55741	0.356717	-0.0561705	-6.95055	3.67559e+06	3.67559e+06	-43.6104	-6.72943	0.634068	636.218	2.57907	1878.98	0.81431	0.757973	0.630368	11053.7	45.4672	39.1066	11301.4	0.0635417	411.304	323968	0.0811866	0.023852	7.74966	311.316	613.441	0.0654052	0.0810718	64.6333
2	19410	72.643	19252	55.1826	26.837	0.408956	60.1664	0.486331	7873.21	35.1971	69.2026	72.5328	1154.99	5632.88	0.0454174	0.0595049	106.472	22.2127	0.102061	0.615144	0.301818	-0.0561611	-3.38045	1.20094e+07	1.20094e+07	-34.2929	-3.98839	1.27818	3425.9	3.96482	7573.79	0.756837	0.685412	0.550184	117484	101.655	148.163	118105	0.040134	2906.27	4.91569e+06	0.0308971	0.00965024	24.7232	1171.84	3640.77	0.041379	0.0603728	109.81
2	36790	85.2877	36599.4	66.4126	30.1526	0.410583	67.1193	0.454019	15027.1	47.3405	58.6686	73.6614	2296.56	10597.9	0.045394	0.0624236	99.7282	20.1641	0.0983787	0.603173	0.277939	-0.0537661	-2.68252	2.23037e+07	2.23037e+07	-32.9759	-2.7132	1.16097	6582.67	3.78258	14788.5	0.761392	0.69539	0.558245	233939	196.357	292.706	234592	0.0391411	8146.08	6.98376e+06	0.00676277	0.0173211	81.318	2180.46	7526.24	0.0368773	0.0592677	117.473
2	12555	63.6082	12443.1	56.9753	21.248	0.548093	43.9318	0.372934	6819.99	30.9513	62.8013	50.8035	775.079	3610.83	0.0511344	0.0617347	98.5137	21.0414	0.102624	0.61578	0.325959	-0.0592475	-5.40264	8.82454e+06	8.82454e+06	-37.5564	-6.56304	1.08066	2248.9	3.52251	5116.69	0.769089	0.69993	0.564557	65659.4	98.8034	114.088	66112.3	0.0469932	953.542	4.64809e+06	0.0473046	0.0107038	12.2317	755.254	2364.18	0.0480308	0.0601556	107.41
1	3240	37.6298	3203.46	30.3973	14.0326	0.599043	34.9285	0.461639	1919.01	16.7368	32.28	23.8537	215.658	886.111	0.0576828	0.0665611	85.5346	18.0108	0.0897361	0.598124	0.317181	-0.0489187	-3.89874	2.2052e+06	2.2052e+06	-37.5687	-4.94691	0.775261	582.059	2.92843	1409.93	0.78673	0.722412	0.58737	14880	33.6957	29.3106	15285	0.0496914	544.679	448059	0.0781374	0.0188028	7.19348	242.241	576.315	0.0470528	0.0747657	79.7333
1	2720	47.55	2649.75	32.0976	17.4458	0.803809	26.3059	0.543524	2129.89	21.0536	45.1774	40.1995	202.951	625.711	0.073259	0.0746142	68.9206	16.5924	0.066927	0.567263	0.443362	-0.0727687	-9.38857	3.05386e+06	3.05386e+06	-51.8469	-10.8507	0.679292	438.37	2.63856	1347.11	0.817209	0.760238	0.635772	5944.34	34.5979	25.0106	6151.46	0.0694853	162.61	241564	0.147523	0.0210664	4.0495	227.663	344.244	0.0829364	0.0836997	58.3537
2	14725	58.7452	14658.9	58.1876	22.5363	0.48041	53.4509	0.387305	7042.3	33.2649	58.1808	36.1386	973.727	3860.98	0.04945	0.0661275	89.2401	18.7337	0.0831938	0.58425	0.333329	-0.0655577	-3.63217	1.12488e+07	1.12488e+07	-37.0356	-3.65096	0.974623	2499.75	3.38537	6338.41	0.777491	0.715507	0.581427	74600.7	88.1044	113.351	75143.6	0.0429202	2635.64	2.21871e+06	0.0217824	0.0187025	28.6509	1008.29	2618.34	0.0455875	0.068475	89.9536
1	1518	28.7576	1484.46	32.6852	10.8809	0.852383	26.9258	0.332899	1265.33	16.0734	27.313	18.6011	89.7747	498.265	0.0405135	0.0591401	114.661	24.3989	0.134233	0.681892	0.451768	-0.0962186	-3.52484	786694	786694	-33.8692	-6.36	0.961296	302.957	3.42719	556.281	0.745464	0.673052	0.527555	9642.08	6.57692	11.3077	10494.3	0.0342556	386.398	294867	0.123971	0.0173965	4.09742	113.311	265.12	0.0556551	0.0746449	77.7141
1	5600	66.7907	5525.5	63.7368	12.2152	0.620335	49.7293	0.191651	3427.66	33.6745	65.2993	50.1597	330.667	1467.68	0.0601335	0.0590477	101.929	23.7647	0.103288	0.616247	0.548626	-0.108831	-3.8571	6.79122e+06	6.79122e+06	-47.6391	-6.60665	1.57528	881.418	4.28836	2293.92	0.770126	0.69842	0.56612	20658.6	56.348	37.4765	20966.8	0.0569643	236.845	1.88007e+06	0.167725	0.0132118	3.72855	311.039	1021.56	0.058559	0.0555427	117.9
2	1515	40.6202	1461.21	32.9488	9.67859	1.08373	24.0416	0.293747	1583.56	17.7988	31.6228	30.5941	108.695	435.329	0.0808045	0.0717459	71.9492	18.1811	0.108854	0.617722	0.391527	-0.0686676	-2.70128	1.02493e+06	1.02493e+06	-36.502	-5.16852	0.749193	300.784	2.81159	748.714	0.812875	0.756436	0.632715	3670.11	26.4667	26.9704	3796.05	0.0891089	128.981	115992	0.103938	0.0295137	4.61971	115.702	251.686	0.0911895	0.0763712	70.7056
2	9860	45.3982	9813.92	33.7731	22.36	0.428486	45.2217	0.662066	4205.12	26.9391	41.9762	38.0789	701.505	2162.38	0.0641199	0.0711466	75	16.8354	0.0603649	0.541336	0.391922	-0.064733	-1.66934	1.15558e+07	1.15558e+07	-43.2458	-2.31741	0.730974	1462.16	2.79636	4651.47	0.803009	0.745132	0.616241	27480	105.129	74.2279	27761.2	0.0596349	395.591	1.98463e+06	0.0588677	0.0197457	8.60773	801.183	1327.95	0.0653097	0.0812558	62.7647
2	13300	67.6018	13154.8	57.7698	21.785	0.597721	59.6406	0.377099	7862.87	38.4425	48.8467	55.8032	955.105	3080.91	0.0670996	0.0718124	73.5577	16.9802	0.0666778	0.556395	0.352632	-0.0602063	-6.86012	1.44699e+07	1.44699e+07	-47.1197	-7.60305	0.729426	2104.67	2.75407	6357.72	0.808044	0.749161	0.621842	32491.8	151.165	110.917	32753.6	0.0618045	626.269	1.74554e+06	0.0353823	0.0193777	15.1371	1055.67	1818.83	0.0738181	0.0793736	65.0389
2	25620	65.307	25540.1	49.1141	26.0061	0.313109	62.8013	0.529504	7996.85	39.1758	64.3817	53.4883	1505.5	7794.58	0.0361399	0.0587626	119.751	21.8647	0.111361	0.633088	0.327033	-0.0598817	-2.55865	1.41662e+07	1.41662e+07	-32.5438	-3.48768	1.54668	4557.84	4.52922	9001.13	0.732353	0.657933	0.515541	241923	103.628	157.338	243105	0.0290788	8403.72	7.28047e+06	0.0142875	0.0117908	48.2475	1406.23	5143.47	0.0320703	0.054888	134.426
2	4785	49.4975	4723.67	43.4452	13.9915	0.615253	33.0151	0.322049	2906.25	20.134	39.8246	34.4819	285.91	1506.71	0.0484622	0.0597512	105.967	21.8068	0.120265	0.643187	0.313633	-0.0557159	-5.15862	2.56161e+06	2.56161e+06	-33.98	-6.32618	1.03642	918.612	3.59805	1851.14	0.754844	0.68562	0.545983	30119.2	35.1619	45.9714	30638.4	0.0438871	1098.99	882452	0.043279	0.016127	11.9711	282.381	989.978	0.0378708	0.0590138	116.392
2	4735	36.0694	4683.25	27.2287	17.8336	0.564806	32.0156	0.654953	2645.13	21.9924	26.9072	33.0151	327.771	1197.05	0.0627097	0.069223	79.4059	17.8655	0.0788846	0.574858	0.350157	-0.0572165	-5.0781	3.82258e+06	3.82258e+06	-40.5529	-4.87653	0.765666	795.695	2.8585	2162.43	0.796996	0.73674	0.604354	14845.8	50.4653	50.1597	15116.1	0.0608237	843.965	286153	0.0401965	0.0296846	15.1778	344.218	834.273	0.0539413	0.0726965	81.6724
2	30240	73.7902	30143	55.9191	30.8933	0.352372	52.469	0.552464	10621.6	35.1866	61.2699	59.6154	1981.43	7774.59	0.0503967	0.0655235	89.994	18.7993	0.0796279	0.57237	0.318536	-0.0595651	-3.42488	2.48969e+07	2.48969e+07	-36.9076	-3.2411	1.02714	4967.89	3.4043	12953.4	0.778714	0.713935	0.581044	145794	203.513	210.233	146321	0.0435516	2704.6	8.06119e+06	0.0159912	0.0147767	34.2862	1988.21	5227.98	0.0449579	0.0657478	95.5367
2	2555	43.4856	2475.71	30.8767	17.6914	0.889538	38.6005	0.57297	2202.24	23.716	41.5933	26.9072	204.522	632.339	0.0693808	0.0800476	62.5703	14.182	0.071661	0.56512	0.351133	-0.0592567	-7.31313	2.16212e+06	2.16212e+06	-45.0885	-8.67579	0.574939	458.239	2.52762	1309.94	0.819666	0.770917	0.645733	5427.54	23.0462	27.6821	5645.66	0.0677104	203.122	164854	0.0700303	0.0297402	7.06415	230.385	401.439	0.0650258	0.0901702	54.5953
1	5850	43.6005	5785.96	35.9916	16.7884	0.577377	42.0119	0.466452	3340.68	24.1884	42.4382	30.5941	353.239	1681.59	0.0473914	0.0603827	104.329	22.7062	0.100225	0.629282	0.350202	-0.0605502	-6.24665	3.85599e+06	3.85599e+06	-37.1521	-6.73294	1.03611	1034.69	3.44581	2309.11	0.763925	0.69098	0.5561	30782.5	40.6498	47.607	31300.7	0.0439316	1153.41	875732	0.0361591	0.0195919	13.7997	422.669	934.311	0.0527963	0.0722511	80.9583
2	26215	75.1066	26145.5	62.1272	20.7676	0.308865	51.8652	0.334276	8075.45	37.1815	65.7951	60.2993	1790.9	5445.66	0.0507137	0.0683158	85.6427	18.2312	0.0550252	0.550727	0.470964	-0.0795446	-2.03124	3.48539e+07	3.48539e+07	-44.6903	-1.23561	0.92912	3572.43	3.1603	11473.9	0.786936	0.722675	0.589385	117526	169.849	115.873	118184	0.0389853	1692.15	8.47195e+06	0.027362	0.018468	19.8118	2126.2	2708.96	0.0682209	0.0811062	65.42
1	4110	35.3977	4073.96	29.9389	12.0759	0.514494	28.1603	0.403353	2096.03	22.0835	34.6554	30.2324	254.02	1189.48	0.0491106	0.0618053	99.9869	20.8158	0.103766	0.613468	0.354866	-0.0619522	-4.41556	2.70352e+06	2.70352e+06	-35.9769	-4.9903	1.11866	737.073	3.64778	1662.8	0.76572	0.696238	0.561344	22840.7	28.1413	34.9239	23339.6	0.0447689	832.674	677572	0.0617098	0.0179159	9.27759	251.679	775.758	0.0516456	0.0612357	102.927
2	19875	64.6529	19787.9	51.7012	24.5886	0.37631	38.2753	0.475592	7446.37	29.3867	60.075	64.622	1155.15	6530.67	0.0394655	0.0581206	119.95	22.4056	0.124466	0.638072	0.279492	-0.0546672	-1.38562	9.25066e+06	9.25066e+06	-27.2927	-1.57166	1.48832	3802.89	4.54628	7012.54	0.730979	0.658597	0.51562	174686	93.9374	171.78	175523	0.034566	6037.79	5.27512e+06	0.0180985	0.0101889	38.1307	1053.36	4949.89	0.0296104	0.0529994	145.665
2	8970	61.709	8839.08	60.649	20.6993	0.597877	38.6394	0.341296	5284.69	26.8653	61	59.4138	555.254	2674.23	0.0508756	0.0619012	97.5072	21.8425	0.105429	0.614999	0.292079	-0.0544798	-4.63553	5.36433e+06	5.36433e+06	-34.6702	-5.24848	1.03317	1678.14	3.48194	3704.13	0.770167	0.703902	0.568126	25399.3	62.3897	88.8685	25842.7	0.0474916	912.67	756812	0.0388904	0.0130948	17.2759	581.482	1768.95	0.0451475	0.0648252	97.6308
2	1515	28.7228	1489.12	22.5266	8.50233	0.694921	20.2485	0.377435	1034.82	14.1878	21.5407	22.8254	108.77	404.245	0.0548077	0.0717956	80.2766	17.9864	0.0835754	0.589527	0.411375	-0.0684357	-4.93468	1.11472e+06	1.11472e+06	-37.2755	-3.82777	0.79894	272.72	2.98092	691.33	0.794245	0.734907	0.602519	7304.39	11.9565	12.1594	7786.48	0.0455446	439.363	149130	0.128705	0.0255547	4.80464	122.625	266.192	0.0533177	0.0809406	66.971
2	4640	35.3412	4599.38	30.2222	14.1463	0.521836	26.4008	0.468076	2400.12	20.7064	31.9531	34.9857	322.167	1060.32	0.0719974	0.0694325	75.528	17.7353	0.0673569	0.551699	0.418961	-0.0692031	-6.24905	5.50444e+06	5.50444e+06	-47.7503	-7.94014	0.777365	711.6	2.84024	2204.52	0.806245	0.746071	0.620149	12580.6	65.9226	38.4452	12804.6	0.0668103	242.294	695551	0.124455	0.0186394	4.68009	352.526	628.363	0.07232	0.0759755	67.0306
1	12750	62.1289	12668.7	45.2651	19.8564	0.422865	36.7696	0.438668	5357.16	28.3888	50.1597	51.6624	826.121	3517.16	0.0450172	0.0647938	94.6292	18.9542	0.0887447	0.591891	0.312967	-0.0594486	-1.31158	8.48065e+06	8.48065e+06	-34.1845	-1.73752	1.10685	2228.13	3.64204	5256.29	0.766452	0.703879	0.565496	79531.9	67.2957	89.4723	80217.3	0.0381961	2737.96	2.43477e+06	0.0258139	0.0158487	23.713	820.979	2513.68	0.0365316	0.0643905	104.645
2	17030	68.1029	16747.8	57.5912	33.21	0.766512	64.195	0.576651	12837.4	43.0466	59.1354	57.3062	1328.97	3741.6	0.0772929	0.078037	64.0626	15.5579	0.0596417	0.549329	0.379523	-0.0601108	-10.1272	2.14425e+07	2.14425e+07	-52.0334	-10.6885	0.574436	2658.13	2.42005	8667.53	0.8254	0.770595	0.646754	14910.2	239.61	164.229	15084.2	0.0758074	228.507	1.01112e+06	0.061888	0.0121407	11.5121	1658.24	2070.62	0.0925564	0.0973719	45.0878
2	2775	37.1753	2733.96	28.395	13.4262	0.625715	33.541	0.472837	1710.68	15.9916	30.3645	19.799	196.608	677.33	0.0613679	0.0708497	78.4227	17.8635	0.0716075	0.573775	0.359398	-0.0612905	-5.56512	2.6101e+06	2.6101e+06	-44.695	-7.00788	0.703875	459.287	2.76716	1277.26	0.798917	0.739155	0.607059	9551.32	26.4079	22.7632	9884.62	0.0547748	251.77	403870	0.0918734	0.0266858	5.30746	256.958	402.548	0.070924	0.0925975	52.4364
2	1420	36.1939	1373.67	40.1917	9.59045	1.09213	35.6931	0.238618	1500.22	15.8238	33.1059	18.0278	135.483	302.499	0.102182	0.0954106	45.4761	11.4264	0.0573656	0.525855	0.446896	-0.0716397	-18.2371	2.0541e+06	2.0541e+06	-61.0741	-18.5611	0.400248	231.207	2.09402	835.411	0.854944	0.81403	0.704292	1285.5	27.366	21.2092	1371.63	0.107746	40.9246	47682.1	0.199449	0.0314553	2.64468	148.176	198.482	0.108449	0.104349	38.2859
1	4060	39.2173	4011.58	33.7268	12.791	0.64603	36.3593	0.379255	2591.6	23.027	38.4187	29.1548	279.585	1059.96	0.0559957	0.0688634	82.4867	18.0841	0.0837096	0.591611	0.358675	-0.0602254	-8.79823	3.45158e+06	3.45158e+06	-42.8021	-9.7749	0.858453	697.639	3.0594	1818.22	0.790969	0.729803	0.59637	15864.3	32.4623	37.2075	16231.1	0.0522167	422.394	639345	0.0649045	0.0215815	7.48786	325.641	595.628	0.066634	0.0802071	64.2862
2	28850	69.3397	28733.5	60.7393	23.8171	0.341424	67.3647	0.39212	9810.31	42.5164	67.6018	55.9017	1737.37	7627.04	0.0501046	0.0602209	101.826	22.661	0.0868719	0.587492	0.370082	-0.0655571	-2.03333	2.44584e+07	2.44584e+07	-36.3626	-2.59489	1.19454	4661.14	3.70948	11714.3	0.768619	0.696251	0.564734	146800	197.602	197.62	147300	0.044714	2081.9	1.05736e+07	0.0258525	0.0110677	23.0136	1721.96	5156.02	0.0448027	0.0596865	110.147
1	1885	43.4856	1820.21	47.0711	10.6959	1.13273	39.2046	0.227228	2061.8	25.5863	41.5933	25.318	181.046	393.806	0.094838	0.0960454	44.7443	10.0625	0.0557554	0.537903	0.445991	-0.0706147	-18.3483	2.77616e+06	2.77616e+06	-62.2922	-19.0848	0.440635	307.172	2.12508	1096.41	0.854605	0.811957	0.700135	1146.21	34.4316	25.3053	1244.64	0.100796	55.3147	31041.5	0.134737	0.0344189	4.94804	188.528	212.156	0.110796	0.100015	42.304
1	4670	41.5812	4620.79	34.7124	14.9589	0.579334	36.8782	0.430936	2676.98	23.0022	36.8782	27.7308	326.241	1167.38	0.0609222	0.0698588	79.0715	17.1781	0.0767987	0.575739	0.345351	-0.0600806	-3.44745	3.98902e+06	3.98902e+06	-41.4888	-5.31276	0.831233	783.102	2.98358	2136.02	0.795758	0.735875	0.603977	17267.9	48.8583	40.4961	17606	0.0543897	435.597	735344	0.0666168	0.0204741	7.70799	329.453	741.506	0.0556116	0.0705466	84.1555
1	2330	44.699	2296.79	53.1682	12.4022	0.642927	41.7852	0.233263	1476.67	15.5653	39.0512	19.8494	238.139	402.142	0.102584	0.102206	39.8721	8.54094	0.0335793	0.452826	0.436584	-0.0624288	-5.92766	4.24542e+06	4.24542e+06	-52.9898	-2.60763	0.337255	314.98	1.904	1384.34	0.863471	0.823176	0.710356	1431.21	50.7281	25.9211	1535.64	0.0978541	30.7733	81298.8	0.265979	0.0330397	2.40861	286.846	241.652	0.121422	0.12311	29.7288
1	9035	59.716	8906.29	47.2703	18.8657	0.548716	54.7449	0.399102	4887.02	28.5134	57.8014	32.311	528.358	2741.43	0.0529754	0.0584791	105.7	23.6446	0.11177	0.623653	0.299799	-0.0536359	-3.94687	5.10853e+06	5.10853e+06	-32.1938	-3.93261	1.22592	1675.56	3.79966	3583.72	0.762665	0.69006	0.556199	32885.7	71.7617	98.1191	33255.2	0.0520199	1156.2	989591	0.0281447	0.0156357	20.3522	502.536	1979.25	0.0441533	0.055621	121.157
2	13245	61.7981	13150.6	42.9642	20.9228	0.375008	38.2099	0.486983	4931.58	28.6906	50.8035	55.9017	836.977	3529.52	0.0464322	0.0631919	97.6818	19.82	0.0858519	0.590542	0.329431	-0.0629452	-3.67349	1.00718e+07	1.00718e+07	-38.8906	-4.78544	1.11589	2212.98	3.67072	5362.93	0.762287	0.699079	0.559292	82395.6	75.3747	87.7821	83123.3	0.0370706	2047.72	3.4676e+06	0.0240415	0.0179906	21.6292	849.054	2284.09	0.0417721	0.0641037	101.803
2	30490	88.1646	30248	69.4184	24.5407	0.368452	62.2656	0.353519	11144.9	39.504	71.0634	77.3692	1792.94	8922.48	0.0437171	0.0588042	109.782	22.3867	0.105764	0.615645	0.331854	-0.0619686	-3.65417	2.00953e+07	2.00953e+07	-34.0669	-4.28309	1.4965	5332.94	4.29055	11692.9	0.753952	0.678901	0.544836	207992	159.177	196.288	208690	0.0378485	5164.98	8.63684e+06	0.0231264	0.00907052	36.2139	1645.06	6147.46	0.0396579	0.0539541	129.979
2	21182	72.2842	20995.7	49.9581	26.7852	0.507923	69.857	0.536153	10664.2	42.8963	53.7122	71.3863	1363.78	5731.07	0.0524468	0.0643838	91.413	19.2617	0.0874405	0.597839	0.290336	-0.0533711	-4.38345	1.47286e+07	1.47286e+07	-37.4549	-5.01598	0.983431	3705.25	3.34664	8957.13	0.775849	0.711762	0.576249	97198.3	166.705	170.709	97657	0.0466906	2426.45	4.03091e+06	0.0198243	0.013169	30.3805	1473.65	3517.18	0.0509105	0.0695708	84.7284
2	6705	51.3517	6638.08	48.6123	17.3057	0.590929	47.1699	0.355995	3922.64	25.3591	50	35.2278	458.421	1602.88	0.0686197	0.0683701	78.8425	18.6846	0.0712179	0.569526	0.347671	-0.0612547	-6.95865	6.82581e+06	6.82581e+06	-47.1693	-8.87266	0.774881	1080.25	2.82789	3116.06	0.803038	0.740148	0.612557	20255.5	87.7037	63.1343	20496.4	0.0644295	398.472	1.08735e+06	0.0584455	0.0205652	8.68836	513.282	957.436	0.0661073	0.0765521	71.7884
1	7970	49.6085	7918.71	46.3922	13.4054	0.57863	43.2897	0.288958	4582	31.2446	48.6004	31.9531	567.581	1865.68	0.061711	0.0712147	75.661	16.674	0.0687292	0.561293	0.36142	-0.0630364	-6.72256	8.25406e+06	8.25406e+06	-46.899	-8.2545	0.784203	1261.91	2.90314	3740.33	0.801836	0.743065	0.613604	27080.9	77.1705	68.0737	27418.1	0.0544542	396.102	1.9312e+06	0.074711	0.015548	7.14066	620.484	1159.98	0.0579901	0.0778524	70.8951
1	4610	45.3211	4541.79	40.26	16.8453	0.753563	44.1022	0.418412	3422.53	29.3268	34.6699	39.2046	328.574	1364.52	0.0530019	0.0712741	80.6208	16.0922	0.0990898	0.610318	0.301268	-0.0547923	-5.64892	2.69561e+06	2.69561e+06	-34.7398	-5.40572	0.744693	911.371	2.9573	2039.02	0.783612	0.729501	0.588383	23674.3	34.4732	47.6161	24097.9	0.04859	1333.89	457209	0.095063	0.0123914	10.6305	350.127	933.035	0.0508337	0.0759494	75.6013
2	14690	69.7854	14605.8	46.3428	20.4001	0.386539	39.8121	0.440199	5645.7	29.6839	56.7539	49.0408	884.425	3845.24	0.0471346	0.0602059	104.007	21.8464	0.0890153	0.600016	0.416288	-0.076417	-2.81246	1.27344e+07	1.27344e+07	-38.9466	-4.1306	1.29356	2348.47	3.91807	5831.09	0.761958	0.689836	0.556049	77676.3	92.7749	89.6688	78250.6	0.0417291	1431.37	4.36448e+06	0.0349392	0.014633	16.2739	885.327	2400.99	0.0503264	0.0602673	105.492
1	2862	41.9166	2821.46	37.2842	8.48214	0.704422	22.8035	0.227499	1987.5	18.8	39	36.8782	282.624	456.638	0.11491	0.0987505	40.9092	10.0682	0.033099	0.448981	0.451486	-0.0669049	-13.0751	6.38837e+06	6.38837e+06	-71.3921	-13.3906	0.486009	355.745	2.12374	1739.58	0.867961	0.824867	0.721436	2271.92	79.2611	34.7448	2344.05	0.11775	36.6802	155873	0.191487	0.0385868	2.73782	313.769	276.199	0.131123	0.109633	33.3145
2	4990	40.8289	4939.42	31.5723	17.3042	0.574186	29.4109	0.548083	2836.14	20.6353	34.1321	40.8167	314.257	1437.72	0.0480846	0.0629773	97.188	19.7762	0.101667	0.619403	0.335925	-0.06135	-2.90222	3.11424e+06	3.11424e+06	-35.526	-4.43324	0.964518	905.856	3.38306	2012.29	0.765222	0.700062	0.558569	30949.3	31.5825	42.4563	31536	0.0412826	776.435	1.31732e+06	0.0564488	0.0166237	9.13259	320.067	912.235	0.0503784	0.0641416	97.1218
2	6750	46.7868	6670.33	36.6583	21.1167	0.690062	46.6154	0.576041	4602.94	35.2365	45.793	40.3609	510.532	1485.03	0.0818781	0.0756343	65.1067	15.8741	0.0632035	0.540571	0.42581	-0.0700186	-5.11993	9.22819e+06	9.22819e+06	-46.5911	-5.83687	0.621251	1036.91	2.50456	3421.5	0.823143	0.768593	0.644649	11091.6	115.227	69.6065	11240.1	0.0820741	106.317	1.20559e+06	0.147081	0.0154583	3.83109	573.199	988.086	0.0770362	0.0849183	57.4782
2	8250	56.8331	8166.88	45.0023	18.1869	0.565972	48.0937	0.404133	4622.22	34.4298	56.8243	48.8467	588.184	2007.83	0.0577942	0.0712951	77.2204	16.2479	0.0731802	0.568868	0.331077	-0.0615422	-5.58906	7.39314e+06	7.39314e+06	-44.3217	-6.79575	0.836141	1360.4	2.99757	3794.71	0.794854	0.738135	0.604317	29458.9	69.4363	64.6716	29867.8	0.0494545	753.825	1.21697e+06	0.0605636	0.0154128	10.9201	614.665	1254.08	0.0621625	0.0745049	74.7321
2	7540	44.9222	7471.29	38.0886	20.0697	0.529552	38.4708	0.526922	3956.43	27.523	43.0116	42.72	494.733	1923.33	0.055026	0.0656145	87.8244	18.8816	0.0791659	0.587469	0.328833	-0.0574672	-7.86812	6.35735e+06	6.35735e+06	-43.7807	-8.64438	0.87205	1258.8	3.1457	3251.86	0.781185	0.719108	0.582514	31345.9	65.0276	58.989	31779.7	0.0480106	1203.52	885876	0.0330402	0.0227138	17.0359	550.583	1118.17	0.0556279	0.0730216	77.7141
1	1305	33.7787	1266.83	31.4431	11.92	1.04571	33.541	0.379097	1324.74	15.5751	31.257	20.0998	124.338	257.34	0.110247	0.0952781	46.8176	12.9818	0.0525769	0.507744	0.564769	-0.103652	-17.2705	2.85904e+06	2.85904e+06	-71.0465	-22.2971	0.440289	192.01	2.07888	774.087	0.862275	0.814736	0.712692	1216.26	30.7852	18.2081	1292.97	0.114176	16.2641	105366	0.34418	0.0400223	1.34861	128.007	162.52	0.118849	0.0980896	40.5464
2	12985	59.3717	12911.6	42.9079	19.7703	0.433711	42.107	0.460761	5599.89	31.0588	55.9017	55.3263	720.45	4141.78	0.0444722	0.0554832	122.71	24.7312	0.123565	0.645319	0.308953	-0.0585183	-2.18228	6.85262e+06	6.85262e+06	-29.8825	-3.03622	1.4777	2377.87	4.29652	4544.09	0.735107	0.657753	0.514681	88750	86.6994	108.347	89330.4	0.0415094	1633.39	4.97351e+06	0.0377956	0.00920432	15.4876	731.726	2777.18	0.043459	0.0563516	118.895
1	3970	51.2055	3917.92	45.7544	13.0437	0.706628	48.2597	0.285081	2768.51	22.4765	48.0833	26.9258	296.717	919.95	0.0598069	0.0747398	73.3214	16.992	0.067602	0.570944	0.379651	-0.0607723	-6.84721	3.84915e+06	3.84915e+06	-45.2155	-6.37544	0.727645	642.396	2.78548	1899.7	0.807379	0.749797	0.621387	10551.3	30.8122	32.2864	10898.7	0.0536524	405.598	307155	0.0814396	0.0235246	8.05608	345.989	512.558	0.0683509	0.087151	59.2685
2	18480	44.4522	18416.2	36.035	26.7619	0.292544	42.72	0.742663	5387.53	30.4721	42.3792	41.5933	1053.14	6551.02	0.0339624	0.056988	136.346	23.1563	0.145634	0.661825	0.25931	-0.0519069	-1.98953	6.9765e+06	6.9765e+06	-26.0838	-2.41658	1.80368	3641.11	5.2111	5856	0.708512	0.629267	0.484215	212140	76.8598	150.236	213303	0.029329	7402.18	6.35175e+06	0.0150848	0.00974634	42.2432	913.165	4962.43	0.0224077	0.0494137	176.431
1	5150	53.301	5064.83	50.7601	14.2898	0.674418	53.1507	0.281516	3415.82	26.128	49.163	28.6531	372.207	1188.78	0.0636865	0.0722731	75.334	18.3857	0.0707002	0.569932	0.448804	-0.0753298	-9.25522	6.01636e+06	6.01636e+06	-50.0484	-10.8636	0.757841	811.062	2.81772	2468.9	0.808671	0.748215	0.623926	9507.86	46.9042	44.3355	9778.59	0.0607767	92.7377	1.04404e+06	0.142923	0.0161687	3.67765	386.755	713.127	0.0754	0.0750981	77.5476
2	10902	66.4078	10779.8	51.6441	21.531	0.586705	64.8845	0.416912	6324.54	37.2737	49.2443	48.1041	994.637	1969.22	0.0923084	0.0912344	48.7199	11.6331	0.0399577	0.471516	0.414493	-0.0661164	-5.60675	1.9661e+07	1.9661e+07	-54.4407	-4.24679	0.476975	1474.15	2.19122	6221.83	0.851025	0.804235	0.693776	9065.49	193.912	110.33	9184.34	0.0917263	103.541	827293	0.0844658	0.0223807	6.68998	1044.61	1320.38	0.0890162	0.0958184	45.9336
2	2210	39.064	2132.29	41.5521	11.8613	0.994246	37.054	0.285456	2120.02	19.0626	39.0512	22.3607	168.245	591.676	0.0721062	0.0761291	67.8842	16.4344	0.0895504	0.596009	0.39836	-0.0703973	-8.95346	1.75136e+06	1.75136e+06	-41.1394	-9.35926	0.612711	414.341	2.58865	1106.49	0.815476	0.762583	0.638054	5258.23	25.255	25.4832	5478.23	0.0674208	216.028	142855	0.0863254	0.0255978	5.85948	182.378	399.895	0.0687952	0.0825241	64.2027
2	23075	67.5426	22965.8	49.2309	27.6741	0.389202	55.0364	0.562128	8938.34	37.3649	67.424	52.4976	1369.31	7407.48	0.0397919	0.0593418	113.49	21.5916	0.120127	0.630258	0.28257	-0.0569337	-2.21466	1.08767e+07	1.08767e+07	-28.4309	-2.29022	1.46893	4398.42	4.45849	8486.05	0.738844	0.669756	0.527855	191416	101.078	199.645	192254	0.0345395	4737.66	7.98677e+06	0.0164386	0.0105133	37.9891	1252.1	5498.92	0.0314733	0.0542622	139.179
2	4760	39.1024	4697.96	27.5529	16.7337	0.602185	37.054	0.607328	2829.04	23.8524	39.0512	28.6531	310.858	1260.77	0.0570498	0.0653064	88.9735	21.0288	0.0866148	0.592313	0.336631	-0.0599068	-7.70844	3.92396e+06	3.92396e+06	-41.2944	-7.85815	0.943255	817.748	3.23967	2096	0.786255	0.721429	0.59214	18697.7	38.2195	39.9187	19072.1	0.0516807	490.027	762442	0.111623	0.013031	6.26505	336.131	818.176	0.0547802	0.0706157	83.0626
1	1890	37.1214	1832.79	35.6771	11.3683	0.994002	35.0143	0.318643	1821.8	18.7572	36.1386	25.4951	156.258	480.327	0.0745178	0.0826763	58.4254	12.1854	0.0739454	0.567368	0.441322	-0.0727728	-16.6225	2.10589e+06	2.10589e+06	-50.6229	-16.709	0.521174	349.973	2.39281	972.896	0.82073	0.776923	0.644946	3119.51	25.1752	22.0219	3309.82	0.0724868	71.6233	157844	0.260213	0.0148913	2.32305	167.25	305.77	0.08942	0.0884919	51.9492
2	5218	54.7266	5067.79	49.5961	21.7029	0.942383	44.6878	0.437592	4775.8	39.8145	52.1536	46.0977	347.056	1501.54	0.0610053	0.0665112	84.7171	19.7198	0.0993609	0.627799	0.364722	-0.0711385	-5.10446	3.27382e+06	3.27382e+06	-36.9016	-5.97268	0.806171	1001.79	3.05865	2317.53	0.784101	0.728381	0.590277	7140.43	49.0637	58.9554	7416.58	0.0601763	269.869	210917	0.0395695	0.0196826	12.9229	407.116	903.382	0.0649559	0.0780214	66.9283
2	11080	44.5646	11021.2	34.9587	21.3984	0.389493	42.2019	0.612105	4292.68	31.7187	42.9535	38.4838	697.975	3101.53	0.0471452	0.0629941	98.1076	20.7914	0.0914715	0.593374	0.306712	-0.0538082	-2.6625	7.42318e+06	7.42318e+06	-33.7899	-2.01695	1.12054	1935.81	3.59095	4519.2	0.768875	0.700271	0.564615	66511.8	65.12	83.2711	67118.1	0.0406137	3585.92	1.32158e+06	0.0488644	0.0133837	22.9638	722.94	2184.15	0.0391522	0.0652473	101.1
2	1950	46.2709	1883.46	53.8101	13.166	0.931212	44.1022	0.244675	1753.9	20.2285	45.2217	22.8254	210.299	296.923	0.124669	0.107846	34.3897	7.93323	0.0298931	0.448327	0.571006	-0.0946931	-14.1846	5.23795e+06	5.23795e+06	-69.8395	-12.5895	0.343275	241.947	1.88432	1239.12	0.876701	0.840631	0.740279	624.002	56.3409	26.3333	678.561	0.135385	13.1543	38366.3	0.44459	0.0379493	1.87533	242.791	184.164	0.125755	0.124508	29.1097
1	6825	47.1699	6768.38	37.328	15.695	0.553121	41.1947	0.420461	3743.73	27.0066	43.3244	36.1386	400.638	1907.54	0.0626824	0.0587016	101.45	24.4662	0.0994601	0.61017	0.36795	-0.0623716	-2.85346	5.4927e+06	5.4927e+06	-34.9725	-2.98545	1.04895	1167.35	3.41337	2795.77	0.774308	0.700997	0.568614	26814.6	79.8495	59.8932	27089.1	0.0603663	385.366	1.93151e+06	0.140157	0.00859633	4.88141	420.172	1288.88	0.060924	0.0615636	98.1344
2	3190	35.171	3150.96	30.3182	12.6662	0.663039	32.9848	0.417776	2089.21	21.0787	32.2025	31.3209	206.664	889.442	0.0567791	0.0647849	89.2545	20.3906	0.0983184	0.606102	0.377257	-0.0640507	-5.2824	2.44475e+06	2.44475e+06	-41.4101	-7.4674	0.899441	571.845	3.12655	1389.35	0.785433	0.719291	0.587888	13976.5	28.0405	27.9017	14316.5	0.054232	510.911	417530	0.0601564	0.0252213	8.19607	220.503	579.01	0.0625571	0.0691231	83.9072
2	7725	52.1632	7618	37.8162	22.5942	0.628007	43.6005	0.597475	4784.16	28.5831	37.2022	45.793	546.721	1650.42	0.0928657	0.0707729	72.5663	20.2537	0.0605967	0.535469	0.441833	-0.0693687	-6.07202	1.17558e+07	1.17558e+07	-51.5106	-7.19826	0.685285	1110.99	2.56687	3842.07	0.822911	0.760279	0.641415	10204.1	167.7	84.1206	10304.5	0.0998058	150.549	717493	0.097029	0.020587	5.60691	619.014	1094.8	0.0929418	0.0801313	61.7692
2	39940	82.3043	39796.4	61.5027	26.3415	0.325365	66.2722	0.428298	12948.4	49.7296	79.9812	68.6222	3294.22	7303.95	0.0705837	0.0824793	59.4565	12.8343	0.0402833	0.484641	0.355785	-0.0596596	-2.79959	6.59102e+07	6.59102e+07	-49.2393	-1.43086	0.628315	5283.21	2.51934	20739.5	0.826585	0.775845	0.652684	96219.5	447.41	259.756	96503	0.0593891	1128.27	8.48421e+06	0.0288786	0.0172711	22.0838	3665.24	4350.89	0.0740238	0.0917686	51.5041
2	8415	60.7124	8326.71	52.4124	16.795	0.702274	58	0.32044	5847.63	37.3488	59.0931	37.2022	613.287	2098.04	0.0616408	0.0728803	74.922	17.5065	0.075674	0.569376	0.369967	-0.067919	-6.16186	7.61941e+06	7.61941e+06	-41.5157	-5.5529	0.803484	1423.09	2.97338	4027.35	0.802089	0.747027	0.619302	27565.8	68.4323	73.4946	27893.3	0.0552585	1013.49	793479	0.0375487	0.0226069	16.3216	657.878	1465.1	0.060497	0.0781792	69.7848
2	2770	38.6264	2732.38	34.6845	10.5266	0.729948	35.4683	0.303496	1994.49	21.1205	36.8782	26.9258	224.729	577.784	0.0765874	0.0811297	60.6751	14.3663	0.0552444	0.536091	0.440945	-0.0734439	-9.56199	3.6055e+06	3.6055e+06	-52.5841	-10.0069	0.562629	420.453	2.4212	1440.83	0.827703	0.776729	0.653354	4942.2	35.5347	27.9901	5130.25	0.0729242	132.973	206588	0.102678	0.0338901	5.06463	277.386	341.497	0.0838054	0.100139	43.2953
2	9400	56.3116	9329.54	40.9857	18.9524	0.509774	51.4296	0.462416	4755.96	35.6675	43.3244	41.7253	804.152	1815.21	0.0751377	0.0855481	55.4777	12.1336	0.0441782	0.497303	0.337266	-0.0547327	-6.00503	1.30416e+07	1.30416e+07	-48.7948	-4.67781	0.520101	1340.43	2.3219	4992.29	0.832881	0.785245	0.661496	17587.9	114.647	81.1136	17807.8	0.0674468	491.497	685162	0.0458075	0.0294659	13.2342	935.732	1107.37	0.0870379	0.099546	44.0426
1	6860	48.4665	6714.21	39.1835	22.8369	0.773302	44.5533	0.582819	5192.11	36.6097	42.4382	44.6878	466.889	1883.77	0.0600214	0.0680596	81.8466	18.0424	0.0906697	0.606731	0.32376	-0.0572903	-4.12131	4.62303e+06	4.62303e+06	-35.8461	-4.3415	0.755754	1257.57	2.91276	3078.6	0.79132	0.73124	0.597074	24489.3	65.1247	68.6831	24806.8	0.0561224	1343.66	482692	0.0430571	0.0184667	18.0663	546.152	1103.03	0.0591292	0.079614	69.4003
2	4280	43.852	4193.25	34.9086	13.0541	0.775621	40.7922	0.373951	3252.37	29.8704	40.3609	32.6956	355.695	922.54	0.0722174	0.0831063	59.8154	14.442	0.0572314	0.534268	0.35906	-0.0574731	-4.87385	4.74913e+06	4.74913e+06	-45.6311	-4.15925	0.574986	665.554	2.42361	2244.59	0.829378	0.779385	0.65656	8827.2	42.9727	40.9113	9040.58	0.0684579	227.652	370237	0.0676646	0.0300688	7.19483	420.088	590.196	0.080403	0.0981514	45.8696
2	2775	37.1753	2733.96	28.395	13.4262	0.625715	33.541	0.472837	1710.68	15.9916	30.3645	19.799	196.608	677.33	0.0613679	0.0708497	78.4227	17.8635	0.0716075	0.573775	0.359398	-0.0612905	-5.56512	2.6101e+06	2.6101e+06	-44.695	-7.00788	0.703875	459.287	2.76716	1277.26	0.798917	0.739155	0.607059	9551.32	26.4079	22.7632	9884.62	0.0547748	251.77	403870	0.0918734	0.0266858	5.30746	256.958	402.548	0.070924	0.0925975	52.4364
2	24470	69.0072	24338.9	54.6891	22.8758	0.373407	57.4282	0.418288	9088.32	41.3824	68.2422	56.356	1548.46	6269.08	0.0452475	0.0632797	98.2385	19.8042	0.0812238	0.59255	0.375445	-0.0747198	-3.30469	2.04081e+07	2.04081e+07	-38.3935	-3.61166	0.996607	3914.36	3.41601	9839.28	0.76292	0.697834	0.55806	123490	137.503	149.126	124087	0.0409481	2280.37	6.87884e+06	0.0217304	0.0135548	25.1184	1719.51	3906.54	0.0523187	0.0702701	83.3384
2	17482	60.6465	17368.6	45.7881	23.485	0.409717	56.5685	0.512906	7116.2	35.7742	57.8014	55.7853	1000.71	5323.96	0.041589	0.0572425	117.44	23.5603	0.116492	0.632253	0.349127	-0.0661469	-1.69052	1.11035e+07	1.11035e+07	-32.1931	-2.57602	1.65322	3103.03	4.74885	6398.63	0.739401	0.665801	0.527639	128456	84.7433	113.883	129204	0.0365519	2348.86	7.23762e+06	0.0762878	0.00565974	13.4913	953.308	3707.4	0.0414455	0.0545308	126.271
[truncated: 1,086 more columns]
